# Supplementary material for: Identifying crustal contributions in the Patagonian Chon Aike Silicic Large Igneous Province
Source: Contrib Mineral Petrol. 2023 Oct 24;178(11):80. doi: 10.1007/s00410-023-02065-1 (PMC11008082; doi:10.1007/s00410-023-02065-1)
Supplement: Supplementary file 2 — Supplementary file2 (XLSX 546 KB) [file 410_2023_2065_MOESM2_ESM.xlsx]

## Sheet: T1 18-16O All Data
Supplementary Table 1. Corrected Secondary Ion Mass Spectrometry (SIMS) analyses of CASP zircon phenocrysts. Analyses are ordered by mount number and sample name. Most samples were analyzed at the WiscSIMS (Wisconsion, USA) facility; a subset of samples were analyzed at the SwissSIMS (Lausanne, Switzerland).
					Uncorrected			Corrected
SIMS Facility	Mount Number	Sample Name	Analysis	Time (h)	𝛿18ORAW (‰)	2SE (‰)	Yield	𝛿18OVSMOW (‰)	Unc. (2SE, ‰)
SwissSIMS	P0330_Z1	Penglai	std_d18O_250919_P0330_pln1@11	0	5.02294	0.178113	9.69215e+08	5.1706	0.252748
SwissSIMS	P0330_Z1	Penglai	std_d18O_250919_P0330_pln1@12	0.0666667	5.26731	0.15166	9.6182e+08	5.41515	0.234858
SwissSIMS	P0330_Z1	Penglai	std_d18O_240919_P0330_pln1@06	0.133333	5.08478	0.22678	9.49137e+08	5.23282	0.289114
SwissSIMS	P0330_Z1	EEMF9	unk_d18O_240919_P033_EE9_zr4@1	0.266667	8.22013	0.155051	9.58291e+08	8.36856	0.237062
SwissSIMS	P0330_Z1	EEMF9	unk_d18O_240919_P033_EE9_zr4@2	0.333333	8.43058	0.173457	9.57687e+08	8.5792	0.249489
SwissSIMS	P0330_Z1	EEMF9	unk_d18O_240919_P033_EE9_zr5@1	0.4	8.34181	0.228568	9.61627e+08	8.49063	0.290518
SwissSIMS	P0330_Z1	EEMF9	unk_d18O_240919_P033_EE9_zr6@1	0.466667	9.0754	0.193856	9.6395e+08	9.22441	0.264079
SwissSIMS	P0330_Z1	Penglai	std_d18O_240919_P0330_pln1@07	0.55	5.10922	0.196499	9.56829e+08	5.25847	0.266025
SwissSIMS	P0330_Z1	EEMF9	unk_d18O_240919_P033_EE9_zr6@2	0.616667	8.52982	0.20769	9.57603e+08	8.67927	0.274395
SwissSIMS	P0330_Z1	EEMF9	unk_d18O_240919_P033_EE9_zr6@3	0.683333	8.27249	0.247651	9.6487e+08	8.42213	0.305759
SwissSIMS	P0330_Z1	EEMF9	unk_d18O_240919_P033_EE9_zr7@1	0.916667	8.24905	0.274486	9.50975e+08	8.39937	0.327872
SwissSIMS	P0330_Z1	EEMF9	unk_d18O_240919_P033_EE9_zr7@2	1	8.13635	0.274969	9.64172e+08	8.2869	0.328276
SwissSIMS	P0330_Z1	Penglai	std_d18O_240919_P0330_pln1@08	1.06667	5.27678	0.232507	9.62141e+08	5.42753	0.293627
SwissSIMS	P0330_Z1	EEMF9	unk_d18O_240919_P033_EE9_zr8@1	1.13333	8.26351	0.195356	9.71616e+08	8.41446	0.265182
SwissSIMS	P0330_Z1	EEMF9	unk_d18O_240919_P033_EE9_zr8@2	1.21667	8.24057	0.214916	9.6169e+08	8.39176	0.279904
SwissSIMS	P0330_Z1	EEMF9	unk_d18O_240919_P033_EE9_zr9@1	1.28333	8.06703	0.193258	9.69617e+08	8.2184	0.26364
SwissSIMS	P0330_Z1	EEMF9	unk_d18O_240919_P033_EE9_zr9@2	1.35	8.01217	0.236168	9.69585e+08	8.16374	0.296535
SwissSIMS	P0330_Z1	Penglai	std_d18O_240919_P0330_pln1@09	1.41667	5.37153	0.234138	9.61054e+08	5.5233	0.294921
SwissSIMS	P0330_Z1	EEMF9	unk_d18O_240919_P033_EE9_zr9@3	1.5	7.95133	0.175677	9.73859e+08	8.10333	0.251038
SwissSIMS	P0330_Z1	EEMF9	unk_d18O_240919_P033_EE9_zr9@4	1.56667	8.05057	0.117777	9.69319e+08	8.20277	0.214544
SwissSIMS	P0330_Z1	EEMF9	unk_d18O_240919_P033_EE9_zr10@1	1.63333	8.14582	0.167404	9.74247e+08	8.29821	0.24532
SwissSIMS	P0330_Z1	EEMF9	unk_d18O_240919_P033_EE9_zr10@2	1.71667	8.30042	0.154327	9.70715e+08	8.45305	0.236589
SwissSIMS	P0330_Z1	Penglai	std_d18O_240919_P0330_pln1@10	1.78333	5.0788	0.220987	9.69872e+08	5.23162	0.284592
SwissSIMS	P0330_Z1	EEMF9	unk_d18O_240919_P033_EE9_zr10@3	1.85	7.91143	0.27188	9.67068e+08	8.06445	0.325693
SwissSIMS	P0330_Z1	EEMF9	unk_d18O_240919_P033_EE9_zr11@1	1.91667	8.08648	0.20519	9.64001e+08	8.23969	0.272508
SwissSIMS	P0330_Z1	EEMF9	unk_d18O_240919_P033_EE9_zr11@2	2	8.22861	0.204354	9.68119e+08	8.38206	0.271879
SwissSIMS	P0330_Z1	EEMF9	unk_d18O_240919_P033_EE9_zr11@3	2.06667	8.3074	0.166488	9.6916e+08	8.46105	0.244695
SwissSIMS	P0330_Z1	Penglai	std_d18O_240919_P0330_pln1@11	2.13333	5.24337	0.192289	9.73592e+08	5.39721	0.262931
SwissSIMS	P0330_Z1	EEMF9	unk_d18O_240919_P033_EE9_zr12@1	2.2	3.9602	0.179263	9.30412e+08	4.11424	0.25356
SwissSIMS	P0330_Z1	EEMF9	unk_d18O_240919_P033_EE9_zr13@1	2.28333	8.33732	0.21009	9.63785e+08	8.4916	0.276216
SwissSIMS	P0330_Z1	EEMF9	unk_d18O_240919_P033_EE9_zr13@2	2.35	8.16128	0.222262	9.69237e+08	8.31575	0.285584
SwissSIMS	P0330_Z1	EEMF9	unk_d18O_240919_P033_EE9_zr13@3	2.41667	8.3468	0.247998	9.67548e+08	8.50146	0.30604
SwissSIMS	P0330_Z1	Penglai	std_d18O_240919_P0330_pln1@12	2.48333	4.98554	0.231493	9.69297e+08	5.14039	0.292825
SwissSIMS	P0330_Z1	EEMF9	unk_d18O_240919_P033_EE9_zr13@4	2.56667	7.91442	0.171297	9.64635e+08	8.06952	0.247993
SwissSIMS	P0330_Z1	EEMF9	unk_d18O_240919_P033_EE9_zr14@1	2.63333	8.14283	0.219054	9.71438e+08	8.29812	0.283094
SwissSIMS	P0330_Z1	EEMF11	unk_d18O_240919_P033_EE11_zr2@1	2.7	8.17475	0.278896	9.66836e+08	8.33023	0.331572
SwissSIMS	P0330_Z1	EEMF11	unk_d18O_240919_P033_EE11_zr4@1	2.78333	8.06802	0.207873	9.71357e+08	8.22375	0.274534
SwissSIMS	P0330_Z1	Penglai	std_d18O_240919_P0330_pln1@13	2.85	5.19998	0.161013	9.71981e+08	5.3559	0.241004
SwissSIMS	P0330_Z1	EEMF11	unk_d18O_240919_P033_EE11_zr4@2	2.91667	8.37822	0.1178	9.72402e+08	8.53433	0.214556
SwissSIMS	P0330_Z1	EEMF11	unk_d18O_240919_P033_EE11_zr5@1	2.98333	8.01117	0.226376	9.76475e+08	8.16748	0.288797
SwissSIMS	P0330_Z1	EEMF11	unk_d18O_240919_P033_EE11_zr5@2	3.06667	8.41612	0.221854	9.67255e+08	8.57267	0.285266
SwissSIMS	P0330_Z1	EEMF11	unk_d18O_240919_P033_EE11_zr5@3	3.13333	8.12338	0.223521	9.67372e+08	8.28012	0.286564
SwissSIMS	P0330_Z1	Penglai	std_d18O_240919_P0330_pln1@14	3.2	5.00848	0.162043	9.75408e+08	5.16541	0.241693
SwissSIMS	P0330_Z1	EEMF11	unk_d18O_240919_P033_EE11_zr5@4	3.26667	7.89098	0.258616	9.79157e+08	8.04811	0.314706
SwissSIMS	P0330_Z1	EEMF11	unk_d18O_240919_P033_EE11_zr5@5	3.35	8.2306	0.173917	9.68198e+08	8.38797	0.249809
SwissSIMS	P0330_Z1	EEMF11	unk_d18O_240919_P033_EE11_zr5@6	3.41667	7.36884	0.219553	9.73498e+08	7.5264	0.28348
SwissSIMS	P0330_Z1	EEMF11	unk_d18O_240919_P033_EE11_zr6@1	3.48333	8.09795	0.148311	9.58829e+08	8.2557	0.232709
SwissSIMS	P0330_Z1	Penglai	std_d18O_240919_P0330_pln1@15	3.55	5.15011	0.238729	9.7026e+08	5.30806	0.298579
SwissSIMS	P0330_Z1	EEMF11	unk_d18O_240919_P033_EE11_zr6@2	3.61667	8.29443	0.132642	9.71936e+08	8.45258	0.223051
SwissSIMS	P0330_Z1	EEMF11	unk_d18O_240919_P033_EE11_zr6@3	3.7	7.26361	0.174991	9.73095e+08	7.422	0.250558
SwissSIMS	P0330_Z1	EEMF11	unk_d18O_240919_P033_EE11_zr9@1	3.76667	8.62657	0.194869	9.65995e+08	8.78515	0.264824
SwissSIMS	P0330_Z1	EEMF11	unk_d18O_240919_P033_EE11_zr9@2	3.83333	8.39567	0.230149	9.73305e+08	8.55444	0.291764
SwissSIMS	P0330_Z1	Penglai	std_d18O_240919_P0330_pln1@16	3.9	5.09575	0.216098	9.74116e+08	5.25472	0.280813
SwissSIMS	P0330_Z1	EEMF11	unk_d18O_240919_P033_EE11_zr9@3	3.98333	8.1144	0.24799	9.74539e+08	8.27361	0.306033
SwissSIMS	P0330_Z1	EEMF11	unk_d18O_240919_P033_EE11_zr9@4	4.05	8.24456	0.307779	9.74707e+08	8.40396	0.35621
SwissSIMS	P0330_Z1	EEMF11	unk_d18O_240919_P033_EE11_zr10@1	4.11667	8.22561	0.15827	9.74164e+08	8.38521	0.23918
SwissSIMS	P0330_Z1	EEMF11	unk_d18O_240919_P033_EE11_zr11@1	4.18333	8.59864	0.238348	9.72764e+08	8.75843	0.298274
SwissSIMS	P0330_Z1	Penglai	std_d18O_240919_P0330_pln1@17	4.26667	4.93467	0.118074	9.72297e+08	5.0947	0.214707
SwissSIMS	P0330_Z1	EEMF11	unk_d18O_240919_P033_EE11_zr11@2	4.33333	8.40415	0.23093	9.83489e+08	8.56437	0.29238
SwissSIMS	P0330_Z1	EEMF11	unk_d18O_240919_P033_EE11_zr12@1	4.4	7.74137	0.258724	9.77061e+08	7.90179	0.314794
SwissSIMS	P0330_Z1	EEMF11	unk_d18O_240919_P033_EE11_zr13@1	4.46667	8.1543	0.221715	9.7661e+08	8.31491	0.285158
SwissSIMS	P0330_Z1	EEMF11	unk_d18O_240919_P033_EE11_zr13@2	4.55	8.28546	0.144677	9.72412e+08	8.44631	0.230411
SwissSIMS	P0330_Z1	Penglai	std_d18O_240919_P0330_pln1@18	4.61667	5.13814	0.15321	9.6896e+08	5.29918	0.235862
SwissSIMS	P0330_Z1	EEMF11	unk_d18O_240919_P033_EE11_zr13@3	4.68333	8.20666	0.205162	9.88203e+08	8.3679	0.272486
SwissSIMS	P0330_Z1	LPMF10	unk_d18O_240919_P033_LP10_zr1@1	4.76667	7.62019	0.148202	9.74712e+08	7.78167	0.23264
SwissSIMS	P0330_Z1	LPMF10	unk_d18O_240919_P033_LP10_zr1@2	4.83333	7.46359	0.246067	9.78477e+08	7.62527	0.304478
SwissSIMS	P0330_Z1	LPMF10	unk_d18O_240919_P033_LP10_zr3@1	4.9	7.19629	0.28692	9.8489e+08	7.35815	0.33835
SwissSIMS	P0330_Z1	Penglai	std_d18O_240919_P0330_pln1@19	4.96667	5.10074	0.32157	9.60517e+08	5.2628	0.368191
SwissSIMS	P0330_Z1	LPMF10	unk_d18O_240919_P033_LP10_zr4@1	5.05	6.89457	0.26918	9.6931e+08	7.05687	0.323443
SwissSIMS	P0330_Z1	LPMF10	unk_d18O_240919_P033_LP10_zr4@2	5.11667	6.31259	0.238213	9.8113e+08	6.47508	0.298166
SwissSIMS	P0330_Z1	LPMF10	unk_d18O_240919_P033_LP10_zr4@3	5.18333	5.5391	0.181044	1.00069e+09	5.70178	0.254822
SwissSIMS	P0330_Z1	LPMF10	unk_d18O_240919_P033_LP10_zr5@1	5.26667	6.98384	0.19592	9.73662e+08	7.14677	0.265598
SwissSIMS	P0330_Z1	Penglai	std_d18O_240919_P0330_pln1@20	5.33333	4.66487	0.187044	9.68324e+08	4.82799	0.25912
SwissSIMS	P0330_Z1	LPMF10	unk_d18O_240919_P033_LP10_zr5@2	5.4	7.5369	0.205062	9.68128e+08	7.70022	0.272411
SwissSIMS	P0330_Z1	LPMF10	unk_d18O_240919_P033_LP10_zr6@1	5.48333	7.0781	0.179229	9.74161e+08	7.24165	0.253536
SwissSIMS	P0330_Z1	LPMF10	unk_d18O_240919_P033_LP10_zr6@2	5.55	7.16786	0.206154	9.69485e+08	7.33161	0.273235
SwissSIMS	P0330_Z1	LPMF10	unk_d18O_240919_P033_LP10_zr7@1	5.61667	8.1937	0.232753	9.89288e+08	8.35764	0.293822
SwissSIMS	P0330_Z1	Penglai	std_d18O_240919_P0330_pln1@21	5.68333	4.98703	0.186592	9.67216e+08	5.15117	0.258794
SwissSIMS	P0330_Z1	LPMF10	unk_d18O_240919_P033_LP10_zr7@2	5.76667	9.00708	0.179926	9.74887e+08	9.17146	0.25403
SwissSIMS	P0330_Z1	LPMF10	unk_d18O_240919_P033_LP10_zr7@3	5.83333	8.00768	0.203578	9.69497e+08	8.17225	0.271296
SwissSIMS	P0330_Z1	LPMF10	unk_d18O_240919_P033_LP10_zr7@4	5.9	7.85408	0.27209	9.59689e+08	8.01884	0.325869
SwissSIMS	P0330_Z1	LPMF10	unk_d18O_240919_P033_LP10_zr7@5	5.96667	8.37971	0.149803	9.63165e+08	8.54467	0.233663
SwissSIMS	P0330_Z1	Penglai	std_d18O_240919_P0330_pln1@22	6.05	4.81049	0.19605	9.67726e+08	4.97569	0.265694
SwissSIMS	P0330_Z1	LPMF10	unk_d18O_240919_P033_LP10_zr8@1	6.11667	7.24915	0.232522	9.7464e+08	7.41455	0.293639
SwissSIMS	P0330_Z1	LPMF10	unk_d18O_240919_P033_LP10_zr8@2	6.18333	6.92101	0.20312	9.74137e+08	7.08659	0.270953
SwissSIMS	P0330_Z1	LPMF10	unk_d18O_240919_P033_LP10_zr8@3	6.25	7.56034	0.23366	9.58281e+08	7.72612	0.294542
SwissSIMS	P0330_Z1	LPMF10	unk_d18O_240919_P033_LP10_zr9@1	6.31667	7.47207	0.171262	9.69109e+08	7.63805	0.247968
SwissSIMS	P0330_Z1	Penglai	std_d18O_240919_P0330_pln1@23	6.4	5.0763	0.221178	9.70843e+08	5.24252	0.284741
SwissSIMS	P0330_Z1	LPMF1	unk_d18O_240919_P033_LP1_zr1@1	6.46667	7.73988	0.19249	9.60874e+08	7.90628	0.263078
SwissSIMS	P0330_Z1	LPMF1	unk_d18O_240919_P033_LP1_zr2@1	6.53333	7.56882	0.191652	9.6278e+08	7.73542	0.262465
SwissSIMS	P0330_Z1	LPMF1	unk_d18O_240919_P033_LP1_zr2@2	6.6	7.04119	0.294448	9.62603e+08	7.20799	0.344756
SwissSIMS	P0330_Z1	LPMF1	unk_d18O_240919_P033_LP1_zr3@1	6.66667	7.01426	0.270261	9.74961e+08	7.18125	0.324343
SwissSIMS	P0330_Z1	Penglai	std_d18O_240919_P0330_pln1@24	6.75	4.90824	0.186241	9.66974e+08	5.07547	0.258541
SwissSIMS	P0330_Z1	LPMF1	unk_d18O_240919_P033_LP1_zr3@2	6.81667	7.38679	0.177778	9.69998e+08	7.55422	0.252512
SwissSIMS	P0330_Z1	LPMF1	unk_d18O_240919_P033_LP1_zr4@1	6.88333	7.36984	0.310749	9.62796e+08	7.53745	0.358779
SwissSIMS	P0330_Z1	LPMF1	unk_d18O_240919_P033_LP1_zr7@1	6.95	7.62418	0.158446	9.6349e+08	7.79199	0.239296
SwissSIMS	P0330_Z1	LPMF1	unk_d18O_240919_P033_LP1_zr8@1	7.01667	7.45013	0.249165	9.41591e+08	7.61813	0.306986
SwissSIMS	P0330_Z1	Penglai	std_d18O_240919_P0330_pln1@25	7.08333	5.22591	0.228936	9.63903e+08	5.39411	0.290808
SwissSIMS	P0330_Z1	LPMF1	unk_d18O_240919_P033_LP1_zr8@2	7.16667	7.12498	0.182297	9.64425e+08	7.29341	0.255714
SwissSIMS	P0330_Z1	LPMF1	unk_d18O_240919_P033_LP1_zr8@3	7.23333	7.64861	0.189019	9.67349e+08	7.81725	0.260549
SwissSIMS	P0330_Z1	LPMF1	unk_d18O_240919_P033_LP1_zr9@1	7.3	7.48454	0.167012	9.66823e+08	7.65337	0.245052
SwissSIMS	P0330_Z1	LPMF1	unk_d18O_240919_P033_LP1_zr10@1	7.36667	8.11889	0.278343	9.65956e+08	8.28791	0.331107
SwissSIMS	P0330_Z1	Penglai	std_d18O_240919_P0330_pln1@26	7.43333	4.83593	0.285888	9.65292e+08	5.00514	0.337475
SwissSIMS	P0330_Z1	LPMF1	unk_d18O_240919_P033_LP1_zr10@2	7.5	7.89597	0.230889	9.62016e+08	8.06538	0.292348
SwissSIMS	P0330_Z1	LPMF1	unk_d18O_240919_P033_LP1_zr11@1	7.58333	8.09445	0.306428	9.69415e+08	8.2641	0.355043
SwissSIMS	P0330_Z1	LPMF1	unk_d18O_240919_P033_LP1_zr11@2	7.65	7.9613	0.120105	9.7198e+08	8.13114	0.21583
SwissSIMS	P0330_Z1	LPMF1	unk_d18O_240919_P033_LP1_zr11@3	7.71667	7.86306	0.187578	9.72437e+08	8.03309	0.259505
SwissSIMS	P0330_Z1	LPMF1	unk_d18O_240919_P033_LP1_zr11@4	7.78333	7.9987	0.208185	9.64138e+08	8.16893	0.27477
SwissSIMS	P0330_Z1	Penglai	std_d18O_240919_P0330_pln1@27	7.85	5.05635	0.263367	9.70801e+08	5.23927	0.318621
SwissSIMS	P0330_Z1	Penglai	std_d18O_240919_P0330_pln1@28	7.91667	4.78007	0.255066	9.68489e+08	4.96327	0.311795
SwissSIMS	P0330_Z1	Penglai	std_d18O_240919_P0330_pln1@29	7.98333	4.92769	0.190373	9.73729e+08	5.11118	0.261533
SwissSIMS	P0330_Z1	Penglai	std_d18O_240919_P0330_pln1@30	8.05	5.2289	0.237811	9.68631e+08	5.41268	0.297845
							Yield (Gcps/nA)
WiscSIMS	P0436_Z20	Penglai	Z20_Plengai_A CsRes=190	0	4.50004	0.116323	1.69271	5.17251	0.116323
WiscSIMS	P0436_Z20	Penglai	Z20_Plengai_A CsRes=191	0.0666667	4.64158	0.119491	1.69699	5.31415	0.119491
WiscSIMS	P0436_Z20	Penglai	Z20_Plengai_A	0.133333	4.43514	0.117024	1.69916	5.10757	0.117024
WiscSIMS	P0436_Z20	Penglai	Z20_Plengai_A	0.266667	4.68631	0.0953553	1.69194	5.35891	0.0953553
WiscSIMS	P0436_Z20	Penglai	Z20_Plengai_A	0.333333	4.56909	0.124613	1.68615	5.24161	0.124613
WiscSIMS	P0436_Z20	Penglai	Z20_Plengai_A	0.4	4.64318	0.146707	1.68914	5.31575	0.146707
WiscSIMS	P0436_Z20	LLMF3	LLMF3_zr1_001	0.466667	5.65159	0.0805825	1.69076	6.32484	0.131419
WiscSIMS	P0436_Z20	LLMF3	LLMF3_zr2_001	0.55	5.96545	0.128755	1.68766	6.6389	0.165394
WiscSIMS	P0436_Z20	Penglai	Z20_Plengai_A	0.616667	4.66239	0.1248	1.67892	5.33497	0.1248
WiscSIMS	P0436_Z20	LLMF3	LLMF3_zr2_002	0.683333	5.64622	0.116884	1.69278	6.31946	0.156331
WiscSIMS	P0436_Z20	LLMF3	LLMF3_zr3_001	0.916667	5.6446	0.11348	1.69158	6.31784	0.153802
WiscSIMS	P0436_Z20	Penglai	Z20_Plengai_A	1	4.58532	0.117006	1.68726	5.25785	0.117006
WiscSIMS	P0436_Z20	LLMF3	LLMF3_zr3_002	1.06667	5.90285	0.11827	1.6914	6.57627	0.157369
WiscSIMS	P0436_Z20	LLMF3	LLMF3_zr7_001	1.13333	6.13252	0.128624	1.68709	6.80608	0.165292
WiscSIMS	P0436_Z20	Penglai	Z20_Plengai_A	1.21667	4.80158	0.0776777	1.68146	5.47425	0.0776777
WiscSIMS	P0436_Z20	LLMF3	LLMF3_zr7_002	1.28333	5.63019	0.120202	1.68641	6.30342	0.158826
WiscSIMS	P0436_Z20	LLMF3	LLMF3_zr7_003	1.35	5.29719	0.111226	1.69543	5.9702	0.152147
WiscSIMS	P0436_Z20	Penglai	Z20_Plengai_A	1.41667	4.70884	0.166685	1.68093	5.38146	0.166685
WiscSIMS	P0436_Z20	LLMF3	LLMF3_zr8_001	1.5	5.67848	0.0978506	1.68799	6.35174	0.142661
WiscSIMS	P0436_Z20	LLMF3	LLMF3_zr8_002	1.56667	5.66851	0.137293	1.69306	6.34176	0.172124
WiscSIMS	P0436_Z20	Penglai	Z20_Plengai_A	1.63333	4.52767	0.10796	1.69218	5.20016	0.10796
WiscSIMS	P0436_Z20	LLMF3	LLMF3_zr12_001	1.71667	5.27841	0.142567	1.715	5.95141	0.17636
WiscSIMS	P0436_Z20	LLMF3	LLMF3_zr12_002	1.78333	5.76445	0.10756	1.69061	6.43778	0.149488
WiscSIMS	P0436_Z20	Penglai	Z20_Plengai_A	1.85	4.5372	0.126628	1.6898	5.2097	0.126628
WiscSIMS	P0436_Z20	LLMF3	LLMF3_zr13_001	1.91667	5.73011	0.160413	1.69256	6.40341	0.191075
WiscSIMS	P0436_Z20	LLMF3	LLMF3_zr16_001	2	5.96444	0.0814892	1.69272	6.63789	0.131977
WiscSIMS	P0436_Z20	Penglai	Z20_Plengai_A	2.06667	4.65603	0.119486	1.68588	5.32861	0.119486
WiscSIMS	P0436_Z20	LLMF3	LLMF3_zr16_002	2.20608	5.4978	0.140424	1.69712	6.17095	0.174632
WiscSIMS	P0436_Z20	LLMF3	LLMF3_zr19_001	2.28711	5.82307	0.104602	1.69715	6.49643	0.147373
WiscSIMS	P0436_Z20	Penglai	Z20_Plengai_A	2.36815	4.71024	0.109293	1.68779	5.38285	0.109293
WiscSIMS	P0436_Z20	LLMF3	LLMF3_zr22_001	2.44918	5.76621	0.129967	1.70145	6.43953	0.166339
WiscSIMS	P0436_Z20	LLMF3	LLMF3_zr23_001	2.53021	5.84159	0.127542	1.69326	6.51496	0.164452
WiscSIMS	P0436_Z20	Penglai	Z20_Plengai_A	2.61125	4.72249	0.101618	1.68741	5.39511	0.101618
WiscSIMS	P0436_Z20	LLMF3	LLMF3_zr26_001	2.69228	5.72131	0.146286	1.69346	6.3946	0.179379
WiscSIMS	P0436_Z20	LLMF3	LLMF3_zr20_001	2.77331	6.10757	0.100163	1.69424	6.78112	0.144257
WiscSIMS	P0436_Z20	Penglai	Z20_Plengai_A	2.85435	4.71084	0.102025	1.6887	5.38346	0.102025
WiscSIMS	P0436_Z20	LLMF6	LLMF6_zr1_001	2.93538	5.44654	0.115836	1.67151	6.11965	0.155549
WiscSIMS	P0436_Z20	LLMF6	LLMF6_zr7_001	3.01642	5.7504	0.0917272	1.67419	6.42371	0.138532
WiscSIMS	P0436_Z20	Penglai	Z20_Plengai_A	3.09745	4.5888	0.123357	1.68435	5.26134	0.123357
WiscSIMS	P0436_Z20	LLMF6	LLMF6_zr10_001	3.17848	5.65009	0.119807	1.66476	6.32333	0.158528
WiscSIMS	P0436_Z20	LLMF6	LLMF6_zr10_002	3.25952	5.4922	0.0732509	1.67863	6.16534	0.127055
WiscSIMS	P0436_Z20	Penglai	Z20_Plengai_A	3.34055	4.71719	0.107827	1.68318	5.38981	0.107827
WiscSIMS	P0436_Z20	LLMF6	LLMF6_zr13_001	3.42158	5.9979	0.105274	1.66841	6.67137	0.147851
WiscSIMS	P0436_Z20	LLMF6	LLMF6_zr13_002	3.50262	5.62321	0.116595	1.67436	6.29644	0.156115
WiscSIMS	P0436_Z20	Penglai	Z20_Plengai_A	3.58365	4.51968	0.135526	1.68745	5.19217	0.135526
WiscSIMS	P0436_Z20	LLMF6	LLMF6_zr15_001	3.66469	5.64826	0.118252	1.66632	6.3215	0.157356
WiscSIMS	P0436_Z20	LLMF6	LLMF6_zr15_002	3.74572	5.63314	0.117582	1.66523	6.30638	0.156853
WiscSIMS	P0436_Z20	Penglai	Z20_Plengai_A	3.82675	4.65054	0.127983	1.68938	5.32312	0.127983
WiscSIMS	P0436_Z20	LLMF6	LLMF6_zr21_001	3.90779	5.81998	0.162194	1.66418	6.49333	0.192573
WiscSIMS	P0436_Z20	LLMF6	LLMF6_zr21_002	3.98882	5.42195	0.101268	1.67143	6.09504	0.145026
WiscSIMS	P0436_Z20	Penglai	Z20_Plengai_A	4.06985	4.61132	0.108777	1.69174	5.28387	0.108777
WiscSIMS	P0436_Z20	LLMF6	LLMF6_zr26_001	4.15089	6.00803	0.093264	1.66987	6.68151	0.139555
WiscSIMS	P0436_Z20	LLMF6	LLMF6_zr26_002	4.23192	6.21588	0.121162	1.67087	6.8895	0.159554
WiscSIMS	P0436_Z20	Penglai	Z20_Plengai_A	4.31296	4.73117	0.131275	1.68898	5.4038	0.131275
WiscSIMS	P0436_Z20	LLMF6	LLMF6_zr29_001	4.39399	5.9749	0.154607	1.67093	6.64836	0.186227
WiscSIMS	P0436_Z20	LLMF6	LLMF6_zr29_002	4.47502	5.64968	0.124898	1.67792	6.32292	0.16241
WiscSIMS	P0436_Z20	Penglai	Z20_Plengai_A	4.55606	4.54716	0.130764	1.69445	5.21966	0.130764
WiscSIMS	P0436_Z20	LLMF6	LLMF6_zr34_001	4.63709	5.3105	0.127829	1.68005	5.98352	0.164675
WiscSIMS	P0436_Z20	LLMF6	LLMF6_zr34_002	4.71813	5.71948	0.137389	1.67695	6.39277	0.172201
WiscSIMS	P0436_Z20	Penglai	Z20_Plengai_A	4.79916	4.7201	0.111016	1.6854	5.39272	0.111016
WiscSIMS	P0436_Z20	LLMF6	LLMF6_zr45_001	4.88019	5.21743	0.149433	1.68045	5.89038	0.181955
WiscSIMS	P0436_Z20	LLMF6	LLMF6_zr45_002	4.96123	5.76702	0.142838	1.68001	6.44035	0.176579
WiscSIMS	P0436_Z20	Penglai	Z20_Plengai_A	5.04226	4.61695	0.133865	1.6914	5.28951	0.133865
WiscSIMS	P0436_Z20	LLMF6	LLMF6_zr50_001	5.12329	5.38839	0.115071	1.68631	6.06146	0.15498
WiscSIMS	P0436_Z20	LLMF6	LLMF6_zr50_002	5.20433	5.51511	0.114124	1.67908	6.18826	0.154278
WiscSIMS	P0436_Z20	Penglai	Z20_Plengai_A	5.28536	4.58345	0.139176	1.70319	5.25598	0.139176
WiscSIMS	P0436_Z20	LLMF6	LLMF6_zr51_001	5.3664	5.8236	0.0851698	1.68187	6.49696	0.13428
WiscSIMS	P0436_Z20	LLMF6	LLMF6_zr55_001	5.44743	5.59256	0.0952228	1.68201	6.26576	0.140871
WiscSIMS	P0436_Z20	Penglai	Z20_Plengai_A	5.52846	4.66303	0.151367	1.6948	5.33562	0.151367
WiscSIMS	P0436_Z20	LMJMF3	LMJMF3_zr1_001	5.6095	6.68717	0.117599	1.6969	7.36111	0.156866
WiscSIMS	P0436_Z20	LMJMF3	LMJMF3_zr1_002	5.69053	6.91243	0.120674	1.67694	7.58652	0.159184
WiscSIMS	P0436_Z20	Penglai	Z20_Plengai_A	5.77156	4.5978	0.0880777	1.69889	5.27034	0.0880777
WiscSIMS	P0436_Z20	LMJMF3	LMJMF3_zr3_001	5.8526	6.29423	0.135124	1.71792	6.9679	0.170399
WiscSIMS	P0436_Z20	LMJMF3	LMJMF3_zr3_002	5.93363	6.14452	0.119247	1.72113	6.81809	0.158105
WiscSIMS	P0436_Z20	Penglai	Z20_Plengai_A	6.01467	4.60165	0.115631	1.68719	5.2742	0.115631
WiscSIMS	P0436_Z20	LMJMF3	LMJMF3_zr8_001	6.0957	6.51651	0.130674	1.70878	7.19033	0.166893
WiscSIMS	P0436_Z20	LMJMF3	LMJMF3_zr9_001	6.17673	6.41709	0.128789	1.72461	7.09085	0.16542
WiscSIMS	P0436_Z20	Penglai	Z20_Plengai_A	6.25777	4.62017	0.11467	1.68834	5.29273	0.11467
WiscSIMS	P0436_Z20	LMJMF3	LMJMF3_zr9_002	6.3388	6.81112	0.111231	1.67283	7.48515	0.15215
WiscSIMS	P0436_Z20	LMJMF3	LMJMF3_zr10_001	6.41983	6.52295	0.112058	1.69162	7.19678	0.152756
WiscSIMS	P0436_Z20	Penglai	Z20_Plengai_A	6.50087	4.53645	0.103753	1.69154	5.20895	0.103753
WiscSIMS	P0436_Z20	LMJMF3	LMJMF3_zr11_001	6.5819	6.18676	0.12531	1.72705	6.86036	0.162727
WiscSIMS	P0436_Z20	LMJMF3	LMJMF3_zr11_002	6.66294	6.98998	0.132436	1.67324	7.66412	0.168276
WiscSIMS	P0436_Z20	Penglai	Z20_Plengai_A	6.74397	4.52181	0.105767	1.69609	5.19429	0.105767
WiscSIMS	P0436_Z20	LMJMF3	LMJMF3_zr13_001	6.825	6.49896	0.14236	1.72375	7.17278	0.176192
WiscSIMS	P0436_Z20	LMJMF3	LMJMF3_zr13_002	6.90604	7.04651	0.120654	1.67219	7.72068	0.159169
WiscSIMS	P0436_Z20	Penglai	Z20_Plengai_A	6.98707	4.64934	0.0869624	1.69977	5.32191	0.0869624
WiscSIMS	P0436_Z20	LMJMF3	LMJMF3_zr16_001	7.0681	6.1318	0.103382	1.73023	6.80536	0.14651
WiscSIMS	P0436_Z20	LMJMF3	LMJMF3_zr16_002	7.14914	6.80616	0.102657	1.69719	7.48018	0.146
WiscSIMS	P0436_Z20	Penglai	Z20_Plengai_A	7.23017	4.65953	0.0970552	1.70001	5.33211	0.0970552
WiscSIMS	P0436_Z20	LMJMF3	LMJMF3_zr25_001	7.31121	6.09569	0.132067	1.74007	6.76923	0.167985
WiscSIMS	P0436_Z20	LMJMF3	LMJMF3_zr26_001	7.39224	6.54994	0.126046	1.71977	7.22378	0.163294
WiscSIMS	P0436_Z20	Penglai	Z20_Plengai_A	7.47327	4.81605	0.129674	1.69029	5.48874	0.129674
WiscSIMS	P0436_Z20	LMJMF3	LMJMF3_zr26_002	7.55431	7.33068	0.133193	1.68115	8.00505	0.168872
WiscSIMS	P0436_Z20	LMJMF3	LMJMF3_zr31_001	7.63534	6.68542	0.123979	1.71656	7.35936	0.161704
WiscSIMS	P0436_Z20	Penglai	Z20_Plengai_A	7.71637	4.63171	0.0978931	1.69959	5.30428	0.0978931
WiscSIMS	P0436_Z20	Penglai	Z20_Plengai_A	7.79741	4.66236	0.122941	1.69327	5.33495	0.122941
WiscSIMS	P0436_Z20	Penglai	Z20_Plengai_A	7.87844	4.80908	0.121678	1.692	5.48176	0.121678
WiscSIMS	P0436_Z20	Penglai	Z20_Plengai_A	7.95948	4.7066	0.0980918	1.6872	5.37922	0.0980918
WiscSIMS	P0437_Z21	Penglai	Z21_Plengai_A CsRes=192	0	4.32107	0.0891732	1.68251	5.39317	0.0891732
WiscSIMS	P0437_Z21	Penglai	Z21_Plengai_A	0.0666667	4.30743	0.105204	1.68025	5.37952	0.105204
WiscSIMS	P0437_Z21	Penglai	Z21_Plengai_A	0.133333	4.26823	0.12542	1.67989	5.34028	0.12542
WiscSIMS	P0437_Z21	Penglai	Z21_Plengai_A	0.266667	4.41636	0.118414	1.67366	5.48856	0.118414
WiscSIMS	P0437_Z21	Penglai	Z21_Plengai_A	0.333333	4.21866	0.0957833	1.67925	5.29065	0.0957833
WiscSIMS	P0437_Z21	Penglai	Z21_Plengai_A	0.4	4.24282	0.133856	1.67612	5.31483	0.133856
WiscSIMS	P0437_Z21	DMMF3	DMMF3_zr1_001	0.466667	5.60985	0.11452	1.67348	6.68333	0.153506
WiscSIMS	P0437_Z21	DMMF3	DMMF3_zr1_002	0.55	5.39616	0.0984268	1.68105	6.46941	0.141905
WiscSIMS	P0437_Z21	Penglai	Z21_Plengai_A	0.616667	4.299	0.0973506	1.67269	5.37108	0.0973506
WiscSIMS	P0437_Z21	DMMF3	DMMF3_zr1_003	0.683333	5.45572	0.1102	1.68001	6.52903	0.150311
WiscSIMS	P0437_Z21	DMMF3	DMMF3_zr4_001	0.916667	5.09542	0.10954	1.67504	6.16835	0.149827
WiscSIMS	P0437_Z21	Penglai	Z21_Plengai_A	1	4.26013	0.0852784	1.67239	5.33217	0.0852784
WiscSIMS	P0437_Z21	DMMF3	DMMF3_zr5_001	1.06667	5.37874	0.123096	1.68362	6.45197	0.160006
WiscSIMS	P0437_Z21	DMMF3	DMMF3_zr5_002	1.13333	5.31323	0.119698	1.68151	6.38639	0.157407
WiscSIMS	P0437_Z21	Penglai	Z21_Plengai_A	1.21667	4.25963	0.120362	1.67708	5.33166	0.120362
WiscSIMS	P0437_Z21	DMMF3	DMMF3_zr7_001	1.28333	5.46442	0.133178	1.67668	6.53774	0.167886
WiscSIMS	P0437_Z21	DMMF3	DMMF3_zr7_002	1.35	5.50815	0.117157	1.67577	6.58152	0.155483
WiscSIMS	P0437_Z21	Penglai	Z21_Plengai_A	1.41667	4.14133	0.108923	1.6751	5.21323	0.108923
WiscSIMS	P0437_Z21	DMMF3	DMMF3_zr8_001	1.5	5.19996	0.0765941	1.67613	6.273	0.127734
WiscSIMS	P0437_Z21	DMMF3	DMMF3_zr9_001	1.56667	5.01662	0.110413	1.67597	6.08947	0.150467
WiscSIMS	P0437_Z21	Penglai	Z21_Plengai_A	1.63333	4.22668	0.120391	1.67482	5.29867	0.120391
WiscSIMS	P0437_Z21	DMMF3	DMMF3_zr10_001	1.71667	6.45757	0.126598	1.66972	7.53195	0.162715
WiscSIMS	P0437_Z21	DMMF3	DMMF3_zr10_002	1.78333	6.88359	0.125526	1.67193	7.95843	0.161883
WiscSIMS	P0437_Z21	Penglai	Z21_Plengai_A	1.85	4.16735	0.117641	1.67056	5.23928	0.117641
WiscSIMS	P0437_Z21	DMMF3	DMMF3_zr10_003	1.91667	5.10402	0.110825	1.67424	6.17695	0.15077
WiscSIMS	P0437_Z21	DMMF3	DMMF3_zr12_001	2	6.50505	0.0869393	1.67412	7.57948	0.134193
WiscSIMS	P0437_Z21	Penglai	Z21_Plengai_A	2.06667	4.17127	0.104023	1.67253	5.24321	0.104023
WiscSIMS	P0437_Z21	DMMF3	DMMF3_zr12_002	2.13333	5.9672	0.0944804	1.6753	7.04105	0.139197
WiscSIMS	P0437_Z21	DMMF3	DMMF3_zr14_002	2.2	5.54888	0.153246	1.67132	6.6223	0.184211
WiscSIMS	P0437_Z21	Penglai	Z21_Plengai_A	2.28333	4.23291	0.0994361	1.6736	5.30492	0.0994361
WiscSIMS	P0437_Z21	DMMF3	DMMF3_zr21_001	2.41816	4.85376	0.132091	1.67392	5.92643	0.167025
WiscSIMS	P0437_Z21	DMMF3	DMMF3_zr21_002	2.49772	5.2709	0.110786	1.67328	6.34401	0.150741
WiscSIMS	P0437_Z21	Penglai	Z21_Plengai_A	2.57728	4.18695	0.0911775	1.67737	5.25891	0.0911775
WiscSIMS	P0437_Z21	DMMF3	DMMF3_zr24_001	2.65684	5.19487	0.114789	1.67671	6.2679	0.153707
WiscSIMS	P0437_Z21	DMMF3	DMMF3_zr24_002	2.7364	5.59479	0.141499	1.67368	6.66825	0.17456
WiscSIMS	P0437_Z21	Penglai	Z21_Plengai_A	2.81595	4.30224	0.130854	1.6741	5.37432	0.130854
WiscSIMS	P0437_Z21	DMMF3	DMMF3_zr27_001	2.89551	5.28872	0.104549	1.67357	6.36185	0.146218
WiscSIMS	P0437_Z21	DMMF3	DMMF3_zr27_002	2.97507	5.07296	0.0883093	1.67973	6.14586	0.135084
WiscSIMS	P0437_Z21	Penglai	Z21_Plengai_A	3.05463	4.1996	0.104699	1.66919	5.27157	0.104699
WiscSIMS	P0437_Z21	DMMF3	DMMF3_zr34_001	3.13419	5.48595	0.131342	1.68557	6.55929	0.166433
WiscSIMS	P0437_Z21	DMMF3	DMMF3_zr34_002	3.21375	5.32187	0.117413	1.67706	6.39504	0.155676
WiscSIMS	P0437_Z21	Penglai	Z21_Plengai_A	3.29331	4.23008	0.110274	1.66912	5.30208	0.110274
WiscSIMS	P0437_Z21	DMMF1	DMMF1_zr2_001	3.37287	5.40662	0.0907768	1.68677	6.47988	0.13671
WiscSIMS	P0437_Z21	DMMF1	DMMF1_zr3_001	3.45242	5.431	0.126215	1.67892	6.50429	0.162418
WiscSIMS	P0437_Z21	Penglai	Z21_Plengai_A	3.53198	4.12361	0.1709	1.67713	5.1955	0.1709
WiscSIMS	P0437_Z21	DMMF1	DMMF1_zr5_001	3.61154	5.6969	0.154576	1.70617	6.77047	0.185318
WiscSIMS	P0437_Z21	DMMF1	DMMF1_zr5_002	3.6911	5.62647	0.126015	1.6765	6.69996	0.162262
WiscSIMS	P0437_Z21	Penglai	Z21_Plengai_A	3.77066	4.25304	0.103898	1.66678	5.32507	0.103898
WiscSIMS	P0437_Z21	DMMF1	DMMF1_zr6_001	3.85022	5.85258	0.0861789	1.67627	6.92632	0.133702
WiscSIMS	P0437_Z21	DMMF1	DMMF1_zr6_002	3.92978	5.36522	0.123927	1.67495	6.43844	0.160646
WiscSIMS	P0437_Z21	Penglai	Z21_Plengai_A	4.00934	4.32112	0.153649	1.6699	5.39322	0.153649
WiscSIMS	P0437_Z21	DMMF1	DMMF1_zr11_001	4.0889	4.8974	0.100205	1.70046	5.97012	0.143144
WiscSIMS	P0437_Z21	DMMF1	DMMF1_zr11_002	4.16845	5.52819	0.114	1.6772	6.60157	0.153119
WiscSIMS	P0437_Z21	Penglai	Z21_Plengai_A	4.24801	4.25613	0.105347	1.67561	5.32816	0.105347
WiscSIMS	P0437_Z21	DMMF1	DMMF1_zr15_001	4.32757	5.5825	0.102644	1.68104	6.65595	0.144862
WiscSIMS	P0437_Z21	DMMF1	DMMF1_zr18_001	4.40713	5.47696	0.116038	1.67211	6.55029	0.154642
WiscSIMS	P0437_Z21	Penglai	Z21_Plengai_A	4.48669	4.17853	0.117433	1.67103	5.25048	0.117433
WiscSIMS	P0437_Z21	DMMF1	DMMF1_zr18_002	4.56625	5.38318	0.159155	1.6713	6.45641	0.189155
WiscSIMS	P0437_Z21	DMMF1	DMMF1_zr19_001	4.64581	5.35269	0.173021	1.68081	6.42589	0.200962
WiscSIMS	P0437_Z21	Penglai	Z21_Plengai_A	4.72537	4.28428	0.149274	1.66726	5.35634	0.149274
WiscSIMS	P0437_Z21	DMMF1	DMMF1_zr20_001	4.80492	5.42736	0.11831	1.67461	6.50064	0.156354
WiscSIMS	P0437_Z21	DMMF1	DMMF1_zr22_001	4.88448	5.32473	0.169023	1.66846	6.3979	0.19753
WiscSIMS	P0437_Z21	Penglai	Z21_Plengai_A	4.96404	4.21232	0.104956	1.67014	5.2843	0.104956
WiscSIMS	P0437_Z21	DMMF1	DMMF1_zr22_002	5.0436	5.44474	0.102692	1.67174	6.51804	0.144896
WiscSIMS	P0437_Z21	DMMF1	DMMF1_zr23_001	5.12316	5.34447	0.123012	1.6709	6.41766	0.159941
WiscSIMS	P0437_Z21	Penglai	Z21_Plengai_A	5.20272	4.3161	0.0919653	1.67179	5.38819	0.0919653
WiscSIMS	P0437_Z21	LSMMF1	LSMMF1_zr1_001	5.28228	7.46936	0.13518	1.67034	8.54482	0.169478
WiscSIMS	P0437_Z21	LSMMF1	LSMMF1_zr8_001	5.36184	7.52373	0.117344	1.66645	8.59925	0.155624
WiscSIMS	P0437_Z21	Penglai	Z21_Plengai_A	5.44139	4.18804	0.0997495	1.66899	5.26	0.0997495
WiscSIMS	P0437_Z21	LSMMF1	LSMMF1_zr10_001	5.52095	7.80562	0.0985625	1.67132	8.88144	0.142
WiscSIMS	P0437_Z21	LSMMF1	LSMMF1_zr12_001	5.60051	7.50036	0.099544	1.6746	8.57585	0.142683
WiscSIMS	P0437_Z21	Penglai	Z21_Plengai_A	5.68007	4.2539	0.137521	1.67274	5.32593	0.137521
WiscSIMS	P0437_Z21	LSMMF1	LSMMF1_zr12_002	5.75963	7.57236	0.0878579	1.67178	8.64793	0.13479
WiscSIMS	P0437_Z21	LSMMF1	LSMMF1_zr17_001	5.83919	7.87132	0.126916	1.67383	8.9472	0.162963
WiscSIMS	P0437_Z21	Penglai	Z21_Plengai_A	5.91875	4.13736	0.117486	1.68166	5.20926	0.117486
WiscSIMS	P0437_Z21	LSMMF1	LSMMF1_zr17_002	5.99831	7.27418	0.122355	1.65986	8.34943	0.159437
WiscSIMS	P0437_Z21	LSMMF1	LSMMF1_zr19_001	6.07786	7.44017	0.10515	1.6649	8.5156	0.146649
WiscSIMS	P0437_Z21	Penglai	Z21_Plengai_A	6.15742	4.24254	0.0930544	1.6744	5.31456	0.0930544
WiscSIMS	P0437_Z21	LSMMF1	LSMMF1_zr22_001	6.23698	7.58124	0.119523	1.66707	8.65682	0.157273
WiscSIMS	P0437_Z21	LSMMF1	LSMMF1_zr26_001	6.31654	8.15997	0.1129	1.67377	9.23617	0.152301
WiscSIMS	P0437_Z21	Penglai	Z21_Plengai_A	6.3961	4.26765	0.12557	1.67488	5.33969	0.12557
WiscSIMS	P0437_Z21	LSMMF1	LSMMF1_zr26_002	6.47566	7.89652	0.137376	1.67215	8.97244	0.171235
WiscSIMS	P0437_Z21	LSMMF1	LSMMF1_zr27_001	6.55522	7.46231	0.125875	1.67205	8.53776	0.162153
WiscSIMS	P0437_Z21	Penglai	Z21_Plengai_A	6.63478	4.2681	0.104481	1.67609	5.34015	0.104481
WiscSIMS	P0437_Z21	LSMMF1	LSMMF1_zr29_001	6.71433	7.32488	0.0835441	1.67024	8.40018	0.132019
WiscSIMS	P0437_Z21	LSMMF1	LSMMF1_zr31_001	6.79389	7.49413	0.130957	1.67428	8.56962	0.166129
WiscSIMS	P0437_Z21	Penglai	Z21_Plengai_A	6.87345	4.08854	0.0932893	1.67843	5.16039	0.0932893
WiscSIMS	P0437_Z21	LSMMF1	LSMMF1_zr30_001	6.95301	7.86436	0.141566	1.67074	8.94024	0.174614
WiscSIMS	P0437_Z21	LSMMF1	LSMMF1_zr32_001	7.03257	7.53652	0.110009	1.6657	8.61206	0.150171
WiscSIMS	P0437_Z21	Penglai	Z21_Plengai_A	7.11213	4.26932	0.131307	1.67705	5.34136	0.131307
WiscSIMS	P0437_Z21	LSMMF1	LSMMF1_zr38_001	7.19169	7.45365	0.134796	1.66329	8.5291	0.169173
WiscSIMS	P0437_Z21	LSMMF1	LSMMF1_zr40_001	7.27125	6.41704	0.111065	1.74188	7.49138	0.150946
WiscSIMS	P0437_Z21	Penglai	Z21_Plengai_A	7.3508	4.16284	0.134816	1.67546	5.23477	0.134816
WiscSIMS	P0437_Z21	LSMMF1	LSMMF1_zr40_002	7.43036	7.36744	0.134078	1.64935	8.44279	0.168601
WiscSIMS	P0437_Z21	LSMMF1	LSMMF1_zr20_001	7.50992	7.58654	0.0987889	1.67238	8.66212	0.142157
WiscSIMS	P0437_Z21	Penglai	Z21_Plengai_A	7.58948	4.2672	0.13092	1.67693	5.33925	0.13092
WiscSIMS	P0437_Z21	Penglai	Z21_Plengai_A	7.66904	4.17101	0.11714	1.67702	5.24295	0.11714
WiscSIMS	P0437_Z21	Penglai	Z21_Plengai_A	7.7486	4.32593	0.118926	1.68379	5.39804	0.118926
WiscSIMS	P0437_Z21	Penglai	Z21_Plengai_A	7.82816	4.24225	0.146635	1.67665	5.31426	0.146635
WiscSIMS	P0443_Z23	Penglai	Z23_Plengai_2 CsRes=193	0	4.46259	0.109444	1.70422	5.22964	0.109444
WiscSIMS	P0443_Z23	Penglai	Z23_Plengai_2	0.0666667	4.52143	0.0970339	1.70651	5.28852	0.0970339
WiscSIMS	P0443_Z23	Penglai	Z23_Plengai_2	0.133333	4.47465	0.122083	1.70383	5.24171	0.122083
WiscSIMS	P0443_Z23	Penglai	Z23_Plengai_2	0.266667	4.55076	0.132186	1.7079	5.31787	0.132186
WiscSIMS	P0443_Z23	LCMF1	LCMF1_zr3_001	0.333333	7.7062	0.141715	1.69915	8.47572	0.175092
WiscSIMS	P0443_Z23	LCMF1	LCMF1_zr8_001	0.4	7.68707	0.0928968	1.70416	8.45659	0.138579
WiscSIMS	P0443_Z23	Penglai	Z23_Plengai_2	0.466667	4.67272	0.170906	1.69349	5.43993	0.170906
WiscSIMS	P0443_Z23	LCMF1	LCMF1_zr9_001	0.55	7.74798	0.108138	1.70468	8.51754	0.149225
WiscSIMS	P0443_Z23	LCMF1	LCMF1_zr10_001	0.616667	8.63097	0.0686368	1.70067	9.4012	0.123634
WiscSIMS	P0443_Z23	Penglai	Z23_Plengai_2	0.683333	4.48015	0.126588	1.69803	5.24722	0.126588
WiscSIMS	P0443_Z23	LCMF1	LCMF1_zr10_002	0.916667	7.74283	0.145989	1.70738	8.51239	0.17857
WiscSIMS	P0443_Z23	LCMF1	LCMF1_zr12_001	1	6.48616	0.0910005	1.70632	7.25476	0.137315
WiscSIMS	P0443_Z23	Penglai	Z23_Plengai_2	1.06667	4.52845	0.0922284	1.69773	5.29555	0.0922284
WiscSIMS	P0443_Z23	LCMF1	LCMF1_zr15_001	1.13333	7.74233	0.102005	1.69467	8.51189	0.144842
WiscSIMS	P0443_Z23	LCMF1	LCMF1_zr19_001	1.21667	8.32423	0.0779586	1.68613	9.09423	0.129042
WiscSIMS	P0443_Z23	Penglai	Z23_Plengai_2	1.28333	4.59635	0.120044	1.69985	5.3635	0.120044
WiscSIMS	P0443_Z23	LCMF1	LCMF1_zr22_001	1.38792	7.427	0.0775517	1.69026	8.19631	0.128797
WiscSIMS	P0443_Z23	LCMF1	LCMF1_zr23_001	1.47669	7.79869	0.118836	1.69552	8.56829	0.157151
WiscSIMS	P0443_Z23	Penglai	Z23_Plengai_2	1.56547	4.51393	0.112562	1.69313	5.28102	0.112562
WiscSIMS	P0443_Z23	LCMF1	LCMF1_zr25_001	1.65424	8.74859	0.215376	1.70225	9.51892	0.238665
WiscSIMS	P0443_Z23	LCMF1	LCMF1_zr25_002	1.74301	7.76522	0.112636	1.69454	8.5348	0.152516
WiscSIMS	P0443_Z23	Penglai	Z23_Plengai_2	1.83179	4.57747	0.138539	1.70097	5.34461	0.138539
WiscSIMS	P0443_Z23	LCMF4	LCMF4_zr1_001	1.92056	8.75831	0.113686	1.68852	9.52864	0.153293
WiscSIMS	P0443_Z23	LCMF4	LCMF4_zr1_002	2.00934	8.28378	0.15797	1.69068	9.05375	0.188491
WiscSIMS	P0443_Z23	Penglai	Z23_Plengai_2	2.09811	4.49652	0.121817	1.69665	5.2636	0.121817
WiscSIMS	P0443_Z23	LCMF4	LCMF4_zr6_001	2.18689	7.91896	0.168018	1.69974	8.68865	0.196988
WiscSIMS	P0443_Z23	LCMF4	LCMF4_zr7_001	2.27566	7.64315	0.136856	1.69547	8.41263	0.171184
WiscSIMS	P0443_Z23	Penglai	Z23_Plengai_2	2.36444	4.4652	0.0834981	1.69624	5.23225	0.0834981
WiscSIMS	P0443_Z23	LCMF4	LCMF4_zr9_001	2.45321	7.85068	0.103762	1.69334	8.62032	0.146085
WiscSIMS	P0443_Z23	LCMF4	LCMF4_zr11_001	2.54199	7.13243	0.108216	1.69784	7.90152	0.149281
WiscSIMS	P0443_Z23	Penglai	Z23_Plengai_2	2.63076	4.61371	0.118699	1.69446	5.38087	0.118699
WiscSIMS	P0443_Z23	LCMF4	LCMF4_zr12_001	2.71953	7.87417	0.126284	1.69613	8.64382	0.162856
WiscSIMS	P0443_Z23	LCMF4	LCMF4_zr12_002	2.80831	7.47455	0.138242	1.70125	8.24391	0.172294
WiscSIMS	P0443_Z23	Penglai	Z23_Plengai_2	2.89708	4.54391	0.121942	1.69783	5.31102	0.121942
WiscSIMS	P0443_Z23	LCMF4	LCMF4_zr16_001	2.98586	8.0474	0.10371	1.70093	8.81718	0.146048
WiscSIMS	P0443_Z23	LCMF4	LCMF4_zr16_002	3.07463	8.29036	0.111486	1.69082	9.06034	0.151669
WiscSIMS	P0443_Z23	Penglai	Z23_Plengai_2	3.16341	4.66878	0.121246	1.69987	5.43599	0.121246
WiscSIMS	P0443_Z23	LCMF4	LCMF4_zr18_001	3.25218	8.51794	0.130076	1.68988	9.28809	0.165813
WiscSIMS	P0443_Z23	LCMF4	LCMF4_zr20_001	3.34096	8.2469	0.112314	1.69446	9.01684	0.152278
WiscSIMS	P0443_Z23	Penglai	Z23_Plengai_2	3.42973	4.5844	0.12703	1.69564	5.35154	0.12703
WiscSIMS	P0443_Z23	LCMF4	LCMF4_zr20_002	3.5185	7.85133	0.0850433	1.68585	8.62097	0.133441
WiscSIMS	P0443_Z23	LCMF4	LCMF4_zr22_001	3.60728	7.94793	0.135413	1.70052	8.71764	0.170032
WiscSIMS	P0443_Z23	Penglai	Z23_Plengai_2	3.69605	4.55775	0.108787	1.69363	5.32487	0.108787
WiscSIMS	P0443_Z23	LCMF12	LCMF4_zr22_002	3.78483	7.7487	0.103359	1.68181	8.51826	0.145799
WiscSIMS	P0443_Z23	LCMF12	LCMF12_zr2_001	3.8736	7.56318	0.097608	1.6993	8.3326	0.14178
WiscSIMS	P0443_Z23	Penglai	Z23_Plengai_2	3.96238	4.41459	0.133075	1.70335	5.1816	0.133075
WiscSIMS	P0443_Z23	LCMF12	LCMF12_zr5_001	4.05115	8.14437	0.0722886	1.71084	8.91423	0.125698
WiscSIMS	P0443_Z23	LCMF12	LCMF12_zr9_001	4.13993	7.8024	0.13745	1.70569	8.572	0.171659
WiscSIMS	P0443_Z23	Penglai	Z23_Plengai_2	4.2287	4.44547	0.15142	1.69579	5.21251	0.15142
WiscSIMS	P0443_Z23	LCMF12	LCMF12_zr9_002	4.31748	8.06807	0.121618	1.71002	8.83787	0.159264
WiscSIMS	P0443_Z23	LCMF12	LCMF12_zr10_001	4.40625	7.70033	0.0982347	1.71352	8.46986	0.142212
WiscSIMS	P0443_Z23	Penglai	Z23_Plengai_2	4.49502	4.60574	0.115171	1.6975	5.3729	0.115171
WiscSIMS	P0443_Z23	LCMF12	LCMF12_zr10_002	4.5838	8.143	0.127177	1.70096	8.91286	0.163549
WiscSIMS	P0443_Z23	LCMF12	LCMF12_zr17_001	4.67257	8.18419	0.124103	1.70741	8.95408	0.16117
WiscSIMS	P0443_Z23	Penglai	Z23_Plengai_2	4.76135	4.48383	0.117465	1.70363	5.25089	0.117465
WiscSIMS	P0443_Z23	LCMF12	LCMF12_zr18_001	4.85012	7.75985	0.112166	1.70357	8.52942	0.15217
WiscSIMS	P0443_Z23	LCMF12	LCMF12_zr19_001	4.9389	7.5032	0.120138	1.7061	8.27257	0.158137
WiscSIMS	P0443_Z23	Penglai	Z23_Plengai_2	5.02767	4.43321	0.112383	1.70398	5.20023	0.112383
WiscSIMS	P0443_Z23	LCMF14	LCMF14_zr1_001	5.11645	7.92333	0.102032	1.71063	8.69303	0.144861
WiscSIMS	P0443_Z23	LCMF14	LCMF14_zr3_001	5.20522	8.03834	0.160712	1.70268	8.80812	0.190795
WiscSIMS	P0443_Z23	Penglai	Z23_Plengai_2	5.294	4.64938	0.0944541	1.70015	5.41657	0.0944541
WiscSIMS	P0443_Z23	LCMF14	LCMF14_zr3_002	5.38277	7.83513	0.155527	1.69774	8.60476	0.186448
WiscSIMS	P0443_Z23	LCMF14	LCMF14_zr4_001	5.47154	5.06332	0.101574	1.69729	5.83083	0.144539
WiscSIMS	P0443_Z23	Penglai	Z23_Plengai_2	5.56032	4.59455	0.0961859	1.6991	5.36171	0.0961859
WiscSIMS	P0443_Z23	LCMF14	LCMF14_zr4_002	5.64909	7.80827	0.0979522	1.69928	8.57788	0.142017
WiscSIMS	P0443_Z23	LCMF14	LCMF14_zr7_001	5.73787	8.13562	0.117801	1.70386	8.90547	0.156369
WiscSIMS	P0443_Z23	Penglai	Z23_Plengai_2	5.82664	4.44324	0.105629	1.70698	5.21028	0.105629
WiscSIMS	P0443_Z23	LCMF14	LCMF14_zr7_002	5.91542	7.81903	0.0896724	1.70103	8.58864	0.136438
WiscSIMS	P0443_Z23	LCMF14	LCMF14_zr9_001	6.00419	6.72292	0.0965188	1.71605	7.4917	0.141032
WiscSIMS	P0443_Z23	Penglai	Z23_Plengai_2	6.09297	4.5469	0.112057	1.70518	5.31402	0.112057
WiscSIMS	P0443_Z23	LCMF14	LCMF14_zr9_002	6.18174	8.07955	0.170979	1.70785	8.84937	0.19952
WiscSIMS	P0443_Z23	LCMF14	LCMF14_zr10_001	6.27051	3.7474	0.124052	1.70349	4.51391	0.161131
WiscSIMS	P0443_Z23	Penglai	Z23_Plengai_2	6.35929	4.5269	0.101987	1.71204	5.294	0.101987
WiscSIMS	P0443_Z23	LCMF14	LCMF14_zr10_002	6.44806	7.87583	0.127533	1.7038	8.64548	0.163826
WiscSIMS	P0443_Z23	LCMF14	LCMF14_zr11_001	6.53684	4.68262	0.0954204	1.70397	5.44984	0.140283
WiscSIMS	P0443_Z23	Penglai	Z23_Plengai_2	6.62561	4.59512	0.134749	1.71157	5.36228	0.134749
WiscSIMS	P0443_Z23	LCMF14	LCMF14_zr11_002	6.71439	8.08509	0.12211	1.69999	8.8549	0.15964
WiscSIMS	P0443_Z23	LCMF14	LCMF14_zr12_001	6.80316	7.78036	0.0789651	1.69854	8.54994	0.129652
WiscSIMS	P0443_Z23	Penglai	Z23_Plengai_2	6.89194	4.43654	0.15692	1.71142	5.20358	0.15692
WiscSIMS	P0443_Z23	LCMF14	LCMF14_zr14_001	6.98071	8.11267	0.128381	1.69546	8.88251	0.164487
WiscSIMS	P0443_Z23	LCMF14	LCMF14_zr14_002	7.06949	7.83036	0.117307	1.69731	8.59999	0.155998
WiscSIMS	P0443_Z23	Penglai	Z23_Plengai_2	7.15826	4.54044	0.124228	1.70836	5.30755	0.124228
WiscSIMS	P0443_Z23	LCMF14	LCMF14_zr15_001	7.24703	7.89334	0.127113	1.68937	8.66301	0.163499
WiscSIMS	P0443_Z23	LCMF14	LCMF14_zr16_001	7.33581	7.86286	0.0970557	1.69536	8.63251	0.1414
WiscSIMS	P0443_Z23	Penglai	Z23_Plengai_2	7.42458	4.59745	0.116459	1.70517	5.3646	0.116459
WiscSIMS	P0443_Z23	LCMF14	LCMF14_zr23_001	7.51336	9.25043	0.090971	1.69887	10.0211	0.137295
WiscSIMS	P0443_Z23	LCMF14	LCMF14_zr24_001	7.60213	7.73931	0.112006	1.69791	8.50886	0.152052
WiscSIMS	P0443_Z23	Penglai	Z23_Plengai_2	7.69091	4.65353	0.135632	1.70992	5.42073	0.135632
WiscSIMS	P0443_Z23	LCMF14	LCMF14_zr24_002	7.77968	8.05633	0.11544	1.6995	8.82613	0.154599
WiscSIMS	P0443_Z23	LCMF14	LCMF14_zr27_001	7.86846	8.15239	0.114783	1.71036	8.92226	0.154108
WiscSIMS	P0443_Z23	Penglai	Z23_Plengai_2	7.95723	4.53577	0.125299	1.70491	5.30287	0.125299
WiscSIMS	P0443_Z23	Penglai	Z23_Plengai_2	8.046	4.65448	0.0940239	1.70226	5.42168	0.0940239
WiscSIMS	P0443_Z23	Penglai	Z23_Plengai_2	8.13478	4.56085	0.120928	1.7061	5.32798	0.120928
WiscSIMS	P0443_Z23	Penglai	Z23_Plengai_2	8.22355	4.51719	0.136398	1.70226	5.28428	0.136398

## Sheet: T2 18-16O Unknowns
Supplementary Table 2. Secondary Ion Mass Spectrometry (SIMS) values separated by sample. Values which correspond to inherited cores are desginated in the comment. Analyses excluded for high OH/O are indicated in red.
					IMF Corrected
SIMS Facility	Mount Number	Analysis Date	Sample Name	Mount-Sample_Grain	𝛿18OVSMOW (‰)	Unc. (2SE, ‰)	Yield	comment
							yield (cps/nA)
SwissSIMS	P0330_Z1	2019-09-24	LPMF1	LP1-Zr1_1	7.9121	0.250518	9.60874e+08
SwissSIMS	P0330_Z1	2019-09-24	LPMF1	LP1-Zr2_1	7.74133	0.249874	9.6278e+08
SwissSIMS	P0330_Z1	2019-09-24	LPMF1	LP1-Zr2_2	7.21399	0.33527	9.62603e+08
SwissSIMS	P0330_Z1	2019-09-24	LPMF1	LP1-Zr3_1	7.18734	0.314241	9.74961e+08
SwissSIMS	P0330_Z1	2019-09-24	LPMF1	LP1-Zr3_2	7.56052	0.239399	9.69998e+08
SwissSIMS	P0330_Z1	2019-09-24	LPMF1	LP1-Zr4_1	7.54385	0.349674	9.62796e+08
SwissSIMS	P0330_Z1	2019-09-24	LPMF1	LP1-Zr7_1	7.79848	0.225415	9.6349e+08
SwissSIMS	P0330_Z1	2019-09-24	LPMF1	LP1-Zr8_1	7.62472	0.296294	9.41591e+08
SwissSIMS	P0330_Z1	2019-09-24	LPMF1	LP1-Zr8_2	7.30013	0.242774	9.64425e+08
SwissSIMS	P0330_Z1	2019-09-24	LPMF1	LP1-Zr8_3	7.82413	0.247861	9.67349e+08
SwissSIMS	P0330_Z1	2019-09-24	LPMF1	LP1-Zr9_1	7.66034	0.231516	9.66823e+08
SwissSIMS	P0330_Z1	2019-09-24	LPMF1	LP1-Zr10_1	8.29498	0.321219	9.65956e+08
SwissSIMS	P0330_Z1	2019-09-24	LPMF1	LP1-Zr10_2	8.07263	0.281099	9.62016e+08
SwissSIMS	P0330_Z1	2019-09-24	LPMF1	LP1-Zr11_1	8.27141	0.345839	9.69415e+08	464 Ma core
SwissSIMS	P0330_Z1	2019-09-24	LPMF1	LP1-Zr11_2	8.13854	0.20033	9.7198e+08	464 Ma core
SwissSIMS	P0330_Z1	2019-09-24	LPMF1	LP1-Zr11_3	8.04058	0.246764	9.72437e+08
SwissSIMS	P0330_Z1	2019-09-24	LPMF1	LP1-Zr11_4	8.17659	0.262769	9.64138e+08
SwissSIMS	P0330_Z1	2019-09-24	LPMF10	LP10-Zr1_1	7.7851	0.218336	9.74712e+08
SwissSIMS	P0330_Z1	2019-09-24	LPMF10	LP10-Zr1_2	7.62879	0.293693	9.78477e+08
SwissSIMS	P0330_Z1	2019-09-24	LPMF10	LP10-Zr3_1	7.36185	0.328679	9.8489e+08
SwissSIMS	P0330_Z1	2019-09-24	LPMF10	LP10-Zr4_1	7.0607	0.313312	9.6931e+08
SwissSIMS	P0330_Z1	2019-09-24	LPMF10	LP10-Zr4_2	6.47907	0.287145	9.8113e+08
SwissSIMS	P0330_Z1	2019-09-24	LPMF10	LP10-Zr4_3	5.70587	0.241834	1.00069e+09
SwissSIMS	P0330_Z1	2019-09-24	LPMF10	LP10-Zr5_1	7.1509	0.253163	9.73662e+08
SwissSIMS	P0330_Z1	2019-09-24	LPMF10	LP10-Zr5_2	7.70461	0.260302	9.68128e+08
SwissSIMS	P0330_Z1	2019-09-24	LPMF10	LP10-Zr6_1	7.24609	0.240478	9.74161e+08
SwissSIMS	P0330_Z1	2019-09-24	LPMF10	LP10-Zr6_2	7.33614	0.261164	9.69485e+08
SwissSIMS	P0330_Z1	2019-09-24	LPMF10	LP10-Zr7_1	8.36226	0.282632	9.89288e+08
SwissSIMS	P0330_Z1	2019-09-24	LPMF10	LP10-Zr7_2	9.17629	0.240998	9.74887e+08
SwissSIMS	P0330_Z1	2019-09-24	LPMF10	LP10-Zr7_3	8.17718	0.259134	9.69497e+08
SwissSIMS	P0330_Z1	2019-09-24	LPMF10	LP10-Zr7_4	8.02386	0.315816	9.59689e+08
SwissSIMS	P0330_Z1	2019-09-24	LPMF10	LP10-Zr7_5	8.54978	0.219426	9.63165e+08
SwissSIMS	P0330_Z1	2019-09-24	LPMF10	LP10-Zr8_1	7.41987	0.282441	9.7464e+08
SwissSIMS	P0330_Z1	2019-09-24	LPMF10	LP10-Zr8_2	7.09201	0.258775	9.74137e+08
SwissSIMS	P0330_Z1	2019-09-24	LPMF10	LP10-Zr8_3	7.73163	0.28338	9.58281e+08
SwissSIMS	P0330_Z1	2019-09-24	LPMF10	LP10-Zr9_1	7.64365	0.234601	9.69109e+08
SwissSIMS	P0330_Z1	2019-09-24	EEMF11	EE11-Zr2_1	8.22441	0.262522	9.66836e+08
SwissSIMS	P0330_Z1	2019-09-24	EEMF11	EE11-Zr4_1	8.53517	0.198957	9.71357e+08
SwissSIMS	P0330_Z1	2019-09-24	EEMF11	EE11-Zr4_2	8.16849	0.277403	9.72402e+08
SwissSIMS	P0330_Z1	2019-09-24	EEMF11	EE11-Zr5_1	8.25734	0.21841	9.76475e+08
SwissSIMS	P0330_Z1	2019-09-24	EEMF11	EE11-Zr5_2	8.5672	0.281132	9.67255e+08
SwissSIMS	P0330_Z1	2019-09-24	EEMF11	EE11-Zr5_3	8.31799	0.273613	9.67372e+08
SwissSIMS	P0330_Z1	2019-09-24	EEMF11	EE11-Zr5_4	8.04944	0.304284	9.79157e+08
SwissSIMS	P0330_Z1	2019-09-24	EEMF11	EE11-Zr5_5	8.38773	0.225291	9.68198e+08
SwissSIMS	P0330_Z1	2019-09-24	EEMF11	EE11-Zr5_6	7.52795	0.271864	9.73498e+08
SwissSIMS	P0330_Z1	2019-09-24	EEMF11	EE11-Zr6_1	8.27595	0.295306	9.58829e+08
SwissSIMS	P0330_Z1	2019-09-24	EEMF11	EE11-Zr6_2	8.45447	0.208088	9.71936e+08
SwissSIMS	P0330_Z1	2019-09-24	EEMF11	EE11-Zr6_3	7.42394	0.237337	9.73095e+08
SwissSIMS	P0330_Z1	2019-09-24	EEMF11	EE11-Zr9_1	8.76112	0.287257	9.65995e+08
SwissSIMS	P0330_Z1	2019-09-24	EEMF11	EE11-Zr9_2	8.55657	0.280491	9.73305e+08
SwissSIMS	P0330_Z1	2019-09-24	EEMF11	EE11-Zr9_3	8.28127	0.275079	9.74539e+08
SwissSIMS	P0330_Z1	2019-09-24	EEMF11	EE11-Zr9_4	8.40639	0.347037	9.74707e+08
SwissSIMS	P0330_Z1	2019-09-24	EEMF11	EE11-Zr10_1	8.38942	0.236546	9.74164e+08
SwissSIMS	P0330_Z1	2019-09-24	EEMF11	EE11-Zr11_1	8.78718	0.252351	9.72764e+08
SwissSIMS	P0330_Z1	2019-09-24	EEMF11	EE11-Zr11_2	8.57372	0.273726	9.83489e+08
SwissSIMS	P0330_Z1	2019-09-24	EEMF11	EE11-Zr12_1	7.90478	0.304376	9.77061e+08
SwissSIMS	P0330_Z1	2019-09-24	EEMF11	EE11-Zr13_1	8.33084	0.321698	9.7661e+08
SwissSIMS	P0330_Z1	2019-09-24	EEMF11	EE11-Zr13_2	8.44944	0.215959	9.72412e+08
SwissSIMS	P0330_Z1	2019-09-24	EEMF11	EE11-Zr13_3	8.37129	0.260381	9.88203e+08
SwissSIMS	P0330_Z1	2019-09-24	EEMF9	EE9-Zr4_1	8.36569	0.223042	9.58291e+08
SwissSIMS	P0330_Z1	2019-09-24	EEMF9	EE9-Zr4_2	8.57643	0.236208	9.57687e+08
SwissSIMS	P0330_Z1	2019-09-24	EEMF9	EE9-Zr5_1	8.49156	0.264281	9.61627e+08
SwissSIMS	P0330_Z1	2019-09-24	EEMF9	EE9-Zr6_1	9.22261	0.251569	9.6395e+08
SwissSIMS	P0330_Z1	2019-09-24	EEMF9	EE9-Zr6_2	8.67761	0.262377	9.57603e+08
SwissSIMS	P0330_Z1	2019-09-24	EEMF9	EE9-Zr6_3	8.42063	0.295022	9.6487e+08
SwissSIMS	P0330_Z1	2019-09-24	EEMF9	EE9-Zr7_1	8.39748	0.317883	9.50975e+08
SwissSIMS	P0330_Z1	2019-09-24	EEMF9	EE9-Zr7_2	8.28506	0.3183	9.64172e+08
SwissSIMS	P0330_Z1	2019-09-24	EEMF9	EE9-Zr8_1	8.41287	0.252727	9.71616e+08
SwissSIMS	P0330_Z1	2019-09-24	EEMF9	EE9-Zr8_2	8.39022	0.268134	9.6169e+08
SwissSIMS	P0330_Z1	2019-09-24	EEMF9	EE9-Zr9_1	8.21696	0.251108	9.69617e+08
SwissSIMS	P0330_Z1	2019-09-24	EEMF9	EE9-Zr9_2	8.16246	0.285451	9.69585e+08
SwissSIMS	P0330_Z1	2019-09-24	EEMF9	EE9-Zr9_3	8.10219	0.237843	9.73859e+08
SwissSIMS	P0330_Z1	2019-09-24	EEMF9	EE9-Zr9_4	8.20172	0.198943	9.69319e+08
SwissSIMS	P0330_Z1	2019-09-24	EEMF9	EE9-Zr10_1	8.29733	0.231799	9.74247e+08
SwissSIMS	P0330_Z1	2019-09-24	EEMF9	EE9-Zr10_2	8.45221	0.222539	9.70715e+08
SwissSIMS	P0330_Z1	2019-09-24	EEMF9	EE9-Zr10_3	8.0638	0.315635	9.67068e+08
SwissSIMS	P0330_Z1	2019-09-24	EEMF9	EE9-Zr11_1	8.2392	0.260403	9.64001e+08
SwissSIMS	P0330_Z1	2019-09-24	EEMF9	EE9-Zr11_2	8.38162	0.259745	9.68119e+08
SwissSIMS	P0330_Z1	2019-09-24	EEMF9	EE9-Zr11_3	8.4607	0.231138	9.6916e+08
SwissSIMS	P0330_Z1	2019-09-24	EEMF9	EE9-Zr13_1	8.48866	0.279195	9.63785e+08
SwissSIMS	P0330_Z1	2019-09-24	EEMF9	EE9-Zr13_2	8.3158	0.274057	9.69237e+08
SwissSIMS	P0330_Z1	2019-09-24	EEMF9	EE9-Zr13_3	8.50168	0.295313	9.67548e+08
SwissSIMS	P0330_Z1	2019-09-24	EEMF9	EE9-Zr13_4	8.06987	0.234627	9.64635e+08
SwissSIMS	P0330_Z1	2019-09-24	EEMF9	EE9-Zr14_1	8.29857	0.271462	9.71438e+08
							yield (Gcps/nA)
WiscSIMS	P0436_Z20	2021-05-21	LLMF3	LLMF3_zr1_001	6.32484	0.131419	1.69076
WiscSIMS	P0436_Z20	2021-05-21	LLMF3	LLMF3_zr2_001	6.6389	0.165394	1.68766
WiscSIMS	P0436_Z20	2021-05-21	LLMF3	LLMF3_zr2_002	6.31946	0.156331	1.69278
WiscSIMS	P0436_Z20	2021-05-21	LLMF3	LLMF3_zr3_001	6.31784	0.153802	1.69158
WiscSIMS	P0436_Z20	2021-05-21	LLMF3	LLMF3_zr3_002	6.57627	0.157369	1.6914
WiscSIMS	P0436_Z20	2021-05-21	LLMF3	LLMF3_zr7_001	6.80608	0.165292	1.68709
WiscSIMS	P0436_Z20	2021-05-21	LLMF3	LLMF3_zr7_002	6.30342	0.158826	1.68641
WiscSIMS	P0436_Z20	2021-05-21	LLMF3	LLMF3_zr7_003	5.9702	0.152147	1.69543
WiscSIMS	P0436_Z20	2021-05-21	LLMF3	LLMF3_zr8_001	6.35174	0.142661	1.68799
WiscSIMS	P0436_Z20	2021-05-21	LLMF3	LLMF3_zr8_002	6.34176	0.172124	1.69306
WiscSIMS	P0436_Z20	2021-05-21	LLMF3	LLMF3_zr12_001	5.95141	0.17636	1.715	High OH/O
WiscSIMS	P0436_Z20	2021-05-21	LLMF3	LLMF3_zr12_002	6.43778	0.149488	1.69061
WiscSIMS	P0436_Z20	2021-05-21	LLMF3	LLMF3_zr13_001	6.40341	0.191075	1.69256
WiscSIMS	P0436_Z20	2021-05-21	LLMF3	LLMF3_zr16_001	6.63789	0.131977	1.69272
WiscSIMS	P0436_Z20	2021-05-21	LLMF3	LLMF3_zr16_002	6.17095	0.174632	1.69712
WiscSIMS	P0436_Z20	2021-05-21	LLMF3	LLMF3_zr19_001	6.49643	0.147373	1.69715
WiscSIMS	P0436_Z20	2021-05-21	LLMF3	LLMF3_zr22_001	6.43953	0.166339	1.70145
WiscSIMS	P0436_Z20	2021-05-21	LLMF3	LLMF3_zr23_001	6.51496	0.164452	1.69326
WiscSIMS	P0436_Z20	2021-05-21	LLMF3	LLMF3_zr26_001	6.3946	0.179379	1.69346
WiscSIMS	P0436_Z20	2021-05-21	LLMF3	LLMF3_zr20_001	6.78112	0.144257	1.69424
WiscSIMS	P0436_Z20	2021-05-21	LLMF6	LLMF6_zr1_001	6.11965	0.155549	1.67151
WiscSIMS	P0436_Z20	2021-05-21	LLMF6	LLMF6_zr7_001	6.42371	0.138532	1.67419
WiscSIMS	P0436_Z20	2021-05-21	LLMF6	LLMF6_zr10_001	6.32333	0.158528	1.66476
WiscSIMS	P0436_Z20	2021-05-21	LLMF6	LLMF6_zr10_002	6.16534	0.127055	1.67863
WiscSIMS	P0436_Z20	2021-05-21	LLMF6	LLMF6_zr13_001	6.67137	0.147851	1.66841
WiscSIMS	P0436_Z20	2021-05-21	LLMF6	LLMF6_zr13_002	6.29644	0.156115	1.67436
WiscSIMS	P0436_Z20	2021-05-21	LLMF6	LLMF6_zr15_001	6.3215	0.157356	1.66632
WiscSIMS	P0436_Z20	2021-05-21	LLMF6	LLMF6_zr15_002	6.30638	0.156853	1.66523
WiscSIMS	P0436_Z20	2021-05-21	LLMF6	LLMF6_zr21_001	6.49333	0.192573	1.66418
WiscSIMS	P0436_Z20	2021-05-21	LLMF6	LLMF6_zr21_002	6.09504	0.145026	1.67143
WiscSIMS	P0436_Z20	2021-05-21	LLMF6	LLMF6_zr26_001	6.68151	0.139555	1.66987
WiscSIMS	P0436_Z20	2021-05-21	LLMF6	LLMF6_zr26_002	6.8895	0.159554	1.67087
WiscSIMS	P0436_Z20	2021-05-21	LLMF6	LLMF6_zr29_001	6.64836	0.186227	1.67093
WiscSIMS	P0436_Z20	2021-05-21	LLMF6	LLMF6_zr29_002	6.32292	0.16241	1.67792
WiscSIMS	P0436_Z20	2021-05-21	LLMF6	LLMF6_zr34_001	5.98352	0.164675	1.68005
WiscSIMS	P0436_Z20	2021-05-21	LLMF6	LLMF6_zr34_002	6.39277	0.172201	1.67695
WiscSIMS	P0436_Z20	2021-05-21	LLMF6	LLMF6_zr45_001	5.89038	0.181955	1.68045
WiscSIMS	P0436_Z20	2021-05-21	LLMF6	LLMF6_zr45_002	6.44035	0.176579	1.68001
WiscSIMS	P0436_Z20	2021-05-21	LLMF6	LLMF6_zr50_001	6.06146	0.15498	1.68631
WiscSIMS	P0436_Z20	2021-05-21	LLMF6	LLMF6_zr50_002	6.18826	0.154278	1.67908
WiscSIMS	P0436_Z20	2021-05-21	LLMF6	LLMF6_zr51_001	6.49696	0.13428	1.68187
WiscSIMS	P0436_Z20	2021-05-21	LLMF6	LLMF6_zr55_001	6.26576	0.140871	1.68201
WiscSIMS	P0436_Z20	2021-05-21	LMJMF3	LMJMF3_zr1_001	7.36111	0.156866	1.6969
WiscSIMS	P0436_Z20	2021-05-21	LMJMF3	LMJMF3_zr1_002	7.58652	0.159184	1.67694
WiscSIMS	P0436_Z20	2021-05-21	LMJMF3	LMJMF3_zr3_001	6.9679	0.170399	1.71792
WiscSIMS	P0436_Z20	2021-05-21	LMJMF3	LMJMF3_zr3_002	6.81809	0.158105	1.72113
WiscSIMS	P0436_Z20	2021-05-21	LMJMF3	LMJMF3_zr8_001	7.19033	0.166893	1.70878
WiscSIMS	P0436_Z20	2021-05-21	LMJMF3	LMJMF3_zr9_001	7.09085	0.16542	1.72461
WiscSIMS	P0436_Z20	2021-05-21	LMJMF3	LMJMF3_zr9_002	7.48515	0.15215	1.67283
WiscSIMS	P0436_Z20	2021-05-21	LMJMF3	LMJMF3_zr10_001	7.19678	0.152756	1.69162
WiscSIMS	P0436_Z20	2021-05-21	LMJMF3	LMJMF3_zr11_001	6.86036	0.162727	1.72705
WiscSIMS	P0436_Z20	2021-05-21	LMJMF3	LMJMF3_zr11_002	7.66412	0.168276	1.67324
WiscSIMS	P0436_Z20	2021-05-21	LMJMF3	LMJMF3_zr13_001	7.17278	0.176192	1.72375
WiscSIMS	P0436_Z20	2021-05-21	LMJMF3	LMJMF3_zr13_002	7.72068	0.159169	1.67219
WiscSIMS	P0436_Z20	2021-05-21	LMJMF3	LMJMF3_zr16_001	6.80536	0.14651	1.73023
WiscSIMS	P0436_Z20	2021-05-21	LMJMF3	LMJMF3_zr16_002	7.48018	0.146	1.69719
WiscSIMS	P0436_Z20	2021-05-21	LMJMF3	LMJMF3_zr25_001	6.76923	0.167985	1.74007
WiscSIMS	P0436_Z20	2021-05-21	LMJMF3	LMJMF3_zr26_001	7.22378	0.163294	1.71977
WiscSIMS	P0436_Z20	2021-05-21	LMJMF3	LMJMF3_zr26_002	8.00505	0.168872	1.68115
WiscSIMS	P0436_Z20	2021-05-21	LMJMF3	LMJMF3_zr31_001	7.35936	0.161704	1.71656
WiscSIMS	P0437_Z21	2021-05-21	DMMF3	DMMF3_zr1_001	6.68333	0.153506	1.67348
WiscSIMS	P0437_Z21	2021-05-21	DMMF3	DMMF3_zr1_002	6.46941	0.141905	1.68105
WiscSIMS	P0437_Z21	2021-05-21	DMMF3	DMMF3_zr1_003	6.52903	0.150311	1.68001
WiscSIMS	P0437_Z21	2021-05-21	DMMF3	DMMF3_zr4_001	6.16835	0.149827	1.67504
WiscSIMS	P0437_Z21	2021-05-21	DMMF3	DMMF3_zr5_001	6.45197	0.160006	1.68362
WiscSIMS	P0437_Z21	2021-05-21	DMMF3	DMMF3_zr5_002	6.38639	0.157407	1.68151
WiscSIMS	P0437_Z21	2021-05-21	DMMF3	DMMF3_zr7_001	6.53774	0.167886	1.67668
WiscSIMS	P0437_Z21	2021-05-21	DMMF3	DMMF3_zr7_002	6.58152	0.155483	1.67577
WiscSIMS	P0437_Z21	2021-05-21	DMMF3	DMMF3_zr8_001	6.273	0.127734	1.67613
WiscSIMS	P0437_Z21	2021-05-21	DMMF3	DMMF3_zr9_001	6.08947	0.150467	1.67597
WiscSIMS	P0437_Z21	2021-05-21	DMMF3	DMMF3_zr10_001	7.53195	0.162715	1.66972
WiscSIMS	P0437_Z21	2021-05-21	DMMF3	DMMF3_zr10_002	7.95843	0.161883	1.67193
WiscSIMS	P0437_Z21	2021-05-21	DMMF3	DMMF3_zr10_003	6.17695	0.15077	1.67424
WiscSIMS	P0437_Z21	2021-05-21	DMMF3	DMMF3_zr12_001	7.57948	0.134193	1.67412
WiscSIMS	P0437_Z21	2021-05-21	DMMF3	DMMF3_zr12_002	7.04105	0.139197	1.6753
WiscSIMS	P0437_Z21	2021-05-21	DMMF3	DMMF3_zr14_002	6.6223	0.184211	1.67132
WiscSIMS	P0437_Z21	2021-05-21	DMMF3	DMMF3_zr21_001	5.92643	0.167025	1.67392
WiscSIMS	P0437_Z21	2021-05-21	DMMF3	DMMF3_zr21_002	6.34401	0.150741	1.67328
WiscSIMS	P0437_Z21	2021-05-21	DMMF3	DMMF3_zr24_001	6.2679	0.153707	1.67671
WiscSIMS	P0437_Z21	2021-05-21	DMMF3	DMMF3_zr24_002	6.66825	0.17456	1.67368
WiscSIMS	P0437_Z21	2021-05-21	DMMF3	DMMF3_zr27_001	6.36185	0.146218	1.67357
WiscSIMS	P0437_Z21	2021-05-21	DMMF3	DMMF3_zr27_002	6.14586	0.135084	1.67973
WiscSIMS	P0437_Z21	2021-05-21	DMMF3	DMMF3_zr34_001	6.55929	0.166433	1.68557
WiscSIMS	P0437_Z21	2021-05-21	DMMF3	DMMF3_zr34_002	6.39504	0.155676	1.67706
WiscSIMS	P0437_Z21	2021-05-21	DMMF1	DMMF1_zr2_001	6.47988	0.13671	1.68677
WiscSIMS	P0437_Z21	2021-05-21	DMMF1	DMMF1_zr3_001	6.50429	0.162418	1.67892
WiscSIMS	P0437_Z21	2021-05-21	DMMF1	DMMF1_zr5_001	6.77047	0.185318	1.70617	High OH/O
WiscSIMS	P0437_Z21	2021-05-21	DMMF1	DMMF1_zr5_002	6.69996	0.162262	1.6765
WiscSIMS	P0437_Z21	2021-05-21	DMMF1	DMMF1_zr6_001	6.92632	0.133702	1.67627
WiscSIMS	P0437_Z21	2021-05-21	DMMF1	DMMF1_zr6_002	6.43844	0.160646	1.67495
WiscSIMS	P0437_Z21	2021-05-21	DMMF1	DMMF1_zr11_001	5.97012	0.143144	1.70046
WiscSIMS	P0437_Z21	2021-05-21	DMMF1	DMMF1_zr11_002	6.60157	0.153119	1.6772
WiscSIMS	P0437_Z21	2021-05-21	DMMF1	DMMF1_zr15_001	6.65595	0.144862	1.68104
WiscSIMS	P0437_Z21	2021-05-21	DMMF1	DMMF1_zr18_001	6.55029	0.154642	1.67211
WiscSIMS	P0437_Z21	2021-05-21	DMMF1	DMMF1_zr18_002	6.45641	0.189155	1.6713
WiscSIMS	P0437_Z21	2021-05-21	DMMF1	DMMF1_zr19_001	6.42589	0.200962	1.68081
WiscSIMS	P0437_Z21	2021-05-21	DMMF1	DMMF1_zr20_001	6.50064	0.156354	1.67461
WiscSIMS	P0437_Z21	2021-05-21	DMMF1	DMMF1_zr22_001	6.3979	0.19753	1.66846
WiscSIMS	P0437_Z21	2021-05-21	DMMF1	DMMF1_zr22_002	6.51804	0.144896	1.67174
WiscSIMS	P0437_Z21	2021-05-21	DMMF1	DMMF1_zr23_001	6.41766	0.159941	1.6709
WiscSIMS	P0437_Z21	2021-05-21	LSMMF1	LSMMF1_zr1_001	8.54482	0.169478	1.67034
WiscSIMS	P0437_Z21	2021-05-21	LSMMF1	LSMMF1_zr8_001	8.59925	0.155624	1.66645
WiscSIMS	P0437_Z21	2021-05-21	LSMMF1	LSMMF1_zr10_001	8.88144	0.142	1.67132
WiscSIMS	P0437_Z21	2021-05-21	LSMMF1	LSMMF1_zr12_001	8.57585	0.142683	1.6746
WiscSIMS	P0437_Z21	2021-05-21	LSMMF1	LSMMF1_zr12_002	8.64793	0.13479	1.67178
WiscSIMS	P0437_Z21	2021-05-21	LSMMF1	LSMMF1_zr17_001	8.9472	0.162963	1.67383
WiscSIMS	P0437_Z21	2021-05-21	LSMMF1	LSMMF1_zr17_002	8.34943	0.159437	1.65986
WiscSIMS	P0437_Z21	2021-05-21	LSMMF1	LSMMF1_zr19_001	8.5156	0.146649	1.6649
WiscSIMS	P0437_Z21	2021-05-21	LSMMF1	LSMMF1_zr22_001	8.65682	0.157273	1.66707
WiscSIMS	P0437_Z21	2021-05-21	LSMMF1	LSMMF1_zr26_001	9.23617	0.152301	1.67377	544 Ma core
WiscSIMS	P0437_Z21	2021-05-21	LSMMF1	LSMMF1_zr26_002	8.97244	0.171235	1.67215
WiscSIMS	P0437_Z21	2021-05-21	LSMMF1	LSMMF1_zr27_001	8.53776	0.162153	1.67205
WiscSIMS	P0437_Z21	2021-05-21	LSMMF1	LSMMF1_zr29_001	8.40018	0.132019	1.67024
WiscSIMS	P0437_Z21	2021-05-21	LSMMF1	LSMMF1_zr31_001	8.56962	0.166129	1.67428
WiscSIMS	P0437_Z21	2021-05-21	LSMMF1	LSMMF1_zr30_001	8.94024	0.174614	1.67074
WiscSIMS	P0437_Z21	2021-05-21	LSMMF1	LSMMF1_zr32_001	8.61206	0.150171	1.6657
WiscSIMS	P0437_Z21	2021-05-21	LSMMF1	LSMMF1_zr38_001	8.5291	0.169173	1.66329
WiscSIMS	P0437_Z21	2021-05-21	LSMMF1	LSMMF1_zr40_001	7.49138	0.150946	1.74188	High OH/O
WiscSIMS	P0437_Z21	2021-05-21	LSMMF1	LSMMF1_zr40_002	8.44279	0.168601	1.64935
WiscSIMS	P0437_Z21	2021-05-21	LSMMF1	LSMMF1_zr20_001	8.66212	0.142157	1.67238
WiscSIMS	P0443_Z23	2021-05-21	LCMF1	LCMF1_zr3_001	8.47572	0.175092	1.69915
WiscSIMS	P0443_Z23	2021-05-21	LCMF1	LCMF1_zr8_001	8.45659	0.138579	1.70416
WiscSIMS	P0443_Z23	2021-05-21	LCMF1	LCMF1_zr9_001	8.51754	0.149225	1.70468
WiscSIMS	P0443_Z23	2021-05-21	LCMF1	LCMF1_zr10_001	9.4012	0.123634	1.70067
WiscSIMS	P0443_Z23	2021-05-21	LCMF1	LCMF1_zr10_002	8.51239	0.17857	1.70738
WiscSIMS	P0443_Z23	2021-05-21	LCMF1	LCMF1_zr12_001	7.25476	0.137315	1.70632	503 Ma core
WiscSIMS	P0443_Z23	2021-05-21	LCMF1	LCMF1_zr15_001	8.51189	0.144842	1.69467
WiscSIMS	P0443_Z23	2021-05-21	LCMF1	LCMF1_zr19_001	9.09423	0.129042	1.68613
WiscSIMS	P0443_Z23	2021-05-21	LCMF1	LCMF1_zr22_001	8.19631	0.128797	1.69026
WiscSIMS	P0443_Z23	2021-05-21	LCMF1	LCMF1_zr23_001	8.56829	0.157151	1.69552
WiscSIMS	P0443_Z23	2021-05-21	LCMF1	LCMF1_zr25_001	9.51892	0.238665	1.70225
WiscSIMS	P0443_Z23	2021-05-21	LCMF1	LCMF1_zr25_002	8.5348	0.152516	1.69454
WiscSIMS	P0443_Z23	2021-05-21	LCMF4	LCMF4_zr1_001	9.52864	0.153293	1.68852	357 Ma core
WiscSIMS	P0443_Z23	2021-05-21	LCMF4	LCMF4_zr1_002	9.05375	0.188491	1.69068
WiscSIMS	P0443_Z23	2021-05-21	LCMF4	LCMF4_zr6_001	8.68865	0.196988	1.69974
WiscSIMS	P0443_Z23	2021-05-21	LCMF4	LCMF4_zr7_001	8.41263	0.171184	1.69547
WiscSIMS	P0443_Z23	2021-05-21	LCMF4	LCMF4_zr9_001	8.62032	0.146085	1.69334
WiscSIMS	P0443_Z23	2021-05-21	LCMF4	LCMF4_zr11_001	7.90152	0.149281	1.69784
WiscSIMS	P0443_Z23	2021-05-21	LCMF4	LCMF4_zr12_001	8.64382	0.162856	1.69613
WiscSIMS	P0443_Z23	2021-05-21	LCMF4	LCMF4_zr12_002	8.24391	0.172294	1.70125
WiscSIMS	P0443_Z23	2021-05-21	LCMF4	LCMF4_zr16_001	8.81718	0.146048	1.70093
WiscSIMS	P0443_Z23	2021-05-21	LCMF4	LCMF4_zr16_002	9.06034	0.151669	1.69082
WiscSIMS	P0443_Z23	2021-05-21	LCMF4	LCMF4_zr18_001	9.28809	0.165813	1.68988
WiscSIMS	P0443_Z23	2021-05-21	LCMF4	LCMF4_zr20_001	9.01684	0.152278	1.69446
WiscSIMS	P0443_Z23	2021-05-21	LCMF4	LCMF4_zr20_002	8.62097	0.133441	1.68585
WiscSIMS	P0443_Z23	2021-05-21	LCMF4	LCMF4_zr22_001	8.71764	0.170032	1.70052
WiscSIMS	P0443_Z23	2021-05-21	LCMF4	LCMF4_zr22_002	8.51826	0.145799	1.68181
WiscSIMS	P0443_Z23	2021-05-21	LCMF12	LCMF12_zr2_001	8.3326	0.14178	1.6993
WiscSIMS	P0443_Z23	2021-05-21	LCMF12	LCMF12_zr5_001	8.91423	0.125698	1.71084
WiscSIMS	P0443_Z23	2021-05-21	LCMF12	LCMF12_zr9_001	8.572	0.171659	1.70569
WiscSIMS	P0443_Z23	2021-05-21	LCMF12	LCMF12_zr9_002	8.83787	0.159264	1.71002
WiscSIMS	P0443_Z23	2021-05-21	LCMF12	LCMF12_zr10_001	8.46986	0.142212	1.71352
WiscSIMS	P0443_Z23	2021-05-21	LCMF12	LCMF12_zr10_002	8.91286	0.163549	1.70096
WiscSIMS	P0443_Z23	2021-05-21	LCMF12	LCMF12_zr17_001	8.95408	0.16117	1.70741
WiscSIMS	P0443_Z23	2021-05-21	LCMF12	LCMF12_zr18_001	8.52942	0.15217	1.70357
WiscSIMS	P0443_Z23	2021-05-21	LCMF12	LCMF12_zr19_001	8.27257	0.158137	1.7061
WiscSIMS	P0443_Z23	2021-05-21	LCMF14	LCMF14_zr1_001	8.69303	0.144861	1.71063
WiscSIMS	P0443_Z23	2021-05-21	LCMF14	LCMF14_zr3_001	8.80812	0.190795	1.70268
WiscSIMS	P0443_Z23	2021-05-21	LCMF14	LCMF14_zr3_002	8.60476	0.186448	1.69774
WiscSIMS	P0443_Z23	2021-05-21	LCMF14	LCMF14_zr4_001	5.83083	0.144539	1.69729	240 Ma core
WiscSIMS	P0443_Z23	2021-05-21	LCMF14	LCMF14_zr4_002	8.57788	0.142017	1.69928
WiscSIMS	P0443_Z23	2021-05-21	LCMF14	LCMF14_zr7_001	8.90547	0.156369	1.70386
WiscSIMS	P0443_Z23	2021-05-21	LCMF14	LCMF14_zr7_002	8.58864	0.136438	1.70103
WiscSIMS	P0443_Z23	2021-05-21	LCMF14	LCMF14_zr9_001	7.4917	0.141032	1.71605	discordant, inherited core
WiscSIMS	P0443_Z23	2021-05-21	LCMF14	LCMF14_zr9_002	8.84937	0.19952	1.70785
WiscSIMS	P0443_Z23	2021-05-21	LCMF14	LCMF14_zr10_001	4.51391	0.161131	1.70349	366 Ma core
WiscSIMS	P0443_Z23	2021-05-21	LCMF14	LCMF14_zr10_002	8.64548	0.163826	1.7038
WiscSIMS	P0443_Z23	2021-05-21	LCMF14	LCMF14_zr11_001	5.44984	0.140283	1.70397	discordant, inherited core
WiscSIMS	P0443_Z23	2021-05-21	LCMF14	LCMF14_zr11_002	8.8549	0.15964	1.69999
WiscSIMS	P0443_Z23	2021-05-21	LCMF14	LCMF14_zr12_001	8.54994	0.129652	1.69854
WiscSIMS	P0443_Z23	2021-05-21	LCMF14	LCMF14_zr14_001	8.88251	0.164487	1.69546	1014 Ma core
WiscSIMS	P0443_Z23	2021-05-21	LCMF14	LCMF14_zr14_002	8.59999	0.155998	1.69731
WiscSIMS	P0443_Z23	2021-05-21	LCMF14	LCMF14_zr15_001	8.66301	0.163499	1.68937
WiscSIMS	P0443_Z23	2021-05-21	LCMF14	LCMF14_zr16_001	8.63251	0.1414	1.69536
WiscSIMS	P0443_Z23	2021-05-21	LCMF14	LCMF14_zr23_001	10.0211	0.137295	1.69887
WiscSIMS	P0443_Z23	2021-05-21	LCMF14	LCMF14_zr24_001	8.50886	0.152052	1.69791
WiscSIMS	P0443_Z23	2021-05-21	LCMF14	LCMF14_zr24_002	8.82613	0.154599	1.6995
WiscSIMS	P0443_Z23	2021-05-21	LCMF14	LCMF14_zr27_001	8.92226	0.154108	1.71036

## Sheet: T3 U-Pb GJ1
Supplementary Table 3a. Arithmetic mean and reproducibility (2 S.D.) of 206Pb/238U ages of the GJ-1 primary standard in five sessions: (1) 25 November 2019; (2) 27 July 2020; (3)28 July 2020; (4) 3 February 2021; (5) 19 July 2021.
Session	LA-ICP-MS sequence code	Samples analysed	Arithmetic mean 206Pb/238U age (Ma)	2 S.D. (Ma)	2 S.D. (%)	MSWD	n
1	no25 (2019)	EEMF11, LPMF1, EEMF9, LPMF10, LLMF3, LLMF6, DMMF3, LSMMF1	600.4	5	0.8	1.2	76/76
2	ju27 (2020)	LCMF1, LCMF4, LCMF12, LCMF14, EEMF4, EEMF10	600.4	4	0.6	1.2	72/72
3	ju28 (2020)	LCMF4, LCMF12, LCMF14, EEMF4, EEMF10, LPMF7, DMMF1, DMMF3, LSMMF1, LLMF3, LLMF6, LMJMF3	600.4	5	0.75	1.2	64/64
4	fe03 (2021)	LPMF1, LPMF10, LCMF12, LCMF1, LCMF4, LCMF14	600.4	5	0.8	1.6	56/56
5	jl19 (2021)	LLMF3, LLMF6, LMJMF3, DMMF3, DMMF1, LSMMF1, LCMF1, LCMF4, LCMF12, LCMF14	600	6	0.9	0.53	88/88
Supplementary Table 3b. U–Pb data for individual analyses of the primary standard, GJ-1 zircon, from five U–Pb sessions. No analyses of the standard were excluded.
Analysis			207Pb/235U	1σ (%)	206Pb/238U	1σ (%)	207Pb/206Pb	1σ (%)	206Pb/238U age (Ma)	± 2σ (Ma)	207Pb/235U (Ma)	± 2σ (Ma)	207Pb/206Pb age (Ma)	± 2σ (Ma)
Session 1 – 25 Nov 2019
no25_a01	std-1 01		0.808	1.1	0.0975	0.45	0.0601	1.03	599.7	5.2	601.4	10.1	606	44
no25_a02	std-2 02		0.8059	1.3	0.098	0.42	0.0597	0.88	602.7	4.9	600.1	12.1	592	38
no25_a03	std-3 03		0.8103	1.2	0.0977	0.32	0.0604	1.07	600.9	3.7	602.6	10.9	616	46
no25_a04	std-4 04		0.8135	1.1	0.0973	0.35	0.0604	0.97	598.3	4	604.4	9.6	618	42
no25_a17	std-5 17		0.8028	1.3	0.0972	0.36	0.0597	1.01	598	4.1	598.4	12	592	44
no25_a18	std-6 18		0.8137	1.3	0.0978	0.31	0.0605	0.85	601.5	3.6	604.5	12.2	622	36
no25_a19	std-7 19		0.8049	1.2	0.0979	0.38	0.0599	1	602.1	4.4	599.6	10.7	600	44
no25_a20	std-8 20		0.8163	1.1	0.0975	0.36	0.0604	0.93	600	4.1	606	9.8	618	40
no25_b17	std-5 17		0.8081	1.2	0.0979	0.32	0.0601	0.91	601.8	3.7	601.4	10.8	606	40
no25_b18	std-6 18		0.8062	1.3	0.0976	0.32	0.0601	0.87	600.6	3.7	600.3	11.7	604	38
no25_b19	std-7 19		0.7994	1.4	0.0971	0.4	0.0595	0.99	597.2	4.6	596.5	12.7	584	42
no25_b20	std-8 20		0.8241	1.1	0.0979	0.3	0.061	0.93	602	3.5	610.3	10.5	636	40
no25_c17	std-5 17		0.7984	1.2	0.0981	0.46	0.0598	0.92	603.1	5.3	595.9	10.8	596	38
no25_c18	std-6 18		0.8176	1.2	0.0977	0.32	0.0606	1.04	601	3.7	606.7	10.9	624	46
no25_c19	std-7 19		0.8046	1.3	0.0974	0.33	0.0601	0.91	599	3.8	599.4	11.5	604	38
no25_c20	std-8 20		0.8172	1.4	0.0973	0.29	0.0602	0.99	598.5	3.3	606.5	13.1	608	42
no25_d17	std-5 17		0.8066	1.2	0.0974	0.33	0.0602	1.06	599.3	3.7	600.5	10.9	612	46
no25_d18	std-6 18		0.8017	1.1	0.0979	0.35	0.0599	0.85	602.4	4	597.8	10.1	600	36
no25_d19	std-7 19		0.8176	1	0.0979	0.38	0.0602	1.03	601.8	4.4	606.7	8.7	612	46
no25_d20	std-8 20		0.8118	1.4	0.0972	0.44	0.0602	1.04	598.1	5	603.5	12.3	608	46
no25_e17	std-5 17		0.8149	0.9	0.0979	0.28	0.0598	0.8	601.9	3.2	605.2	7.8	594	34
no25_e18	std-6 18		0.8043	1.4	0.0978	0.46	0.0599	1.15	601.8	5.2	599.3	12.3	600	50
no25_e19	std-7 19		0.8147	1.1	0.0969	0.33	0.0611	0.82	596.3	3.7	605.1	9.6	642	34
no25_e20	std-8 20		0.8038	1.3	0.0978	0.31	0.0598	1.09	601.6	3.5	599	11.4	596	48
no25_f17	std-5 17		0.817	1.4	0.0977	0.3	0.0603	1.02	600.7	3.4	606.4	12.4	612	44
no25_f18	std-6 18		0.7954	1.3	0.0968	0.31	0.0595	0.83	595.6	3.5	594.2	11.4	586	34
no25_f19	std-7 19		0.8114	1	0.0983	0.32	0.0608	0.86	604.7	3.7	603.2	9	632	38
no25_f20	std-8 20		0.8141	1.2	0.0976	0.35	0.06	0.86	600.6	4.1	604.7	11	602	38
no25_g17	std-5 17		0.8069	1	0.0973	0.37	0.0598	0.61	598.5	4.2	600.7	9	596	26
no25_g18	std-6 18		0.8034	1.2	0.0976	0.3	0.0599	0.99	600.3	3.5	598.8	10.6	598	42
no25_g19	std-7 19		0.8142	1	0.0977	0.46	0.0604	1.02	600.7	5.3	604.8	9.5	616	44
no25_g20	std-8 20		0.8132	1.4	0.0979	0.37	0.0605	1	601.9	4.3	604.2	12.5	622	44
no25_h17	std-5 17		0.8023	1.4	0.0979	0.36	0.0595	0.98	602.1	4.1	598.1	12.5	584	42
no25_h18	std-6 18		0.8209	1.1	0.0979	0.33	0.0607	0.82	601.9	3.8	608.5	9.6	628	36
no25_h19	std-7 19		0.8074	1.2	0.0976	0.31	0.0598	0.79	600.1	3.6	601	11.3	594	34
no25_h20	std-8 20		0.8072	1.2	0.0971	0.31	0.0606	1.01	597.5	3.5	600.9	11.2	626	44
no25_i17	std-5 17		0.8331	1.2	0.098	0.46	0.0605	0.89	602.9	5.2	615.3	11.2	622	38
no25_i18	std-6 18		0.7905	1	0.0982	0.39	0.0595	0.92	603.9	4.5	591.5	8.8	586	40
no25_i19	std-7 19		0.8095	1.1	0.0972	0.38	0.0605	0.94	597.9	4.3	602.2	9.7	620	40
no25_i20	std-8 20		0.8047	1.4	0.097	0.34	0.06	1.02	596.8	3.9	599.5	12.7	604	44
no25_j17	std-5 17		0.7863	1	0.0966	0.4	0.0597	0.66	594.4	4.5	589	9.3	592	28
no25_j18	std-6 18		0.8037	1.2	0.0979	0.37	0.0598	0.95	602.2	4.3	598.9	11.1	594	40
no25_j19	std-7 19		0.8248	1.1	0.0977	0.39	0.0611	1	601	4.5	610.7	9.8	644	42
no25_j20	std-8 20		0.8229	1.2	0.0982	0.39	0.06	1.07	604	4.5	609.7	10.9	602	46
no25_k17	std-5 17		0.7952	1.1	0.0981	0.34	0.0591	0.84	603.5	3.9	594.1	9.5	572	36
no25_k18	std-6 18		0.8137	1	0.0979	0.33	0.0606	0.94	602.1	3.8	604.5	9.4	624	40
no25_k19	std-7 19		0.8178	1.3	0.0968	0.34	0.0609	1	595.5	3.8	606.8	11.4	636	42
no25_k20	std-8 20		0.8111	1	0.0976	0.35	0.0599	0.97	600.4	4	603	9.2	600	42
no25_l17	std-5 17		0.8064	1.2	0.0973	0.32	0.0603	1.08	598.7	3.6	600.4	10.6	612	46
no25_l18	std-6 18		0.8054	1.1	0.0986	0.38	0.0597	0.87	606.3	4.3	599.9	10.3	594	38
no25_l19	std-7 19		0.8223	1.4	0.0975	0.41	0.0605	0.74	599.7	4.7	609.3	12.4	620	32
no25_l20	std-8 20		0.8037	1.5	0.097	0.28	0.0601	1.21	596.8	3.2	598.9	13.7	606	54
no25_m17	std-5 17		0.8154	1.3	0.0976	0.43	0.0604	1.06	600.5	4.9	605.5	11.5	618	46
no25_m18	std-6 18		0.8068	1.2	0.0975	0.38	0.0604	0.82	599.8	4.4	600.6	10.6	616	36
no25_m19	std-7 19		0.8064	1.2	0.0978	0.33	0.0597	0.82	601.5	3.7	600.4	10.9	592	36
no25_m20	std-8 20		0.8092	1.3	0.0975	0.34	0.0601	0.98	599.7	3.9	602	11.6	604	42
no25_n17	std-5 17		0.8123	1.3	0.0972	0.33	0.0607	0.89	598.1	3.7	603.8	12.3	628	38
no25_n18	std-6 18		0.8174	1.2	0.098	0.37	0.0608	0.88	602.7	4.2	606.6	10.6	632	38
no25_n19	std-7 19		0.7939	1.1	0.0976	0.39	0.0592	0.94	600.1	4.5	593.4	9.9	576	42
no25_n20	std-8 20		0.8141	1.2	0.0977	0.4	0.0598	0.96	600.7	4.6	604.8	10.5	596	42
no25_o17	std-5 17		0.8197	1.2	0.0973	0.32	0.061	0.81	598.5	3.7	607.9	11.2	636	34
no25_o18	std-6 18		0.7996	1.1	0.0975	0.36	0.0601	0.98	599.8	4.1	596.6	9.7	604	42
no25_o19	std-7 19		0.8085	1.1	0.0975	0.41	0.0603	0.7	599.5	4.6	601.6	9.8	612	30
no25_o20	std-8 20		0.8099	1.3	0.0982	0.35	0.0593	0.91	603.7	4.1	602.4	11.5	578	40
no25_p17	std-5 17		0.799	1.1	0.0972	0.42	0.0602	0.64	598.1	4.8	596.3	9.8	612	28
no25_p18	std-6 18		0.8082	1.2	0.0974	0.26	0.0602	0.88	598.9	2.9	601.4	10.7	608	38
no25_p19	std-7 19		0.8035	1.1	0.0977	0.28	0.0592	0.94	601	3.3	598.8	9.7	572	42
no25_p20	std-8 20		0.827	1.1	0.0981	0.3	0.061	0.9	603.4	3.5	611.9	10.2	638	38
no25_q17	std-5 17		0.7955	1.3	0.0974	0.31	0.0603	1.01	599.4	3.6	594.3	11.7	612	44
no25_q18	std-6 18		0.8212	1.2	0.0975	0.33	0.0603	0.98	599.9	3.8	608.7	11.1	614	42
no25_q19	std-7 19		0.8114	1	0.0975	0.34	0.0599	0.79	599.8	3.9	603.2	9.3	598	34
no25_q20	std-8 20		0.8097	1.2	0.098	0.31	0.0601	0.84	602.4	3.5	602.3	10.7	608	36
no25_r17	std-5 10		0.8089	1.2	0.0982	0.33	0.06	0.97	603.7	3.8	601.8	11.2	602	42
no25_r18	std-6 11		0.8185	1.2	0.0976	0.3	0.061	0.75	600.5	3.5	607.2	10.9	640	32
no25_r19	std-7 12		0.8066	1.2	0.0976	0.34	0.0598	1.16	600.2	3.9	600.6	11	594	50
no25_r20	std-8 13		0.8038	1.4	0.0971	0.3	0.0598	0.93	597.2	3.5	598.9	12.7	596	40
Session 2 – 27 July 2020
ju27_a01	std-1 01		0.7954	1	0.0975	0.28	0.0594	0.81	599.7	3.2	594.3	9	582	34
ju27_a02	std-2 02		0.818	1.1	0.0977	0.24	0.0605	0.76	600.7	2.7	607	10.1	620	32
ju27_a03	std-3 03		0.8168	1.1	0.0978	0.28	0.0603	0.74	601.7	3.2	606.2	10.3	614	32
ju27_a04	std-4 04		0.8075	1.3	0.0975	0.31	0.0604	1.12	599.5	3.5	601.1	11.8	618	48
ju27_a17	std-5 17		0.7993	1.1	0.0971	0.25	0.0606	0.98	597.1	2.9	596.4	9.7	626	42
ju27_a18	std-6 18		0.8282	0.9	0.0981	0.3	0.06	0.84	603.5	3.4	612.6	8.6	602	36
ju27_a19	std-7 19		0.8086	1.1	0.0978	0.24	0.06	0.94	601.3	2.7	601.7	10.4	602	40
ju27_a20	std-8 20		0.8016	1	0.0975	0.31	0.06	0.84	599.6	3.6	597.8	9.1	602	36
ju27_b17	std-5 17		0.7995	1.3	0.0975	0.49	0.0598	0.88	600	5.6	596.6	11.9	598	38
ju27_b18	std-6 18		0.8185	1.2	0.0972	0.37	0.0608	1.02	597.9	4.2	607.2	10.7	630	44
ju27_b19	std-7 19		0.8038	1.2	0.0973	0.25	0.0598	0.87	598.6	2.9	599	10.5	596	38
ju27_b20	std-8 20		0.8159	0.9	0.0984	0.29	0.0601	0.71	605.1	3.3	605.7	8.2	608	30
ju27_c17	std-5 17		0.8109	0.9	0.0978	0.27	0.0606	0.78	601.7	3.1	603	8.4	622	32
ju27_c18	std-6 18		0.8155	1.1	0.0972	0.25	0.061	0.85	598	2.8	605.5	9.6	636	38
ju27_c19	std-7 19		0.8065	0.9	0.0976	0.33	0.0596	0.9	600.5	3.8	600.5	8.3	588	40
ju27_c20	std-8 20		0.8049	1.3	0.0978	0.32	0.0595	1.01	601.3	3.6	599.6	11.7	584	44
ju27_d17	std-5 15		0.8114	0.9	0.0978	0.27	0.0606	0.78	601.7	3.1	603.2	8.4	624	34
ju27_d18	std-6 16		0.8156	1.1	0.0972	0.25	0.061	0.85	598	2.8	605.6	9.6	638	38
ju27_d19	std-7 17		0.8064	0.9	0.0976	0.33	0.0596	0.9	600.5	3.8	600.4	8.3	588	38
ju27_d20	std-8 18		0.8044	1.3	0.0978	0.32	0.0595	1.01	601.4	3.6	599.3	11.7	584	42
ju27_e17	std-5 17		0.8054	1.1	0.0976	0.33	0.0598	0.69	600.3	3.7	599.9	10.1	596	30
ju27_e18	std-6 18		0.8142	1.1	0.0979	0.33	0.0605	0.86	602.1	3.7	604.8	9.6	622	38
ju27_e19	std-7 19		0.8184	1.3	0.0977	0.29	0.0606	0.87	600.8	3.4	607.1	11.5	624	38
ju27_e20	std-8 20		0.7997	1	0.0973	0.36	0.0596	0.75	598.3	4.1	596.7	8.8	588	32
ju27_f17	std-5 17		0.8123	1.2	0.0979	0.31	0.0602	0.9	602.2	3.6	603.8	10.9	608	40
ju27_f18	std-6 18		0.805	1.1	0.0975	0.22	0.0599	0.91	599.9	2.5	599.6	9.7	600	38
ju27_f19	std-7 19		0.808	0.9	0.0974	0.28	0.0601	0.81	599.1	3.2	601.3	8.3	606	36
ju27_f20	std-8 20		0.8125	1	0.0976	0.29	0.0605	0.85	600.3	3.3	603.9	8.7	618	38
ju27_g17	std-5 17		0.7976	1.2	0.098	0.27	0.0593	1.02	602.4	3.1	595.5	10.5	578	44
ju27_g18	std-6 18		0.8076	1	0.0978	0.35	0.06	0.85	601.5	4	601.1	9.5	602	36
ju27_g19	std-7 19		0.8117	0.9	0.0969	0.29	0.0603	0.87	596.4	3.4	603.4	8.6	614	38
ju27_g20	std-8 20		0.8209	1.1	0.0978	0.28	0.0609	0.64	601.3	3.2	608.5	9.6	636	26
ju27_h17	std-5 17		0.8191	1.3	0.0979	0.26	0.0606	0.81	602.2	3	607.5	12.1	624	34
ju27_h18	std-6 18		0.7966	0.9	0.0978	0.31	0.0597	0.74	601.8	3.6	594.9	8.3	592	32
ju27_h19	std-7 19		0.8079	1.1	0.0973	0.29	0.0602	0.81	598.6	3.4	601.3	9.9	608	36
ju27_h20	std-8 20		0.8142	1.1	0.0974	0.38	0.0601	0.75	599	4.3	604.8	9.9	606	32
ju27_i17	std-5 17		0.809	1	0.0978	0.3	0.0599	0.72	601.4	3.5	601.9	9.3	600	32
ju27_i18	std-6 18		0.8125	1	0.0976	0.3	0.0604	0.88	600.4	3.5	603.8	9	616	38
ju27_i19	std-7 19		0.8142	1.3	0.0974	0.32	0.0607	0.81	599.4	3.6	604.8	11.5	630	34
ju27_i20	std-8 20		0.8021	1.2	0.0976	0.26	0.0595	0.94	600.4	2.9	598	11.1	586	40
ju27_j17	std-5 17		0.7947	1.3	0.0973	0.33	0.0598	1.11	598.9	3.7	593.8	11.4	596	48
ju27_j18	std-6 18		0.8105	1	0.0981	0.26	0.0602	0.85	603.4	3	602.7	9.2	610	36
ju27_j19	std-7 19		0.8081	1.3	0.0976	0.33	0.0601	1.03	600.4	3.7	601.4	12.2	608	46
ju27_j20	std-8 20		0.8245	1.2	0.0974	0.3	0.0604	0.98	598.9	3.4	610.5	11	618	44
ju27_k17	std-5 17		0.8136	1	0.0976	0.34	0.0606	0.78	600.1	3.9	604.5	8.7	624	34
ju27_k18	std-6 18		0.8161	1.2	0.0981	0.25	0.0601	0.8	603.5	2.8	605.8	10.9	606	34
ju27_k19	std-7 19		0.7969	0.9	0.0974	0.26	0.0595	0.85	599.1	3	595.1	8.4	584	38
ju27_k20	std-8 20		0.8111	0.9	0.0973	0.28	0.0604	0.78	598.8	3.2	603.1	8.6	618	34
ju27_l17	std-5 17		0.7993	1.1	0.0978	0.25	0.0596	0.73	601.4	2.8	596.4	10.1	590	32
ju27_l18	std-6 18		0.8097	1.2	0.0977	0.32	0.0604	0.87	601.1	3.7	602.3	10.5	618	38
ju27_l19	std-7 19		0.8129	1.2	0.0975	0.28	0.0602	0.97	599.7	3.2	604.1	11.3	610	42
ju27_l20	std-8 20		0.8158	1.3	0.0974	0.29	0.0603	1.03	599.4	3.3	605.7	11.7	616	46
ju27_m17	std-5 17		0.7981	1.1	0.0971	0.31	0.0592	0.83	597.5	3.5	595.8	10.3	576	34
ju27_m18	std-6 18		0.8072	1.1	0.0977	0.26	0.0602	0.79	601	3	600.9	9.8	610	34
ju27_m19	std-7 19		0.8131	1.2	0.0977	0.27	0.0609	0.89	600.7	3.1	604.2	10.8	636	38
ju27_m20	std-8 20		0.8193	1.1	0.0979	0.33	0.0602	0.87	602.3	3.8	607.6	9.8	610	36
ju27_n17	std-5 17		0.8097	1.2	0.0978	0.34	0.0606	0.95	601.5	3.9	602.3	10.5	624	40
ju27_n18	std-6 18		0.8067	0.9	0.0977	0.27	0.06	0.74	600.8	3.1	600.6	8.3	602	32
ju27_n19	std-7 19		0.8068	1.1	0.0977	0.32	0.0595	1.02	600.8	3.7	600.7	10.4	584	44
ju27_n20	std-8 20		0.8146	1	0.0973	0.32	0.0605	0.84	598.5	3.7	605	9	622	36
ju27_o17	std-5 17		0.8138	1.1	0.0978	0.34	0.0604	0.84	601.6	4	604.6	9.7	616	36
ju27_o18	std-6 18		0.8046	1.2	0.0973	0.34	0.0599	0.95	598.5	3.9	599.4	11.1	600	40
ju27_o19	std-7 19		0.8098	1	0.0976	0.32	0.0599	0.83	600.2	3.7	602.4	9.3	598	36
ju27_o20	std-8 20		0.8095	1	0.0977	0.34	0.0604	0.62	601.2	3.9	602.2	8.9	618	26
ju27_p17	std-5 17		0.8103	1.1	0.0974	0.28	0.0608	0.89	599.4	3.1	602.6	9.6	632	38
ju27_p18	std-6 18		0.8102	1.4	0.0975	0.32	0.0604	0.89	599.6	3.7	602.6	12.5	618	38
ju27_p19	std-7 19		0.8087	1.1	0.0982	0.27	0.0597	0.83	604.1	3.1	601.7	9.6	590	36
ju27_p20	std-8 20		0.8085	1.2	0.0973	0.32	0.0597	1.06	598.5	3.7	601.6	10.7	590	46
ju27_q17	std-5 09		0.8103	1.3	0.0976	0.28	0.0603	0.82	600.5	3.2	602.6	12.1	614	34
ju27_q18	std-6 10		0.8183	1	0.0981	0.32	0.0598	0.87	603.5	3.7	607.1	9.2	596	38
ju27_q19	std-7 11		0.7962	1	0.0969	0.27	0.0597	1.08	596.3	3.1	594.7	9.4	592	48
ju27_q20	std-8 12		0.813	1.4	0.0978	0.27	0.0607	0.83	601.3	3.1	604.1	12.5	630	34
Session 3 – 28 July 2020
ju28_a01	std-1 01		0.8069	1.3	0.0975	0.32	0.06	0.74	599.9	3.6	600.7	11.9	604	32
ju28_a02	std-2 02		0.8017	1.1	0.0973	0.29	0.0605	0.91	598.7	3.4	597.8	10.2	620	38
ju28_a03	std-3 03		0.8028	1.5	0.0976	0.36	0.0594	1.1	600.3	4.1	598.4	14	578	48
ju28_a04	std-4 04		0.8264	1.2	0.098	0.29	0.0607	0.94	602.7	3.4	611.6	11	628	42
ju28_a17	std-5 17		0.802	1.1	0.0978	0.39	0.0598	0.95	601.7	4.5	597.9	9.9	594	40
ju28_a18	std-6 18		0.8079	1.2	0.098	0.36	0.0601	0.94	602.9	4.1	601.3	11	608	40
ju28_a19	std-7 19		0.8041	1.3	0.0975	0.33	0.0598	0.99	599.8	3.8	599.1	11.4	594	44
ju28_a20	std-8 20		0.8238	1.3	0.0971	0.37	0.0609	1.11	597.2	4.3	610.2	11.9	636	46
ju28_b17	std-5 17		0.815	1.1	0.0976	0.33	0.0605	0.81	600.4	3.8	605.3	9.8	620	34
ju28_b18	std-6 18		0.8094	1.2	0.097	0.32	0.0609	0.97	597	3.6	602.1	10.6	634	42
ju28_b19	std-7 19		0.8054	1.3	0.0979	0.27	0.06	0.81	602	3.2	599.8	11.5	604	36
ju28_b20	std-8 20		0.8079	1.4	0.0979	0.28	0.0592	0.98	602.1	3.3	601.3	12.3	574	44
ju28_c17	std-5 17		0.8119	1.3	0.0978	0.33	0.0604	1.01	601.2	3.7	603.5	11.9	618	44
ju28_c18	std-6 18		0.8206	1.2	0.0967	0.92	0.061	0.9	595	10.5	608.4	11.2	640	38
ju28_c19	std-7 19		0.8134	1.2	0.0977	0.22	0.0591	1.07	601	2.5	604.4	11	570	46
ju28_c20	std-8 20		0.7919	1.6	0.0983	0.42	0.06	1.06	604.4	4.9	592.2	14.6	604	46
ju28_d17	std-5 17		0.8338	1.1	0.0972	0.28	0.0616	0.99	598	3.3	615.7	9.8	660	42
ju28_d18	std-6 18		0.8146	1.2	0.0978	0.31	0.0602	1.13	601.5	3.6	605	10.9	612	50
ju28_d19	std-7 19		0.7852	1.4	0.0977	0.31	0.0587	1.1	600.9	3.6	588.5	12.3	556	48
ju28_d20	std-8 20		0.8042	1.3	0.0977	0.35	0.06	0.97	601.1	4	599.2	11.6	604	42
ju28_e17	std-5 17		0.8045	1.4	0.0981	0.37	0.0592	1.12	603.3	4.3	599.4	13.1	572	48
ju28_e18	std-6 18		0.8202	1.2	0.0977	0.34	0.0607	0.88	600.6	4	608.2	11.3	626	38
ju28_e19	std-7 19		0.8094	1.3	0.0976	0.35	0.0599	0.97	600.6	4	602.1	12	600	42
ju28_e20	std-8 20		0.8036	1	0.097	0.35	0.0609	1.1	597	4	598.9	9.1	634	48
ju28_f17	std-5 17		0.8087	1.2	0.0972	0.32	0.06	1	598	3.6	601.7	11	604	44
ju28_f18	std-6 18		0.8027	1.1	0.0978	0.23	0.0597	0.97	601.3	2.7	598.4	9.9	594	42
ju28_f19	std-7 19		0.8092	1.4	0.0976	0.34	0.0605	1.14	600	4	602	12.9	620	48
ju28_f20	std-8 20		0.8172	1.3	0.0979	0.29	0.0603	1.12	602.3	3.3	606.5	11.8	614	48
ju28_g17	std-5 17		0.8043	1.4	0.0978	0.25	0.0603	1.05	601.4	2.9	599.2	12.7	614	46
ju28_g18	std-6 18		0.8063	1.5	0.0974	0.36	0.0602	1.18	599.2	4.1	600.3	13.6	608	52
ju28_g19	std-7 19		0.821	1.1	0.0975	0.39	0.0609	0.86	599.5	4.4	608.6	10.3	636	38
ju28_g20	std-8 20		0.8063	1.2	0.0978	0.35	0.0592	0.97	601.5	4	600.4	10.7	574	42
ju28_h17	std-5 17		0.8132	1.2	0.0976	0.37	0.06	1.06	600.3	4.3	604.2	11.2	604	46
ju28_h18	std-6 18		0.815	1.2	0.0972	0.31	0.0611	0.86	597.8	3.5	605.3	11	642	36
ju28_h19	std-7 19		0.8086	1.2	0.0983	0.32	0.0597	0.95	604.3	3.7	601.7	11	590	40
ju28_h20	std-8 20		0.801	1.3	0.0974	0.28	0.0598	1.03	599.1	3.2	597.4	11.6	596	44
ju28_i17	std-5 17		0.8194	1.4	0.0979	0.35	0.0604	1.18	601.9	4	607.7	12.8	616	50
ju28_i18	std-6 18		0.8248	1.3	0.0977	0.32	0.0608	0.98	601.1	3.7	610.8	11.7	632	42
ju28_i19	std-7 19		0.7841	1.2	0.098	0.28	0.0591	0.98	602.6	3.2	587.8	10.8	568	42
ju28_i20	std-8 20		0.8094	1.4	0.0969	0.3	0.0603	1.16	596	3.4	602.1	13	614	50
ju28_j17	std-5 17		0.7935	1.5	0.0968	0.33	0.06	1.08	595.4	3.7	593.1	13.1	602	46
ju28_j18	std-6 18		0.8153	1.2	0.0979	0.38	0.0598	1.04	602.1	4.4	605.4	10.8	594	46
ju28_j19	std-7 19		0.8187	1.6	0.0978	0.31	0.0606	1.18	601.4	3.5	607.3	14.3	626	50
ju28_j20	std-8 20		0.8103	1.2	0.098	0.3	0.0602	1	602.6	3.4	602.6	10.7	612	42
ju28_k17	std-5 17		0.8077	1.2	0.0981	0.4	0.0608	1.09	603	4.6	601.1	10.9	630	46
ju28_k18	std-6 18		0.8078	1.4	0.0976	0.31	0.06	1.1	600.4	3.6	601.2	12.9	604	48
ju28_k19	std-7 19		0.811	1.4	0.097	0.34	0.0603	1.05	596.7	3.9	603	13.1	612	44
ju28_k20	std-8 20		0.8113	1.2	0.0978	0.3	0.0595	1.04	601.5	3.5	603.2	11.3	584	44
ju28_l17	std-5 17		0.7972	1.1	0.0981	0.46	0.0592	0.95	603.4	5.3	595.2	10.1	572	42
ju28_l18	std-6 18		0.8085	1.1	0.0971	0.35	0.0606	0.85	597.5	4	601.6	10.1	624	36
ju28_l19	std-7 19		0.82	1.3	0.0972	0.3	0.0602	0.94	598.2	3.5	608	11.8	610	40
ju28_l20	std-8 20		0.8121	1.3	0.098	0.28	0.0606	0.96	602.5	3.2	603.6	12.2	624	40
ju28_m17	std-5 17		0.7997	1.1	0.0979	0.3	0.0595	1.07	602	3.5	596.7	10.4	584	46
ju28_m18	std-6 18		0.8064	0.9	0.0968	0.31	0.0605	0.92	595.6	3.5	600.5	8.5	622	40
ju28_m19	std-7 19		0.8174	1.2	0.0976	0.34	0.0601	1.04	600.3	3.9	606.6	11	604	44
ju28_m20	std-8 20		0.8141	1.4	0.0982	0.4	0.0605	1.09	603.7	4.6	604.8	13	622	48
ju28_n17	std-5 17		0.8164	1.6	0.098	0.31	0.0602	1.11	602.4	3.6	606	14.6	612	48
ju28_n18	std-6 18		0.8008	1.2	0.0976	0.3	0.0597	1.23	600.5	3.5	597.3	11.1	590	52
ju28_n19	std-7 19		0.8045	1.4	0.0978	0.31	0.0603	1.11	601.2	3.5	599.4	13.1	614	46
ju28_n20	std-8 20		0.816	1.2	0.0971	0.35	0.0604	0.93	597.4	4	605.8	11.2	618	40
ju28_o17	std-5 09		0.8124	1.4	0.0975	0.29	0.0604	1.12	599.6	3.3	603.8	12.9	616	48
ju28_o18	std-6 10		0.8298	1	0.0979	0.37	0.061	0.93	601.9	4.2	613.5	9.1	638	40
ju28_o19	std-7 11		0.8036	1.6	0.0974	0.35	0.0603	1.09	599.1	4	598.8	14.7	614	48
ju28_o20	std-8 12		0.7921	1.2	0.0977	0.26	0.0589	1.04	601	3	592.4	11.2	564	46
Session 4 – 03 February 2021
fe03_a01	std-1 01		0.8315	1.1	0.0984	0.34	0.0607	0.7	604.8	4	614.4	10.1	628	30
fe03_a02	std-2 02		0.7963	1.2	0.0975	0.32	0.0597	0.93	599.8	3.6	594.8	10.4	592	40
fe03_a03	std-3 03		0.8131	1.2	0.0973	0.33	0.0603	0.91	598.3	3.8	604.2	10.8	612	40
fe03_a04	std-4 04		0.7969	1.2	0.0973	0.39	0.0599	0.84	598.7	4.5	595.1	10.5	598	36
fe03_a17	std-5 17		0.8019	1.2	0.0977	0.33	0.06	0.79	601.1	3.8	597.9	10.9	600	34
fe03_a18	std-6 18		0.8061	1.1	0.0977	0.39	0.0601	0.98	600.8	4.5	600.3	10.3	606	42
fe03_a19	std-7 19		0.8065	1.1	0.0974	0.37	0.0598	0.85	599.1	4.2	600.5	9.7	594	36
fe03_a20	std-8 20		0.8232	1.3	0.0976	0.34	0.0608	1.08	600.5	3.9	609.9	11.6	632	46
fe03_b17	std-5 17		0.8038	1	0.0979	0.4	0.0595	0.83	602.3	4.5	599	9.4	586	36
fe03_b18	std-6 18		0.81	0.9	0.0977	0.35	0.0603	0.77	600.8	4	602.4	8.4	612	32
fe03_b19	std-7 19		0.8113	1	0.0973	0.35	0.06	0.78	598.6	4.1	603.2	9.5	602	34
fe03_b20	std-8 20		0.8127	1.2	0.0975	0.4	0.0608	0.92	599.9	4.5	604	11.1	632	40
fe03_c17	std-5 17		0.8019	1.1	0.098	0.32	0.0596	0.81	602.5	3.6	597.9	9.5	588	34
fe03_c18	std-6 18		0.8148	1	0.0978	0.35	0.0606	0.92	601.6	4.1	605.1	9.5	624	38
fe03_c19	std-7 19		0.8086	1.1	0.0977	0.32	0.0603	0.86	600.9	3.7	601.7	10.4	614	36
fe03_c20	std-8 20		0.8126	1.1	0.0969	0.27	0.0601	1.04	596.4	3.1	603.9	10.4	608	46
fe03_d17	std-5 17		0.7999	1	0.0974	0.33	0.06	0.91	599.2	3.8	596.8	9.4	604	38
fe03_d18	std-6 18		0.8171	1.3	0.0977	0.37	0.0608	0.96	600.9	4.2	606.4	11.9	632	40
fe03_d19	std-7 19		0.805	1.4	0.0984	0.3	0.0597	1.07	604.7	3.5	599.7	12.5	592	46
fe03_d20	std-8 20		0.8157	1.1	0.097	0.32	0.0601	0.77	596.7	3.7	605.7	10.1	604	32
fe03_e17	std-5 17		0.8154	1.1	0.0981	0.41	0.0604	0.77	603.1	4.8	605.5	9.8	616	34
fe03_e18	std-6 18		0.8056	1.5	0.0969	0.4	0.0606	1.11	596	4.5	600	13.4	624	48
fe03_e19	std-7 19		0.8086	1.1	0.098	0.42	0.0596	0.86	602.7	4.9	601.7	10.3	586	38
fe03_e20	std-8 20		0.8082	1.2	0.0975	0.32	0.0601	0.92	599.8	3.7	601.4	11.2	606	40
fe03_f17	std-5 17		0.8152	1.1	0.0972	0.37	0.0608	0.85	598.1	4.3	605.4	10	630	36
fe03_f18	std-6 18		0.8106	1.1	0.0977	0.34	0.0599	0.94	600.9	3.9	602.8	10.1	600	40
fe03_f19	std-7 19		0.8049	1.2	0.0974	0.31	0.06	0.94	599.4	3.6	599.6	11	604	42
fe03_f20	std-8 20		0.807	1.1	0.0981	0.37	0.0599	0.91	603.1	4.2	600.8	10.1	598	40
fe03_g17	std-5 17		0.8234	1	0.0982	0.29	0.0607	0.78	604	3.4	609.9	9.5	628	34
fe03_g18	std-6 18		0.8178	1.1	0.0973	0.32	0.0606	0.87	598.7	3.6	606.8	10.1	622	38
fe03_g19	std-7 19		0.8071	1.2	0.0975	0.35	0.0601	0.83	599.7	4	600.8	10.4	606	36
fe03_g20	std-8 20		0.7895	1	0.0974	0.4	0.0592	0.85	599.1	4.6	590.9	9.1	574	38
fe03_h17	std-5 17		0.8111	1.2	0.098	0.42	0.0599	0.93	602.5	4.8	603.1	10.7	600	42
fe03_h18	std-6 18		0.8089	1.3	0.0975	0.34	0.0606	0.94	599.9	3.9	601.8	11.7	624	40
fe03_h19	std-7 19		0.8113	1.1	0.0974	0.35	0.0599	0.85	599.4	4.1	603.2	9.8	598	38
fe03_h20	std-8 20		0.8065	1.2	0.0975	0.34	0.0602	0.73	599.8	3.9	600.5	10.7	610	32
fe03_i17	std-5 17		0.8014	1.2	0.0976	0.35	0.0602	0.84	600.2	4	597.6	10.7	610	36
fe03_i18	std-6 18		0.8139	0.9	0.0976	0.33	0.0603	0.88	600.4	3.8	604.6	8	612	38
fe03_i19	std-7 19		0.8088	1.1	0.0979	0.39	0.0598	0.98	602.1	4.4	601.8	10.3	596	42
fe03_i20	std-8 20		0.8137	1	0.0974	0.32	0.0603	0.91	598.9	3.7	604.5	9.1	614	40
fe03_j17	std-5 17		0.8071	1.4	0.0981	0.31	0.06	0.94	603.1	3.6	600.8	12.4	602	40
fe03_j18	std-6 18		0.8164	1.1	0.0979	0.37	0.0604	0.89	602	4.3	606	10.3	616	38
fe03_j19	std-7 19		0.8125	0.9	0.0978	0.32	0.0603	0.75	601.7	3.7	603.8	8.3	614	32
fe03_j20	std-8 20		0.8018	1.2	0.0966	0.35	0.0599	1.16	594.7	4	597.8	10.6	600	50
fe03_k17	std-5 17		0.8081	1.1	0.0965	0.4	0.0605	1.01	593.6	4.5	601.4	9.9	618	44
fe03_k18	std-6 18		0.8004	1.2	0.0973	0.38	0.0598	0.95	598.6	4.4	597	11.3	594	42
fe03_k19	std-7 19		0.8192	1.1	0.0986	0.32	0.0601	0.85	606.1	3.7	607.6	10.5	606	36
fe03_k20	std-8 20		0.8101	1	0.0981	0.38	0.0603	0.84	603.3	4.4	602.5	9.3	612	36
fe03_l17	std-5 17		0.802	1.1	0.0974	0.41	0.0602	0.97	599.3	4.7	598	10	608	42
fe03_l18	std-6 18		0.8062	1.4	0.0976	0.37	0.0596	1.07	600.1	4.2	600.3	12.5	586	46
fe03_l19	std-7 19		0.8154	1.1	0.0976	0.33	0.0605	0.81	600.4	3.8	605.5	10.3	620	36
fe03_l20	std-8 20		0.8141	1.2	0.0979	0.37	0.0604	1.03	601.9	4.3	604.8	11	616	44
fe03_m17	std-5 12		0.8016	1	0.0972	0.41	0.0599	0.83	598.2	4.6	597.7	9.4	600	36
fe03_m18	std-6 13		0.8078	1.2	0.0981	0.33	0.0602	0.8	603.3	3.8	601.2	10.6	610	36
fe03_m19	std-7 14		0.8081	1.2	0.0972	0.32	0.06	0.84	598	3.6	601.4	10.9	602	36
fe03_m20	std-8 15		0.8204	0.8	0.0979	0.34	0.0605	0.9	602	3.9	608.3	7.8	620	40
Session 5 – 19 July 2021
jl19_a01	std-1 01		0.8263	1.8	0.0973	0.54	0.0616	1.73	598.6	6.2	611.6	24.4	660	74
jl19_a02	std-2 02		0.7834	2.1	0.0973	0.43	0.0584	2.03	598.6	5	587.4	21.6	544	90
jl19_a03	std-3 03		0.8073	1.8	0.0978	0.55	0.0599	1.75	601.6	6.3	601	19.3	598	76
jl19_a04	std-4 04		0.8207	1.9	0.098	0.59	0.0607	1.79	602.8	6.8	608.5	19.1	628	78
jl19_a17	std-5 17		0.8077	1.5	0.0973	0.5	0.0602	1.43	598.6	5.7	601.2	20.2	610	62
jl19_a18	std-6 18		0.8104	1.7	0.0981	0.56	0.0599	1.59	603.4	6.4	602.7	15.6	598	68
jl19_a19	std-7 19		0.8013	1.8	0.0979	0.46	0.0594	1.74	601.9	5.3	597.6	21.1	580	76
jl19_a20	std-8 20		0.8183	2	0.0971	0.55	0.0611	1.92	597.6	6.2	607.1	18.9	642	82
jl19_b17	std-5 17		0.7935	1.9	0.0973	0.53	0.0591	1.83	598.9	6	593.2	21.3	570	80
jl19_b18	std-6 18		0.8136	1.8	0.0979	0.46	0.0603	1.78	602.3	5.3	604.5	21.9	612	78
jl19_b19	std-7 19		0.8175	1.7	0.0978	0.57	0.0606	1.58	601.7	6.5	606.7	17.7	624	68
jl19_b20	std-8 20		0.8131	1.5	0.0973	0.5	0.0606	1.37	598.7	5.7	604.2	16.4	624	60
jl19_c17	std-5 17		0.8235	1.8	0.0977	0.58	0.0612	1.71	600.7	6.7	610	19.1	644	74
jl19_c18	std-6 18		0.8048	1.5	0.0976	0.54	0.0598	1.39	600.5	6.2	599.5	14.9	596	60
jl19_c19	std-7 19		0.7985	2	0.0972	0.61	0.0596	1.95	598.3	6.9	596	21.6	586	84
jl19_c20	std-8 20		0.8111	1.9	0.0979	0.59	0.0601	1.81	602.1	6.7	603.1	24	606	78
jl19_d17	std-5 17		0.8153	2.2	0.0975	0.6	0.0607	2.11	599.7	6.9	605.4	23.1	626	90
jl19_d18	std-6 18		0.7923	1.7	0.0972	0.67	0.0591	1.55	597.8	7.6	592.5	21	572	66
jl19_d19	std-7 19		0.8272	2.2	0.0979	0.55	0.0613	2.18	601.9	6.3	612.1	27.2	650	94
jl19_d20	std-8 20		0.8029	1.9	0.0979	0.48	0.0595	1.8	602.1	5.5	598.5	25.2	584	78
jl19_e17	std-5 17		0.802	1.8	0.0972	0.6	0.0598	1.71	598.3	6.9	598	20.3	596	74
jl19_e18	std-6 18		0.8214	2	0.0971	0.61	0.0614	1.95	597.4	7	608.8	21.9	650	84
jl19_e19	std-7 19		0.7916	1.7	0.0981	0.65	0.0585	1.62	603.4	7.5	592.1	22.6	548	72
jl19_e20	std-8 20		0.8228	1.8	0.098	0.46	0.0609	1.74	602.5	5.3	609.6	19.9	636	74
jl19_f17	std-5 17		0.7983	2	0.0974	0.58	0.0595	1.94	599.1	6.6	595.8	21.5	582	84
jl19_f18	std-6 18		0.8129	2	0.0978	0.53	0.0603	1.91	601.5	6.1	604.1	19	612	82
jl19_f19	std-7 19		0.8025	1.9	0.0973	0.56	0.0598	1.77	598.6	6.4	598.2	21.4	596	76
jl19_f20	std-8 20		0.8242	2.3	0.0979	0.64	0.061	2.17	602.4	7.3	610.4	28.9	640	94
jl19_g17	std-5 17		0.8025	2	0.0984	0.72	0.0592	1.85	605	8.4	598.2	24.1	572	80
jl19_g18	std-6 18		0.8027	2	0.0966	0.58	0.0603	1.88	594.5	6.5	598.4	21.4	612	80
jl19_g19	std-7 19		0.807	2.1	0.0975	0.64	0.06	2.01	599.8	7.3	600.8	20.2	604	86
jl19_g20	std-8 20		0.8255	1.9	0.0979	0.68	0.0612	1.78	602.2	7.8	611.1	23.7	644	78
jl19_h17	std-5 17		0.825	1.9	0.0972	0.57	0.0616	1.82	598	6.5	610.8	26.2	658	78
jl19_h18	std-6 18		0.7903	1.9	0.0977	0.66	0.0587	1.84	601	7.5	591.4	22.3	554	80
jl19_h19	std-7 19		0.8058	1.8	0.0975	0.67	0.0599	1.67	600	7.7	600.1	16	600	72
jl19_h20	std-8 20		0.8167	2	0.098	0.75	0.0605	1.83	602.6	8.6	606.2	23.6	618	80
jl19_i17	std-5 17		0.8074	2	0.0981	0.69	0.0597	1.84	603.2	7.9	601	20.6	592	80
jl19_i18	std-6 18		0.8119	2.1	0.0972	0.68	0.0606	1.97	597.9	7.8	603.5	20.8	624	86
jl19_i19	std-7 19		0.8082	1.9	0.0976	0.62	0.0601	1.8	600.3	7.1	601.4	25.1	604	78
jl19_i20	std-8 20		0.8103	2.2	0.0976	0.67	0.0602	2.05	600	7.7	602.6	23.7	612	90
jl19_j17	std-5 17		0.7995	2.2	0.098	0.5	0.0592	2.16	602.7	5.8	596.5	21.2	572	94
jl19_j18	std-6 18		0.8415	2.2	0.0975	0.71	0.0626	2.12	599.8	8.1	620	22.7	694	90
jl19_j19	std-7 19		0.8004	2.1	0.097	0.68	0.0598	1.98	597	7.8	597.1	26.3	596	84
jl19_j20	std-8 20		0.7964	1.8	0.0979	0.66	0.059	1.69	602.1	7.6	594.8	23.8	566	74
jl19_k17	std-5 17		0.8319	2.3	0.0974	0.75	0.0619	2.21	599.4	8.6	614.6	27.7	670	96
jl19_k18	std-6 18		0.7975	2	0.0974	0.65	0.0594	1.91	599.3	7.5	595.4	22.2	580	82
jl19_k19	std-7 19		0.794	2.3	0.0971	0.58	0.0593	2.26	597.4	6.6	593.4	26.2	578	98
jl19_k20	std-8 20		0.8145	2	0.0985	0.68	0.06	1.92	605.5	7.8	604.9	24.4	602	84
jl19_l17	std-5 17		0.7868	1.8	0.0977	0.78	0.0584	1.58	600.9	8.9	589.4	22.7	544	68
jl19_l18	std-6 18		0.8289	2.2	0.0967	0.76	0.0621	2.09	595.2	8.7	613	25.8	678	88
jl19_l19	std-7 19		0.8033	2.2	0.0984	0.69	0.0592	2.04	604.9	7.9	598.7	21.7	574	88
jl19_l20	std-8 20		0.8187	1.8	0.0977	0.53	0.0608	1.76	600.6	6.1	607.3	21.8	632	74
jl19_m17	std-5 17		0.7857	1.9	0.098	0.71	0.0582	1.8	602.4	8.1	588.7	20.8	536	78
jl19_m18	std-6 18		0.8045	2	0.0974	0.63	0.0599	1.89	599.2	7.3	599.4	24.7	600	82
jl19_m19	std-7 19		0.8235	2.3	0.0972	0.52	0.0614	2.24	598	5.9	610	27.9	654	96
jl19_m20	std-8 20		0.824	1.9	0.0979	0.69	0.0611	1.8	601.9	8	610.3	19.8	640	76
jl19_n17	std-5 17		0.7973	2.3	0.0971	0.61	0.0595	2.19	597.6	7	595.3	30.2	586	94
jl19_n18	std-6 18		0.8448	2.5	0.0974	0.69	0.0629	2.4	599.1	7.9	621.8	25	704	102
jl19_n19	std-7 19		0.7992	2.5	0.0977	0.71	0.0593	2.36	601	8.2	596.4	26.4	578	102
jl19_n20	std-8 20		0.7964	2.2	0.0982	0.74	0.0588	2.11	603.8	8.6	594.8	26.7	560	92
jl19_o17	std-5 17		0.7672	2.3	0.0975	0.65	0.0571	2.22	599.9	7.5	578.2	25.7	492	96
jl19_o18	std-6 18		0.8171	2.1	0.0966	0.67	0.0613	1.95	594.7	7.6	606.5	30.7	650	84
jl19_o19	std-7 19		0.8265	2.3	0.0972	0.66	0.0617	2.19	597.7	7.6	611.7	23.9	662	92
jl19_o20	std-8 20		0.8268	2.4	0.0991	0.72	0.0605	2.29	609.2	8.4	611.8	27.3	620	100
jl19_p17	std-5 17		0.8206	2	0.0976	0.65	0.061	1.94	600.3	7.4	608.4	19	638	84
jl19_p18	std-6 18		0.8141	2.5	0.098	0.72	0.0602	2.35	602.9	8.3	604.7	29.4	610	100
jl19_p19	std-7 19		0.7968	2	0.0977	0.61	0.0592	1.91	600.6	7	595	29	574	84
jl19_p20	std-8 20		0.8063	2.4	0.0972	0.74	0.0602	2.3	597.8	8.4	600.4	30.2	610	100
jl19_q17	std-5 17		0.8007	2.5	0.0984	0.68	0.059	2.38	605.2	7.8	597.2	24.4	566	104
jl19_q18	std-6 18		0.8291	2.1	0.0969	0.74	0.062	1.99	596.4	8.5	613.1	26.9	674	84
jl19_q19	std-7 19		0.811	2.4	0.097	0.69	0.0606	2.34	596.8	7.9	603	29.7	626	100
jl19_q20	std-8 20		0.7969	2.3	0.0981	0.71	0.0589	2.14	603.1	8.2	595.1	23.2	564	94
jl19_r17	std-5 17		0.792	2.3	0.0973	0.78	0.0591	2.19	598.4	9	592.3	27.9	568	96
jl19_r18	std-6 18		0.8104	2.3	0.0982	0.75	0.0598	2.19	604	8.7	602.7	28.1	596	96
jl19_r19	std-7 19		0.831	2.8	0.0982	0.78	0.0614	2.73	603.9	9	614.2	30.8	652	118
jl19_r20	std-8 20		0.8043	2.8	0.0967	0.72	0.0603	2.73	595.2	8.2	599.3	29.3	614	118
jl19_s17	std-5 17		0.7964	2.1	0.0972	0.8	0.0594	1.94	598.1	9.1	594.8	29.2	582	84
jl19_s18	std-6 18		0.7851	2.5	0.097	0.63	0.0587	2.42	596.6	7.2	588.4	26.1	556	106
jl19_s19	std-7 19		0.8083	2.7	0.0987	0.78	0.0594	2.57	606.6	9	601.5	29.6	582	112
jl19_s20	std-8 20		0.848	2.3	0.0976	0.57	0.063	2.19	600.2	6.5	623.5	32.3	708	92
jl19_t17	std-5 17		0.811	2.3	0.0982	0.68	0.0599	2.24	603.9	7.8	603	31.2	598	96
jl19_t18	std-6 18		0.805	2.2	0.0975	0.63	0.0599	2.11	599.8	7.3	599.6	28.5	598	92
jl19_t19	std-7 19		0.8109	2.4	0.0976	0.63	0.0602	2.32	600.5	7.2	602.9	27.1	612	100
jl19_t20	std-8 20		0.8109	2.6	0.0971	0.78	0.0606	2.5	597.3	8.9	603	31.5	624	108
jl19_u17	std-5 17		0.7964	2.3	0.0976	0.8	0.0592	2.18	600.5	9.1	594.8	25.2	572	96
jl19_u18	std-6 18		0.8084	2.8	0.0971	0.71	0.0604	2.66	597.5	8.1	601.6	30.6	616	114
jl19_u19	std-7 19		0.8312	2.3	0.0982	0.67	0.0614	2.24	603.6	7.7	614.3	28.3	654	96
jl19_u20	std-8 20		0.8016	2.2	0.0975	0.58	0.0596	2.12	599.9	6.7	597.7	28.2	588	92

## Sheet: T4 U-Pb Plešovice 
Supplementary Table 4a. Weighted mean 206Pb/238U ages of Plešovice. *Measured error calculated by IsoplotR for the weighted mean based only on the measured sample dates. ^Extended error calculated using methods outlined in Ruiz et al (2022). n indicates the number of analyses included in the age calculation, as a fraction of the total number of analyses. Plešovice: 337.207 ± 0.029 (Sláma et al., …
Session	Samples analysed in this session	Weighted mean 206Pb/238U age (Ma)	± (95% conf.)* (Ma)	± (ext err)^ (Ma)	MSWD	n
Plesovice
1 (25Nov2019)	EEMF11, LPMF1, EEMF9, LPMF10, LLMF3, LLMF6, DMMF3, LSMMF1	336.1	0.9	7.2	6	33/34
2 (27July2020)	LCMF1, LCMF4, LCMF12, LCMF14, EEMF4, EEMF10	336.9	0.6	7.2	3.3	30/32
3 (28July2020)	LCMF4, LCMF12, LCMF14, EEMF4, EEMF10, LPMF7, DMMF1, DMMF3, LSMMF1, LLMF3, LLMF6, LMJMF3	337.1	0.4	7.2	0.8	28/30
4 (03Feb2021)	LPMF1, LPMF10, LCMF12, LCMF14, LCMF1, LCMF4, LCMF14	339.7	0.5	7.3	1.5	18/26
5 (19July2021)	LLMF3, LLMF6, LMJMF3, DMMF3, DMMF1, LSMMF1, LCMF1, LCMF4, LCMF12, LCMF14	338.4	0.9	7.3	1.5	34/42
Supplementary Table 4b. U–Pb data for individual analyses of natural zircons analysed as secondary standard
Session	Analysis Name	207Pb/235U	1σ (%)	206Pb/238U	1σ (%)	207Pb/206Pb	1σ (%)	206Pb/238U age (Ma)	± 2σ (Ma)	207Pb/235U (Ma)	± 2σ (Ma)	207Pb/206Pb age (Ma)	± 2σ (Ma)	Comment
Plešovice: Session 1 – 25 Nov 2019
1	no25a15 15	0.3904	1.1	0.0532	0.27	0.0532	0.89	334.3	1.7	334.6	6.4	338	40
1	no25a16 16	0.3807	0.9	0.0534	0.36	0.0524	0.81	335.1	2.4	327.6	5.3	300	38
1	no25b15 15	0.3825	1	0.0533	0.36	0.0527	0.92	334.7	2.4	328.9	5.4	312	42
1	no25b16 16	0.3944	0.9	0.0528	0.31	0.0539	0.86	331.7	2	337.6	5	368	38
1	no25c15 15	0.3873	1	0.0538	0.34	0.0524	0.94	337.5	2.2	332.4	5.4	304	44
1	no25c16 16	0.3889	1.1	0.0537	0.33	0.0526	1	337.2	2.2	333.6	6.3	312	46
1	no25d15 15	0.3961	0.9	0.0545	0.27	0.0533	0.71	342.2	1.8	338.8	5.5	340	32
1	no25d16 16	0.3992	1	0.0541	0.31	0.0539	0.78	339.9	2.1	341.1	5.8	368	34
1	no25e15 15	0.3949	1.2	0.0534	0.34	0.0536	0.91	335.6	2.2	337.9	6.9	354	40
1	no25e16 16	0.3876	1.1	0.0536	0.31	0.0531	0.91	336.5	2.1	332.6	6	332	42
1	no25f15 15	0.3986	1	0.0531	0.27	0.0544	0.93	333.7	1.7	340.6	5.6	388	42
1	no25f16 16	0.392	1.2	0.053	0.36	0.0541	0.83	333.1	2.3	335.8	6.6	372	38
1	no25g15 15	0.3926	0.9	0.0533	0.27	0.0536	0.77	334.9	1.7	336.3	5.3	352	34
1	no25g16 16	0.3912	0.9	0.053	0.3	0.0532	0.85	332.7	1.9	335.2	5.3	338	38
1	no25h15 15	0.384	0.8	0.053	0.31	0.0528	0.79	333.2	2	330	4.3	320	36
1	no25h16 16	0.3853	1.1	0.0532	0.32	0.0526	0.93	334.4	2.1	330.9	6.5	312	42
1	no25i15 15	0.3892	0.8	0.0536	0.33	0.0537	0.82	336.3	2.2	333.8	4.8	358	38
1	no25i16 16	0.3929	1	0.0535	0.32	0.0538	0.87	335.8	2.1	336.5	5.9	360	40
1	no25j15 15	0.3926	1	0.053	0.36	0.0539	0.77	332.7	2.3	336.3	5.6	366	34
1	no25j16 16	0.3946	0.8	0.0537	0.26	0.0536	0.58	337.5	1.7	337.7	4.4	354	26
1	no25k15 15	0.3966	1.1	0.0536	0.3	0.0536	0.86	336.4	2	339.2	6.1	354	40
1	no25k16 16	0.3946	0.9	0.0537	0.31	0.0534	0.73	337.5	2.1	337.7	5.1	346	32
1	no25l15 15	0.3954	1	0.0536	0.36	0.054	0.95	336.4	2.3	338.3	6	368	44
1	no25l16 16	0.4124	1.2	0.0544	0.34	0.0556	1.01	341.4	2.2	350.6	7.3	436	46	discordant
1	no25m15 15	0.3918	0.9	0.0539	0.3	0.0534	0.76	338.2	2	335.7	5.2	344	34
1	no25m16 16	0.3939	0.8	0.0539	0.32	0.0539	0.79	338.6	2.1	337.2	4.5	366	36
1	no25n15 15	0.3919	0.8	0.0542	0.33	0.0526	0.72	340	2.2	335.8	4.4	312	32
1	no25n16 16	0.3909	1	0.054	0.32	0.0529	0.89	339	2.1	335	5.8	326	42
1	no25o15 15	0.3996	0.7	0.054	0.31	0.0532	0.64	339.2	2.1	341.4	4.3	336	30
1	no25o16 16	0.3947	0.7	0.0538	0.32	0.0538	0.71	338.1	2.1	337.8	4.2	360	32
1	no25p15 15	0.383	1.1	0.0531	0.35	0.0533	0.82	333.7	2.3	329.2	6.3	342	36
1	no25p16 16	0.3771	0.9	0.0533	0.31	0.0524	0.85	334.5	2	324.9	4.9	300	40
1	no25q15 15	0.3924	1.1	0.0533	0.31	0.0535	0.89	334.9	2	336.1	6.1	350	40
1	no25q16 16	0.3859	0.9	0.0534	0.37	0.0527	0.77	335.6	2.4	331.4	5.1	316	34
Plešovice: Session 2 – 27 July 2020
2	ju27a15 15	0.3908	1.1	0.0532	0.32	0.0534	1.11	334.3	2.1	334.9	6.4	346	50
2	ju27a16 16	0.3868	1.1	0.0534	0.31	0.0529	1.01	335.1	2	332	6.4	322	46
2	ju27b15 15	0.3959	1.1	0.0536	0.32	0.0536	0.95	336.7	2.1	338.7	6.2	354	44
2	ju27b16 16	0.3867	1.2	0.0537	0.24	0.0531	1.03	337.5	1.6	332	7.1	330	46
2	ju27c15 15	0.3867	1.1	0.0533	0.29	0.0532	0.8	335	1.9	332	6.2	336	38
2	ju27c16 16	0.3893	0.9	0.0534	0.26	0.0536	0.8	335.6	1.7	333.8	5.2	352	36
2	ju27e15 15	0.3826	0.8	0.0533	0.25	0.0527	0.78	335	1.6	328.9	4.6	314	36
2	ju27e16 16	0.3938	0.9	0.0537	0.34	0.0535	0.79	337.5	2.2	337.2	5.1	348	36
2	ju27f15 15	0.3908	0.9	0.0534	0.3	0.0532	0.97	335.5	1.9	335	5.3	336	44
2	ju27f16 16	0.391	1	0.0537	0.28	0.0537	0.94	336.9	1.8	335.1	5.5	358	42
2	ju27g15 15	0.3984	1.3	0.0539	0.29	0.0537	1.06	338.2	1.9	340.5	7.4	358	48
2	ju27g16 16	0.3879	1.2	0.0535	0.26	0.0529	1.04	336	1.7	332.8	7	322	48
2	ju27h15 15	0.4005	1.3	0.0541	0.26	0.0544	1.09	339.6	1.7	342	7.3	386	48
2	ju27h16 16	0.3974	1.1	0.0538	0.29	0.0534	0.93	337.8	1.9	339.7	6.3	344	44
2	ju27i15 15	0.3939	1.2	0.0533	0.34	0.0534	1.05	334.8	2.2	337.2	6.8	344	48
2	ju27i16 16	0.3913	1.1	0.0532	0.29	0.0536	0.98	334	1.9	335.3	6.3	352	44
2	ju27j15 15	0.3949	1	0.0537	0.35	0.0535	0.95	337	2.3	337.9	5.6	348	42
2	ju27j16 16	0.4023	1	0.0536	0.34	0.0547	0.81	336.6	2.2	343.3	5.7	400	36
2	ju27k15 15	0.383	1.3	0.0535	0.3	0.0528	1.06	335.8	2	329.3	7.4	318	48
2	ju27k16 16	0.3951	0.9	0.0535	0.31	0.0534	0.69	336.2	2	338.1	5	342	30
2	ju27l15 15	0.3849	0.9	0.0536	0.27	0.0525	0.81	336.7	1.8	330.6	4.9	306	36
2	ju27l16 16	0.3829	1	0.0535	0.31	0.0528	0.73	336.3	2	329.2	5.6	320	32
2	ju27m15 15	0.3828	1.1	0.0536	0.3	0.0526	0.91	336.3	2	329.1	6.1	312	42
2	ju27m16 16	0.3845	0.9	0.0531	0.23	0.0531	0.82	333.7	1.5	330.4	5.1	332	38	outlier
2	ju27n15 15	0.3892	1	0.0536	0.28	0.0535	0.83	336.9	1.8	333.8	5.4	348	36
2	ju27n16 16	0.3982	1	0.0538	0.28	0.0539	0.79	337.8	1.8	340.3	5.7	364	36
2	ju27o15 15	0.3879	0.7	0.0543	0.24	0.0525	0.61	340.6	1.6	332.8	3.7	308	28	discordant
2	ju27o16 16	0.3853	0.8	0.0541	0.24	0.0528	0.7	339.7	1.6	331	4.5	318	32
2	ju27p15 15	0.3888	0.7	0.0539	0.31	0.0537	0.73	338.5	2	333.5	4.2	356	32
2	ju27p16 16	0.3842	1	0.0539	0.22	0.0525	0.81	338.7	1.4	330.1	5.7	306	36
2	ju27q07 07	0.3899	0.8	0.054	0.32	0.0531	0.72	339	2.1	334.3	4.6	332	32
2	ju27q08 08	0.3943	1	0.054	0.24	0.0532	0.87	338.9	1.6	337.5	5.5	336	38
Plešovice: Session 3 – 28 July 2020
3	ju28a15 15	0.389	0.9	0.0535	0.29	0.0533	0.89	336	1.9	333.6	5.3	342	40
3	ju28a16 16	0.4003	0.8	0.054	0.26	0.0543	0.86	338.8	1.7	341.9	4.8	382	38
3	ju28b15 15	0.3939	1	0.0538	0.36	0.0537	0.75	338	2.4	337.2	5.6	358	34
3	ju28b16 16	0.3856	0.8	0.0537	0.37	0.0531	0.65	337	2.5	331.2	4.4	332	28
3	ju28c15 15	0.3869	0.9	0.0538	0.3	0.0527	0.88	338	2	332.1	5.3	316	40
3	ju28c16 16	0.3946	1	0.0537	0.33	0.0538	0.88	337.4	2.2	337.7	5.7	360	40
3	ju28d15 15	0.3943	0.9	0.0536	0.24	0.054	0.7	336.3	1.6	337.5	5.4	372	32
3	ju28d16 16	0.3897	1	0.0538	0.33	0.0538	0.88	338	2.2	334.1	5.8	362	40
3	ju28e15 15	0.392	1	0.054	0.28	0.0532	0.84	338.7	1.8	335.8	5.5	336	38
3	ju28e16 16	0.3961	1.1	0.054	0.39	0.0534	0.94	338.8	2.6	338.8	6.3	344	42
3	ju28f15 15	0.3846	1.2	0.0538	0.26	0.053	1.02	337.7	1.7	330.4	6.6	330	46
3	ju28f16 16	0.3828	0.8	0.0537	0.27	0.0532	0.7	336.9	1.8	329.1	4.7	336	32
3	ju28g15 15	0.4011	1	0.053	0.3	0.055	0.84	333.1	1.9	342.4	6	410	38	discordant
3	ju28g16 16	0.393	0.9	0.0535	0.31	0.0532	0.77	335.7	2.1	336.6	5.1	334	34
3	ju28h15 15	0.3935	1	0.0538	0.33	0.0533	0.98	338.1	2.2	336.9	5.6	342	44
3	ju28h16 16	0.3989	1	0.0537	0.33	0.0538	0.88	337.2	2.2	340.8	5.7	362	38
3	ju28i15 15	0.3849	1.2	0.0537	0.29	0.0527	0.91	337.3	1.9	330.6	6.6	314	42
3	ju28i16 16	0.3913	0.8	0.0536	0.31	0.0538	0.7	336.6	2.1	335.3	4.3	364	32
3	ju28j15 15	0.3915	0.8	0.0534	0.3	0.0533	0.78	335.3	2	335.4	4.8	342	36
3	ju28j16 16	0.3944	1.1	0.0536	0.34	0.054	1.01	336.4	2.2	337.6	6	372	46
3	ju28k15 15	0.3897	1	0.0539	0.27	0.0534	0.76	338.5	1.8	334.2	5.6	346	34
3	ju28k16 16	0.3965	0.9	0.0542	0.32	0.0533	0.81	340.5	2.1	339.1	5.4	340	36	outlier
3	ju28l15 15	0.3923	0.7	0.0537	0.27	0.054	0.74	337	1.8	336	3.7	370	34
3	ju28l16 16	0.3977	0.9	0.0537	0.26	0.0543	0.83	337	1.7	340	5.1	382	38
3	ju28m15 15	0.3873	0.9	0.0538	0.28	0.0523	0.75	337.7	1.8	332.4	4.8	298	36
3	ju28m16 16	0.3926	1.3	0.0538	0.31	0.053	0.94	337.9	2	336.3	7.2	326	44
3	ju28n15 15	0.3863	1.1	0.0538	0.33	0.0528	1.02	337.8	2.1	331.7	6.1	320	46
3	ju28n16 16	0.3886	1.2	0.0536	0.28	0.053	0.98	336.8	1.8	333.4	6.7	330	46
3	ju28o07 07	0.382	1.1	0.0539	0.31	0.0521	0.82	338.2	2.1	328.5	6	290	38
3	ju28o08 08	0.3897	1.1	0.0536	0.31	0.0537	0.95	336.8	2.1	334.1	6.2	358	42
Plešovice: Session 4 – 03 February 2021
4	fe03a15 15	0.3887	0.9	0.0541	0.34	0.0531	0.81	339.7	2.2	333.4	4.9	332	36
4	fe03a16 16	0.3938	0.9	0.0542	0.39	0.0535	0.75	340.1	2.6	337.1	5.1	348	34
4	fe03b15 15	0.3892	1.1	0.0544	0.33	0.0528	0.87	341.3	2.2	333.8	6.3	320	38
4	fe03b16 16	0.3949	1.1	0.0545	0.37	0.0536	0.87	342.1	2.4	337.9	6.1	354	40
4	fe03c15 15	0.5982	1.4	0.0554	0.39	0.0794	1.19	347.6	2.7	476.1	10.5	1180	46	discordant
4	fe03c16 16	0.4797	1.1	0.0544	0.35	0.0644	1.03	341.6	2.3	397.8	7.3	754	44	discordant
4	fe03d15 15	0.3982	0.8	0.0544	0.27	0.0539	0.74	341.6	1.8	340.4	4.5	366	34
4	fe03d16 16	0.4031	0.9	0.0543	0.33	0.0545	0.85	341	2.2	343.9	5.5	392	38
4	fe03e15 15	0.3898	1.1	0.0539	0.31	0.0534	1	338.5	2.1	334.2	6.2	344	44
4	fe03e16 16	0.3886	1.1	0.0539	0.33	0.053	1.09	338.1	2.2	333.4	6.5	326	48
4	fe03f15 15	0.4793	1	0.0546	0.36	0.0647	1	342.5	2.4	397.6	6.9	762	42	discordant
4	fe03f16 16	0.3886	1.1	0.0539	0.36	0.0533	1.02	338.4	2.4	333.3	6.3	340	46
4	fe03g15 15	0.3912	0.9	0.0542	0.38	0.0532	0.88	340.5	2.5	335.2	5.1	338	40
4	fe03g16 16	0.3955	1.2	0.0539	0.33	0.0535	0.97	338.7	2.2	338.4	6.7	350	44
4	fe03h15 15	0.3988	1.3	0.0541	0.37	0.0537	1.15	339.3	2.4	340.7	7.4	358	50
4	fe03h16 16	0.5085	1.1	0.0553	0.37	0.0671	1.07	346.8	2.5	417.4	7.6	840	44	discordant
4	fe03i15 15	0.456	1	0.055	0.45	0.0611	0.89	345	3	381.5	6.4	642	38	discordant
4	fe03i16 16	0.4112	0.9	0.0539	0.35	0.0561	0.79	338.1	2.3	349.8	5	454	36	discordant
4	fe03j15 15	0.393	1	0.054	0.35	0.0532	0.82	339.2	2.3	336.6	6	338	36
4	fe03j16 16	0.4748	0.9	0.055	0.38	0.0634	0.8	345.3	2.6	394.5	5.7	722	34
4	fe03k15 15	0.4044	1.3	0.0541	0.41	0.0541	1.03	339.5	2.7	344.8	7.5	372	46
4	fe03k16 16	0.3946	1.2	0.0542	0.36	0.0532	1.04	340.5	2.4	337.7	7.1	338	46
4	fe03l15 15	0.3888	1.2	0.0538	0.35	0.0529	1.06	338.1	2.3	333.5	6.8	324	48
4	fe03l16 16	0.3999	1.3	0.0544	0.34	0.0536	1.18	341.3	2.2	341.5	7.4	354	54
4	fe03m10 10	0.397	1	0.0541	0.38	0.0538	0.86	339.8	2.5	339.4	6	360	40
4	fe03m11 11	0.4022	1.1	0.0548	0.4	0.0536	0.99	343.8	2.7	343.2	6.3	352	46	outlier
Plešovice: Session 5 – 19 July 2021
5	jl19a15 15	0.3918	2	0.0533	0.65	0.0534	1.88	334.4	4.2	335.7	10.1	344	86
5	jl19a16 16	0.398	1.6	0.0539	0.47	0.0536	1.58	338.3	3.1	340.2	11.4	352	72
5	jl19b15 15	0.3903	1.7	0.0541	0.59	0.0523	1.6	339.6	3.9	334.6	9.7	300	74
5	jl19b16 16	0.4086	1.8	0.0541	0.57	0.0548	1.7	339.4	3.8	347.9	12.8	404	76
5	jl19c15 15	0.3834	2.3	0.0539	0.63	0.0516	2.25	338.5	4.2	329.6	15	266	102
5	jl19c16 16	0.412	2.1	0.054	0.51	0.0554	2.02	338.7	3.4	350.3	11.7	428	90
5	jl19d15 15	0.399	2.5	0.0533	0.59	0.0543	2.46	334.9	3.8	340.9	16.2	382	110
5	jl19d16 16	0.3901	1.8	0.0535	0.72	0.0529	1.68	335.8	4.7	334.4	11.4	324	76
5	jl19e15 15	0.3926	2	0.054	0.58	0.0528	1.91	338.8	3.8	336.2	11.3	318	86
5	jl19e16 16	0.3958	2.1	0.0535	0.53	0.0537	2.06	335.8	3.5	338.6	14.9	356	92
5	jl19f15 15	0.3988	2.3	0.054	0.7	0.0535	2.2	339.3	4.6	340.8	13	350	100
5	jl19f16 16	0.4704	2	0.0547	0.64	0.0624	1.85	343.3	4.3	391.4	12.6	686	80	discordant
5	jl19g15 15	0.5114	1.9	0.0546	0.52	0.0679	1.82	342.8	3.4	419.4	14.5	866	74	discordant
5	jl19g16 16	0.4034	2	0.0543	0.67	0.0539	1.92	341	4.4	344.1	14	364	86
5	jl19h15 15	0.4796	1.7	0.0541	0.61	0.0643	1.59	339.8	4	397.8	13.1	750	66
5	jl19h16 16	0.4104	2.3	0.0535	0.68	0.0556	2.23	336.3	4.5	349.2	14.6	436	100
5	jl19i15 15	0.4091	2.6	0.0542	0.6	0.0548	2.56	340.2	4	348.2	15.6	402	114
5	jl19i16 16	0.3979	2.3	0.0535	0.77	0.054	2.21	335.8	5	340.1	15.2	368	100
5	jl19j15 15	0.516	2.2	0.0543	0.75	0.0689	2.11	340.8	5	422.5	17.7	896	86	discordant
5	jl19j16 16	0.3818	2.2	0.0535	0.76	0.0518	2.04	335.9	5	328.4	12.5	274	92
5	jl19k15 15	0.3946	2.8	0.0544	0.59	0.0526	2.69	341.4	3.9	337.7	16.3	312	124
5	jl19k16 16	0.404	2.2	0.0528	0.66	0.0555	2.07	331.5	4.3	344.6	14.2	432	92
5	jl19l15 15	0.3795	2.3	0.0536	0.59	0.0514	2.23	336.3	3.9	326.7	13.9	258	102
5	jl19l16 16	0.3989	2.2	0.0539	0.57	0.0537	2.15	338.3	3.7	340.8	15.4	358	96
5	jl19m15 15	0.4745	1.8	0.0546	0.61	0.0631	1.74	342.4	4	394.3	16.2	710	74	discordant
5	jl19m16 16	0.3958	2.5	0.0544	0.68	0.0528	2.42	341.4	4.5	338.6	16.4	318	110
5	jl19n15 15	0.3929	2.7	0.0544	0.79	0.0524	2.57	341.4	5.3	336.5	20.5	302	118
5	jl19n16 16	0.3949	2.7	0.0531	0.73	0.054	2.57	333.3	4.8	338	17	370	116
5	jl19o15 15	0.3881	2.7	0.0546	0.66	0.0516	2.59	342.4	4.4	332.9	16	266	118
5	jl19o16 16	0.3735	2.2	0.054	0.64	0.0501	2.16	339.3	4.2	322.2	14.7	200	100
5	jl19p15 15	0.3852	2.7	0.0534	0.76	0.0523	2.63	335.3	5	330.8	14.7	298	120
5	jl19p16 16	0.437	2.3	0.0535	0.67	0.0592	2.22	336.2	4.4	368.2	17.2	574	98	discordant
5	jl19q15 15	0.3946	2.3	0.0542	0.63	0.0528	2.18	340.3	4.2	337.7	15.3	318	100
5	jl19q16 16	0.3972	2.8	0.0547	0.71	0.0527	2.69	343	4.7	339.6	19.6	316	124
5	jl19r15 15	0.3854	2.4	0.054	0.74	0.0518	2.31	339	4.9	331	15.4	274	106
5	jl19r16 16	0.4098	3.1	0.0539	0.66	0.0552	2.99	338.4	4.4	348.7	22	418	134
5	jl19s15 15	0.4771	2.6	0.0542	0.68	0.0639	2.46	340.1	4.5	396.1	14.3	736	104	discordant
5	jl19s16 16	0.5037	2.4	0.0544	0.67	0.0671	2.3	341.7	4.4	414.2	15.8	840	96	discordant
5	jl19t15 15	0.403	2.7	0.0539	0.7	0.0542	2.59	338.7	4.6	343.8	16.5	378	118
5	jl19t16 16	0.4056	2.4	0.0546	0.59	0.0539	2.33	342.7	4	345.7	14.8	364	104
5	jl19u15 15	0.3886	2.7	0.054	0.74	0.0522	2.57	339.2	4.9	333.3	17.3	292	118
5	jl19u16 16	0.4004	2.8	0.0543	0.79	0.0535	2.7	341.1	5.2	341.9	19.8	346	122

## Sheet: T5 U-Pb CASP
Supplementary Table 5. LA-ICP-MS U-Pb analyses organized by sample. Analyses that are concordant are highlighted with a green box. A blue box designates a concordant xenocrystic (inherited) zircon analysis. Figures of concordia are included in the Supplemental Figures. All U-Pb analyses were conduced at the University of Lausanne (Switzerland).
				concordant	206Pb/238U		207Pb/235U		207Pb/206Pb		207Pb/235U		206Pb/238U		238U/206Pb		207Pb/206Pb
Sample	Mount	Zircon	LA-ICP-MS Analysis	concordant xenocryst	AGE (Ma)	+/- 2 S.D.	AGE (Ma)	+/- 2 S.D.	AGE (Ma)	+/- 2 S.D.	Ratio	1s %	Ratio	1s %	Ratio	1s %	Ratio	1s %
LPMF1	Z1	zr_8	no25k06	no25k06 06	137.6	2.5	218.7	12.9	1226	142	0.2403	3.3	0.0216	0.9	46.3568	0.9	0.0813	3.6
LPMF1	Z1	zr_1	no25j07	no25j07 07	141.7	14	206.4	63.2	1046	480	0.2254	16.9	0.0222	4.98	44.9947	4.98	0.0742	11.85
LPMF1	Z1	zr_8	no25k05	no25k05 05	144	1.2	401.4	3.9	2426	22	0.4849	0.6	0.0226	0.43	44.2702	0.43	0.1574	0.61
LPMF1	Z24	zr_4	fe03a07	fe03a07 07	144.6	1.4	145.5	4.9	176	74	0.1541	1.8	0.0227	0.48	44.0761	0.48	0.0496	1.61
LPMF1	Z24	zr_24	fe03c08	fe03c08 08	144.7	2.1	143.8	9.1	284	130	0.1521	3.4	0.0227	0.75	44.0575	0.75	0.052	2.84
LPMF1	Z24	zr_31	fe03d05	fe03d05 05	144.8	2.3	144.8	9.9	186	162	0.1532	3.7	0.0227	0.8	44.0239	0.8	0.0498	3.48
LPMF1	Z24	zr_1	fe03a05	fe03a05 05	145.2	2.7	150.9	13.2	226	212	0.1602	4.7	0.0228	0.93	43.8939	0.93	0.0507	4.56
LPMF1	Z24	zr_15	fe03b09	fe03b09 09	145.3	2.2	163	9.5	420	148	0.1741	3.1	0.0228	0.77	43.8693	0.77	0.0552	3.33
LPMF1	Z1	zr_10	no25k11	no25k11 11	145.7	2.2	151.5	6.7	242	108	0.1609	2.4	0.0229	0.77	43.7442	0.77	0.0511	2.35
LPMF1	Z24	zr_5	fe03a08	fe03a08 08	145.9	1.3	147.1	5.5	176	82	0.1559	2	0.0229	0.44	43.6982	0.44	0.0496	1.77
LPMF1	Z24	zr_26	fe03c10	fe03c10 10	146.4	1.6	149.7	8	232	128	0.1589	2.9	0.023	0.56	43.5469	0.56	0.0508	2.79
LPMF1	Z24	zr_23	fe03c07	fe03c07 07	146.9	1.8	147.4	6.4	188	96	0.1563	2.3	0.023	0.61	43.392	0.61	0.0499	2.05
LPMF1	Z24	zr_6	fe03a09	fe03a09 09	146.9	3.4	135.4	15.8	0	136	0.1426	6.2	0.023	1.19	43.3941	1.19	0.046	5.95
LPMF1	Z24	zr_3	fe03a06	fe03a06 06	147	2.8	143.2	9	64	142	0.1514	3.4	0.0231	0.95	43.3462	0.95	0.0473	3.35
LPMF1	Z24	zr_22	fe03c06	fe03c06 06	147.1	2	167.3	14.1	484	220	0.1791	4.6	0.0231	0.69	43.34	0.69	0.0569	4.97
LPMF1	Z24	zr_35	fe03d09	fe03d09 09	147.2	1.8	157.8	8.8	276	114	0.1681	3	0.0231	0.62	43.3057	0.62	0.0518	2.49
LPMF1	Z8	zr_2	no25b09	no25b09 09	147.4	2.9	156.7	10.3	310	146	0.1669	3.6	0.0231	0.99	43.2357	0.99	0.0526	3.21
LPMF1	Z24	zr_12	fe03b06	fe03b06 06	147.5	2.1	161.6	8.3	378	118	0.1725	2.8	0.0231	0.73	43.2002	0.73	0.0542	2.62
LPMF1	Z1	zr_3	no25j12	no25j12 12	147.7	1.4	178.1	8.4	612	104	0.1917	2.6	0.0232	0.49	43.1578	0.49	0.0602	2.41
LPMF1	Z24	zr_14	fe03b08	fe03b08 08	147.7	1.4	153.6	5.6	270	90	0.1633	2	0.0232	0.46	43.1593	0.46	0.0517	1.93
LPMF1	Z24	zr_28	fe03c12	fe03c12 12	147.7	1.6	151.3	4.8	234	82	0.1607	1.7	0.0232	0.54	43.1397	0.54	0.0509	1.74
LPMF1	Z24	zr_20	fe03b14	fe03b14 14	147.8	1.6	146.7	5.5	200	82	0.1554	2	0.0232	0.54	43.1248	0.54	0.0501	1.75
LPMF1	Z24	zr_18	fe03b12	fe03b12 12	147.8	2.9	143.3	10.1	90	166	0.1516	3.8	0.0232	1	43.1105	1	0.0479	3.48
LPMF1	Z24	zr_29	fe03c13	fe03c13 13	147.8	1.5	148.6	6.2	216	104	0.1576	2.3	0.0232	0.52	43.1253	0.52	0.0505	2.22
LPMF1	Z24	zr_19	fe03b13	fe03b13 13	148	1.3	146.3	5.9	162	96	0.155	2.1	0.0232	0.46	43.0724	0.46	0.0493	2.08
LPMF1	Z24	zr_16	fe03b10	fe03b10 10	148.1	2.7	192.1	13	794	156	0.2082	3.7	0.0232	0.92	43.0223	0.92	0.0656	3.75
LPMF1	Z24	zr_7	fe03a11	fe03a11 11	148.5	2.4	151.3	10	190	176	0.1607	3.6	0.0233	0.81	42.9224	0.81	0.0499	3.81
LPMF1	Z24	zr_9	fe03a13	fe03a13 13	148.5	2.1	164.3	10.4	400	130	0.1756	3.4	0.0233	0.72	42.9067	0.72	0.0547	2.93
LPMF1	Z1	zr_7	no25j14	no25j14 14	148.8	2.7	146.9	10	110	162	0.1557	3.7	0.0234	0.93	42.8178	0.93	0.0482	3.42
LPMF1	Z24	zr_10	fe03a14	fe03a14 14	148.8	1.8	153.3	7	222	106	0.1629	2.5	0.0234	0.61	42.8259	0.61	0.0506	2.29
LPMF1	Z24	zr_34	fe03d08	fe03d08 08	149.2	1.5	148.7	4.2	162	74	0.1577	1.5	0.0234	0.5	42.7015	0.5	0.0493	1.61
LPMF1	Z24	zr_6	fe03a10	fe03a10 10	149.2	2.2	151.6	9	204	148	0.161	3.2	0.0234	0.76	42.7062	0.76	0.0502	3.19
LPMF1	Z24	zr_27	fe03c11	fe03c11 11	149.4	2.8	160.1	13.4	246	196	0.1707	4.5	0.0234	0.93	42.6575	0.93	0.0511	4.26
LPMF1	Z1	zr_2	no25j09	no25j09 09	149.7	1.5	200.6	9.6	856	108	0.2184	2.6	0.0235	0.52	42.5717	0.52	0.0676	2.6
LPMF1	Z24	zr_11	fe03b05	fe03b05 05	149.8	1.2	380.6	8.2	2266	52	0.4547	1.3	0.0235	0.39	42.5435	0.39	0.1433	1.54
LPMF1	Z24	zr_13	fe03b07	fe03b07 07	150.1	2.4	154.7	8.9	270	134	0.1646	3.1	0.0236	0.8	42.4544	0.8	0.0517	2.89
LPMF1	Z1	zr_11	no25k13	no25k13 13	150.2	1.7	150.4	8.1	158	136	0.1597	2.9	0.0236	0.57	42.4112	0.57	0.0492	2.88
LPMF1	Z24	zr_25	fe03c09	fe03c09 09	151	2.1	177.6	11.2	634	142	0.1912	3.4	0.0237	0.72	42.2066	0.72	0.0609	3.29
LPMF1	Z24	zr_8	fe03a12	fe03a12 12	151	2.5	222.9	13.4	1078	92	0.2455	3.3	0.0237	0.84	42.1945	0.84	0.0754	2.31
LPMF1	Z1	zr_10	no25k09	no25k09 09	153.2	2	150.8	7.3	96	132	0.1601	2.6	0.0241	0.64	41.5673	0.64	0.0479	2.8
LPMF1	Z1	zr_3	no25j11	no25j11 11	154.5	1.9	156.6	7.6	180	116	0.1668	2.6	0.0243	0.61	41.2231	0.61	0.0497	2.46
LPMF1	Z1	zr_8	no25k07	no25k07 07	154.5	2.4	244.2	10.1	1230	82	0.2719	2.3	0.0243	0.79	41.2252	0.79	0.0814	2.09
LPMF1	Z24	zr_33	fe03d07	fe03d07 07	155.2	2.6	181.4	12.1	558	134	0.1956	3.6	0.0244	0.86	41.0399	0.86	0.0588	3.1
LPMF1	Z24	zr_30	fe03c14	fe03c14 14	156.1	2.9	322.6	29.2	1872	106	0.374	5.3	0.0245	0.93	40.7923	0.93	0.1146	2.92
LPMF1	Z8	zr_1	no25b08	no25b08 08	165.4	2.3	369.3	29.7	1994	130	0.4386	4.8	0.026	0.72	38.4736	0.72	0.1226	3.66
LPMF1	Z1	zr_10	no25k10	no25k10 10	171.2	3.4	413.8	29.6	2150	128	0.5031	4.4	0.0269	1	37.16	1	0.1341	3.68
LPMF1	Z1	zr_2	no25j10	no25j10 10	178.1	3.4	497.2	34.1	2496	108	0.6317	4.3	0.028	0.97	35.7024	0.97	0.1639	3.2
LPMF1	Z1	zr_1	no25j08	no25j08 08	358.4	25.7	1616	80.4	4000	0	3.9114	5	0.0572	3.69	17.4924	3.69	0.5032	2.42
LPMF1	Z1	zr_11	no25k12	no25k12 12	464.3	5.2	480.4	10.9	576	54	0.605	1.4	0.0747	0.58	13.3887	0.58	0.0593	1.22
LPMF1	Z24	zr_21	fe03c05	fe03c05 05	513.4	3.7	511.4	11.7	490	52	0.6548	1.5	0.0829	0.38	12.0632	0.38	0.057	1.17
LPMF10	Z8	zr_1	no25e09	no25e09 09	143.5	2.8	238.6	20	1334	166	0.2648	4.7	0.0225	1	44.4151	1	0.0858	4.24
LPMF10	Z24	zr_28	fe03g06	fe03g06 06	143.8	3.6	144.7	4	168	76	0.1531	1.5	0.0225	1.25	44.3461	1.25	0.0494	1.61
LPMF10	Z24	zr_17	fe03f06	fe03f06 06	144.9	1.7	139.8	6.8	112	112	0.1476	2.6	0.0227	0.61	43.9856	0.61	0.0483	2.37
LPMF10	Z24	zr_25	fe03f13	fe03f13 13	145.2	1.3	142.2	4.8	128	74	0.1504	1.8	0.0228	0.45	43.903	0.45	0.0486	1.56
LPMF10	Z8	zr_5	no25e11	no25e11 11	145.9	2.1	151.9	5.8	232	90	0.1614	2.1	0.0229	0.73	43.6733	0.73	0.0508	1.92
LPMF10	Z24	zr_16	fe03f05	fe03f05 05	146	1.6	149.4	6.3	254	92	0.1585	2.3	0.0229	0.57	43.6603	0.57	0.0513	2
LPMF10	Z24	zr_10	fe03e09	fe03e09 09	146.6	1.1	156.5	3.5	376	52	0.1666	1.2	0.023	0.37	43.4689	0.37	0.0542	1.16
LPMF10	Z24	zr_23	fe03f11	fe03f11 11	147.3	1.5	147.4	4.6	214	80	0.1562	1.7	0.0231	0.5	43.265	0.5	0.0505	1.72
LPMF10	Z24	zr_26	fe03f14	fe03f14 14	147.4	1.5	140.7	5	108	80	0.1486	1.9	0.0231	0.5	43.2313	0.5	0.0482	1.68
LPMF10	Z24	zr_19	fe03f08	fe03f08 08	147.6	1.6	147.9	5.6	162	102	0.1568	2	0.0232	0.55	43.1836	0.55	0.0493	2.19
LPMF10	Z24	zr_27	fe03g05	fe03g05 05	147.7	1.5	145.5	5.7	168	80	0.1541	2.1	0.0232	0.53	43.146	0.53	0.0495	1.72
LPMF10	Z24	zr_11	fe03e10	fe03e10 10	147.8	1.4	146	6.4	196	106	0.1547	2.3	0.0232	0.49	43.125	0.49	0.05	2.26
LPMF10	Z24	zr_3	fe03d12	fe03d12 12	147.9	2	149	5.9	200	96	0.1581	2.1	0.0232	0.68	43.0937	0.68	0.0501	2.1
LPMF10	Z24	zr_4	fe03d13	fe03d13 13	147.9	1.5	143.4	6.1	128	106	0.1517	2.3	0.0232	0.5	43.1027	0.5	0.0486	2.24
LPMF10	Z24	zr_5	fe03d14	fe03d14 14	148	1.5	149	5.1	188	84	0.1581	1.8	0.0232	0.53	43.0709	0.53	0.0499	1.77
LPMF10	Z24	zr_31	fe03g08	fe03g08 08	148.1	1.7	145.7	5.2	198	88	0.1543	1.9	0.0232	0.57	43.0396	0.57	0.0501	1.89
LPMF10	Z24	zr_18	fe03f07	fe03f07 07	148.5	1.5	146.1	5.2	178	88	0.1548	1.9	0.0233	0.51	42.9113	0.51	0.0497	1.92
LPMF10	Z24	zr_13	fe03e12	fe03e12 12	148.5	1.8	152.1	6.4	226	116	0.1616	2.3	0.0233	0.61	42.9017	0.61	0.0507	2.52
LPMF10	Z24	zr_1	fe03d10	fe03d10 10	148.6	2.3	172.7	8	526	112	0.1854	2.5	0.0233	0.8	42.8799	0.8	0.0579	2.58
LPMF10	Z24	zr_36	fe03g13	fe03g13 13	148.6	1.2	148.4	2.6	212	48	0.1573	0.9	0.0233	0.4	42.8959	0.4	0.0504	1.01
LPMF10	Z24	zr_20	fe03f09	fe03f09 09	148.7	1.4	147.8	4.9	186	72	0.1567	1.8	0.0233	0.47	42.8439	0.47	0.0498	1.56
LPMF10	Z24	zr_34	fe03g11	fe03g11 11	148.8	2.2	147.7	8.1	150	128	0.1566	2.9	0.0233	0.74	42.8328	0.74	0.0491	2.73
LPMF10	Z24	zr_12	fe03e11	fe03e11 11	149	1.5	144.1	4	106	74	0.1525	1.5	0.0234	0.5	42.7538	0.5	0.0481	1.59
LPMF10	Z24	zr_15	fe03e14	fe03e14 14	149.1	1.3	172.8	7.5	542	98	0.1855	2.4	0.0234	0.42	42.7237	0.42	0.0584	2.25
LPMF10	Z24	zr_14	fe03e13	fe03e13 13	149.3	1.6	163.2	19.8	422	252	0.1743	6.6	0.0234	0.56	42.6816	0.56	0.0552	5.65
LPMF10	Z1	zr_6	no25l09	no25l09 09	149.6	2.7	158.7	8.8	308	144	0.1691	3	0.0235	0.91	42.595	0.91	0.0526	3.16
LPMF10	Z24	zr_9	fe03e08	fe03e08 08	150	1.6	148.7	5.2	182	76	0.1577	1.9	0.0235	0.53	42.4853	0.53	0.0497	1.62
LPMF10	Z24	zr_32	fe03g09	fe03g09 09	150	1.5	145.3	5.5	134	92	0.1539	2	0.0235	0.51	42.4683	0.51	0.0487	1.96
LPMF10	Z1	zr_5	no25l07	no25l07 07	150.4	2.2	253.3	12.1	1360	90	0.2834	2.7	0.0236	0.74	42.3539	0.74	0.087	2.33
LPMF10	Z24	zr_33	fe03g10	fe03g10 10	150.6	1.3	176.1	7.7	582	94	0.1893	2.4	0.0236	0.44	42.3009	0.44	0.0594	2.15
LPMF10	Z1	zr_4	no25l06	no25l06 06	151.8	1	225.5	5	1118	48	0.2487	1.2	0.0238	0.35	41.9605	0.35	0.0769	1.2
LPMF10	Z24	zr_7	fe03e06	fe03e06 06	151.8	1.9	163.7	6.4	348	102	0.1749	2.1	0.0238	0.65	41.9658	0.65	0.0535	2.25
LPMF10	Z24	zr_8	fe03e07	fe03e07 07	151.8	2	212.9	9.7	1014	86	0.2332	2.5	0.0238	0.67	41.9672	0.67	0.073	2.09
LPMF10	Z8	zr_1	no25e08	no25e08 08	152.6	2.3	200.6	19	868	218	0.2185	5.2	0.0239	0.75	41.7595	0.75	0.068	5.24
LPMF10	Z8	zr_6	no25e12	no25e12 12	152.7	1.2	159	2.6	274	38	0.1696	0.9	0.024	0.39	41.7111	0.39	0.0518	0.83
LPMF10	Z1	zr_9	no25m05	no25m05 05	153.3	2.2	156.4	6.6	214	88	0.1665	2.3	0.0241	0.72	41.5414	0.72	0.0504	1.91
LPMF10	Z1	zr_7	no25l11	no25l11 11	153.7	1.5	169.4	8.8	442	98	0.1815	2.8	0.0241	0.49	41.4391	0.49	0.0558	2.22
LPMF10	Z1	zr_7	no25l12	no25l12 12	153.8	1.8	169.6	14.3	396	198	0.1818	4.6	0.0241	0.58	41.422	0.58	0.0546	4.4
LPMF10	Z1	zr_8	no25l14	no25l14 14	154.1	1.7	159	7.1	258	112	0.1696	2.4	0.0242	0.55	41.326	0.55	0.0514	2.41
LPMF10	Z1	zr_5	no25l08	no25l08 08	155	2.3	178.6	10.9	534	102	0.1924	3.3	0.0243	0.74	41.0932	0.74	0.0581	2.35
LPMF10	Z1	zr_7	no25l10	no25l10 10	155.1	3.9	159.5	13.4	216	254	0.1701	4.5	0.0244	1.26	41.0605	1.26	0.0505	5.47
LPMF10	Z1	zr_1	no25k14	no25k14 14	156.1	2	158.2	8.5	184	142	0.1686	2.9	0.0245	0.65	40.8018	0.65	0.0498	3.04
LPMF10	Z24	zr_35	fe03g12	fe03g12 12	156.1	1.2	303.1	4.5	1696	30	0.3478	0.9	0.0245	0.38	40.7945	0.38	0.104	0.83
LPMF10	Z24	zr_30	fe03g07	fe03g07 07	156.2	1	331.5	4.6	1876	24	0.386	0.8	0.0245	0.33	40.7732	0.33	0.1148	0.69
LPMF10	Z1	zr_4	no25l05	no25l05 05	158.1	0.9	237.9	5	1148	46	0.264	1.2	0.0248	0.3	40.2844	0.3	0.0781	1.12
LPMF10	Z24	zr_2	fe03d11	fe03d11 11	164.6	1.5	370.7	21.9	2056	94	0.4407	3.5	0.0259	0.46	38.6759	0.46	0.127	2.67
LPMF10	Z24	zr_6	fe03e05	fe03e05 05	165.7	4.5	476.7	27.4	2538	102	0.5992	3.6	0.026	1.38	38.4064	1.38	0.168	3.06
LPMF10	Z1	zr_8	no25l13	no25l13 13	167	2.8	393.2	20.7	2150	100	0.4729	3.2	0.0263	0.86	38.0948	0.86	0.134	2.83
LPMF10	Z8	zr_4	no25e10	no25e10 10	306.8	14.9	1402.1	70.3	4000	0	2.9785	4.6	0.0487	2.48	20.5148	2.48	0.4499	2.23
LPMF10	Z24	zr_21	fe03f10	fe03f10 10	385.2	64.4	1734.1	223	4000	0	4.5172	13.4	0.0616	8.61	16.2395	8.61	0.5385	6.05
LPMF10	Z24	zr_24	fe03f12	fe03f12 12	567.3	5.1	565.5	13.4	554	54	0.7453	1.5	0.092	0.47	10.8715	0.47	0.0586	1.25
EEMF10	Z14	zr_32	ju27p10	ju27p10 10	142.3	2.8	147.4	11.7	262	184	0.1563	4.3	0.0223	0.99	44.7888	0.99	0.0515	4.03
EEMF10	Z14	zr_3	ju27n06	ju27n06 06	146.9	1.6	150.6	7.1	220	118	0.1599	2.6	0.023	0.56	43.3983	0.56	0.0506	2.57
EEMF10	Z14	zr_9	ju27n13	ju27n13 13	147.8	4.3	155.2	14.1	172	222	0.1651	4.9	0.0232	1.47	43.1043	1.47	0.0495	4.75
EEMF10	Z14	zr_32	ju27p09	ju27p09 09	148.8	1.5	148.3	12.7	178	216	0.1572	4.6	0.0233	0.52	42.8384	0.52	0.0496	4.61
EEMF10	Z14	zr_4	ju27n08	ju27n08 08	149	1	151.2	4.8	220	68	0.1606	1.7	0.0234	0.34	42.7695	0.34	0.0506	1.45
EEMF10	Z14	zr_31	ju27p08	ju27p08 08	149.5	0.9	157.9	4.9	316	74	0.1682	1.7	0.0235	0.29	42.6222	0.29	0.0527	1.63
EEMF10	Z14	zr_20	ju27o10	ju27o10 10	149.6	1.3	143.8	4.1	128	66	0.1521	1.5	0.0235	0.45	42.5817	0.45	0.0486	1.4
EEMF10	Z14	zr_27	ju27o14	ju27o14 14	149.6	2.5	164.1	19.1	364	226	0.1754	6.3	0.0235	0.86	42.6009	0.86	0.0539	5.03
EEMF10	Z14	zr_12	ju27o05	ju27o05 05	149.7	1.6	152	6.9	188	110	0.1615	2.4	0.0235	0.54	42.5767	0.54	0.0499	2.38
EEMF10	Z14	zr_6	ju27n10	ju27n10 10	150	1.9	153.3	8.9	248	160	0.1629	3.1	0.0235	0.64	42.466	0.64	0.0512	3.48
EEMF10	Z14	zr_8	ju27n12	ju27n12 12	150.2	1.3	152.7	7.3	218	116	0.1623	2.6	0.0236	0.43	42.427	0.43	0.0505	2.48
EEMF10	Z14	zr_28	ju27p05	ju27p05 05	150.3	1.7	150.5	8	202	126	0.1598	2.9	0.0236	0.57	42.3969	0.57	0.0502	2.71
EEMF10	Z14	zr_34	ju27p12	ju27p12 12	150.4	2	153.3	8.1	246	134	0.1629	2.8	0.0236	0.66	42.3566	0.66	0.0511	2.93
EEMF10	Z14	zr_11	ju27n14	ju27n14 14	150.5	2.2	151.1	10.6	152	152	0.1605	3.8	0.0236	0.75	42.3326	0.75	0.0491	3.24
EEMF10	Z14	zr_18	ju27o08	ju27o08 08	151.2	1.4	148.1	4.6	142	68	0.157	1.7	0.0237	0.47	42.1335	0.47	0.0489	1.44
EEMF10	Z14	zr_5	ju27n09	ju27n09 09	151.3	1.7	152.7	5.7	192	86	0.1622	2	0.0237	0.57	42.1188	0.57	0.05	1.86
EEMF10	Z14	zr_16	ju28b07	ju28b07 07	151.5	2	153.1	11.4	184	200	0.1628	4	0.0238	0.66	42.0503	0.66	0.0498	4.27
EEMF10	Z14	zr_35	ju27p14	ju27p14 14	151.7	1.8	149.4	8.7	162	146	0.1585	3.1	0.0238	0.61	41.9984	0.61	0.0493	3.09
EEMF10	Z14	zr_14	ju27o06	ju27o06 06	152	1.7	160	8.5	320	104	0.1706	2.9	0.0239	0.56	41.9155	0.56	0.0528	2.3
EEMF10	Z14	zr_29	ju27p06	ju27p06 06	152	3	156.7	27.2	210	314	0.1669	9.4	0.0239	1	41.9006	1	0.0504	6.76
EEMF10	Z14	zr_21	ju27o11	ju27o11 11	152.3	1.6	160	7.8	306	102	0.1706	2.6	0.0239	0.53	41.8161	0.53	0.0525	2.27
EEMF10	Z14	zr_1	ju27n05	ju27n05 05	152.4	1.6	156.2	8.7	220	146	0.1663	3	0.0239	0.54	41.7922	0.54	0.0506	3.13
EEMF10	Z14	zr_26	ju28b09	ju28b09 09	152.6	1.6	160.6	6.3	322	94	0.1713	2.1	0.0239	0.52	41.7545	0.52	0.0529	2.06
EEMF10	Z14	zr_4	ju27n07	ju27n07 07	152.6	1.9	158.6	9.8	246	126	0.1691	3.3	0.024	0.63	41.7321	0.63	0.0511	2.73
EEMF10	Z14	zr_10	ju28b06	ju28b06 06	152.7	2.5	154.3	11.2	212	170	0.1642	3.9	0.024	0.84	41.7286	0.84	0.0504	3.67
EEMF10	Z14	zr_22	ju27o12	ju27o12 12	153	1.5	150.7	6.8	166	98	0.1599	2.4	0.024	0.49	41.6219	0.49	0.0494	2.09
EEMF10	Z14	zr_2	ju28b05	ju28b05 05	153.3	1.8	154.9	8.7	186	126	0.1648	3	0.0241	0.61	41.5633	0.61	0.0498	2.73
EEMF10	Z14	zr_16	ju28b08	ju28b08 08	153.6	1.9	203.7	9.7	870	96	0.2221	2.6	0.0241	0.61	41.477	0.61	0.0681	2.32
EEMF10	Z14	zr_37	ju27q06	ju27q06 06	153.6	1.6	160.9	9.9	274	136	0.1717	3.3	0.0241	0.52	41.4627	0.52	0.0517	3
EEMF10	Z14	zr_25	ju27o13	ju27o13 13	153.8	2.3	147.1	10.3	118	148	0.1559	3.7	0.0241	0.74	41.4085	0.74	0.0484	3.11
EEMF10	Z14	zr_19	ju27o09	ju27o09 09	153.9	2.4	164.1	5.9	328	80	0.1754	1.9	0.0242	0.8	41.3984	0.8	0.053	1.73
EEMF10	Z14	zr_33	ju27p11	ju27p11 11	154.4	1.4	148.4	5.7	106	86	0.1574	2.1	0.0242	0.45	41.2438	0.45	0.0481	1.81
EEMF10	Z14	zr_35	ju27p13	ju27p13 13	154.3	1.6	156	6.1	182	94	0.166	2.1	0.0242	0.52	41.2735	0.52	0.0497	2
EEMF10	Z14	zr_30	ju27p07	ju27p07 07	155.5	2.5	156.9	8.5	168	124	0.1671	2.9	0.0244	0.8	40.9537	0.8	0.0494	2.65
EEMF10	Z14	zr_7	ju27n11	ju27n11 11	156.8	2	153.3	5.7	96	84	0.1629	2	0.0246	0.64	40.6084	0.64	0.048	1.74
EEMF10	Z14	zr_17	ju27o07	ju27o07 07	158.9	1.7	159.8	4.7	198	72	0.1705	1.6	0.025	0.55	40.072	0.55	0.0501	1.54
EEMF10	Z14	zr_36	ju27q05	ju27q05 05	159	2.3	193.6	13.3	688	150	0.2101	3.8	0.025	0.74	40.0531	0.74	0.0624	3.51
EEMF11	Z1	zr_4	no25m11	no25m11 11	125.5	4.5	321	26.7	2156	196	0.3718	4.9	0.0197	1.81	50.8799	1.81	0.1344	5.64
EEMF11	Z1	zr_5	no25m14	no25m14 14	147.5	1.2	146.9	2.9	174	52	0.1557	1.1	0.0231	0.4	43.207	0.4	0.0496	1.12
EEMF11	Z8	zr_3	no25a06	no25a06 06	147.6	1.4	147.2	5	146	72	0.156	1.8	0.0232	0.49	43.1703	0.49	0.049	1.53
EEMF11	Z8	zr_5	no25a07	no25a07 07	147.7	2.5	168.7	7.8	506	114	0.1808	2.5	0.0232	0.84	43.1403	0.84	0.0574	2.59
EEMF11	Z8	zr_13	no25b06	no25b06 06	148.1	2.1	155.2	8.1	302	124	0.1652	2.8	0.0232	0.7	43.0274	0.7	0.0524	2.72
EEMF11	Z1	zr_6	no25n05	no25n05 05	148.1	1.4	152	3.6	248	56	0.1615	1.3	0.0232	0.47	43.0437	0.47	0.0512	1.18
EEMF11	Z1	zr_9	no25n07	no25n07 07	148.5	4.5	182.5	51.6	628	612	0.1969	15.4	0.0233	1.53	42.8984	1.53	0.0607	14.02
EEMF11	Z8	zr_2	no25a05	no25a05 05	148.7	2.9	152.9	12.1	176	174	0.1625	4.3	0.0233	0.98	42.8428	0.98	0.0496	3.73
EEMF11	Z8	zr_11	no25a13	no25a13 13	149	1.6	167	8.2	428	98	0.1787	2.7	0.0234	0.55	42.7788	0.55	0.0554	2.22
EEMF11	Z8	zr_13	no25b07	no25b07 07	149.1	1.8	157	8.9	268	136	0.1673	3.1	0.0234	0.62	42.7392	0.62	0.0516	3
EEMF11	Z8	zr_11	no25a14	no25a14 14	150.5	1.9	149	7.3	156	124	0.158	2.6	0.0236	0.65	42.3291	0.65	0.0492	2.63
EEMF11	Z1	zr_4	no25m10	no25m10 10	150.5	2.5	162.6	11.3	342	156	0.1737	3.8	0.0236	0.82	42.3448	0.82	0.0533	3.45
EEMF11	Z8	zr_7	no25a08	no25a08 08	152.5	1	153.3	3.1	214	46	0.163	1.1	0.0239	0.32	41.7644	0.32	0.0504	0.97
EEMF11	Z1	zr_3	no25m08	no25m08 08	152.4	2.2	158.5	10.8	262	158	0.169	3.7	0.0239	0.75	41.793	0.75	0.0515	3.46
EEMF11	Z1	zr_5	no25m13	no25m13 13	152.6	1	151.3	3	174	42	0.1607	1.1	0.024	0.33	41.7519	0.33	0.0496	0.88
EEMF11	Z1	zr_13	no25n11	no25n11 11	153.1	1.9	154.7	8.4	198	140	0.1646	2.9	0.024	0.61	41.612	0.61	0.0501	3.04
EEMF11	Z1	zr_7	no25n06	no25n06 06	153.1	2.2	149.8	9.7	128	148	0.159	3.5	0.024	0.74	41.6142	0.74	0.0486	3.17
EEMF11	Z8	zr_8	no25a09	no25a09 09	153.9	1	155.2	5.4	184	90	0.1651	1.9	0.0242	0.33	41.3888	0.33	0.0498	1.94
EEMF11	Z8	zr_10	no25a12	no25a12 12	154.1	1.2	165.1	5.3	364	70	0.1766	1.7	0.0242	0.39	41.3242	0.39	0.0538	1.53
EEMF11	Z1	zr_2	no25m07	no25m07 07	155	3.4	161.9	17.8	286	332	0.1729	5.9	0.0243	1.1	41.1002	1.1	0.052	7.22
EEMF11	Z1	zr_3	no25m09	no25m09 09	155.4	2.3	174.1	14.4	448	186	0.187	4.5	0.0244	0.74	40.9876	0.74	0.0559	4.21
EEMF11	Z1	zr_13	no25n10	no25n10 10	155.9	2.3	161.5	8.6	238	142	0.1724	2.9	0.0245	0.75	40.8648	0.75	0.0509	3.06
EEMF11	Z8	zr_12	no25b05	no25b05 05	156.4	3.1	268.2	32.3	1424	236	0.3023	6.9	0.0246	1	40.7087	1	0.0899	6.2
EEMF11	Z1	zr_11	no25n09	no25n09 09	156.6	2.4	163.9	12.7	270	168	0.1751	4.2	0.0246	0.76	40.6619	0.76	0.0517	3.64
EEMF11	Z8	zr_9	no25a11	no25a11 11	162.3	2	207	11.7	766	116	0.2262	3.1	0.0255	0.62	39.219	0.62	0.0647	2.72
EEMF11	Z1	zr_9	no25n08	no25n08 08	165.8	16.5	1005.7	112.1	4000	0	1.6924	8.8	0.0261	5.03	38.375	5.03	0.4765	4.31
EEMF11	Z8	zr_9	no25a10	no25a10 10	169.6	1.7	536	18.3	2762	52	0.6953	2.2	0.0267	0.51	37.5184	0.51	0.1924	1.59
EEMF11	Z1	zr_1	no25m06	no25m06 06	170.5	3	500.3	43.1	2562	154	0.6367	5.5	0.0268	0.91	37.321	0.91	0.1705	4.57
EEMF11	Z1	zr_5	no25m12	no25m12 12	383.6	2.5	585.2	10.6	1492	38	0.7795	1.2	0.0613	0.33	16.3112	0.33	0.0932	0.97
EEMF9	Z8	zr_3	no25b14	no25b14 14	143.7	1.5	375	23.8	2264	146	0.4467	3.8	0.0225	0.54	44.3596	0.54	0.1431	4.22
EEMF9	Z1	zr_14	no25p08	no25p08 08	146.8	1.7	153.6	5.5	254	80	0.1633	1.9	0.023	0.59	43.4181	0.59	0.0513	1.73
EEMF9	Z8	zr_20	no25e07	no25e07 07	147.2	1	151.6	4.2	242	72	0.161	1.5	0.0231	0.33	43.3072	0.33	0.0511	1.56
EEMF9	Z8	zr_17	no25d14	no25d14 14	147.8	1.3	160.6	5.2	380	78	0.1714	1.7	0.0232	0.45	43.1164	0.45	0.0543	1.74
EEMF9	Z8	zr_1	no25b11	no25b11 11	148.2	3.5	152.9	15.8	130	258	0.1625	5.6	0.0233	1.2	43.0041	1.2	0.0486	5.7
EEMF9	Z8	zr_17	no25e05	no25e05 05	148.5	1.6	151.4	6.5	200	102	0.1607	2.3	0.0233	0.55	42.8999	0.55	0.0501	2.18
EEMF9	Z1	zr_9	no25o14	no25o14 14	148.6	2.3	182	10.2	648	128	0.1963	3	0.0233	0.8	42.8776	0.8	0.0613	2.98
EEMF9	Z8	zr_7	no25c12	no25c12 12	148.8	1.9	146.8	6	130	100	0.1555	2.2	0.0234	0.63	42.8226	0.63	0.0486	2.12
EEMF9	Z8	zr_7	no25c10	no25c10 10	149.1	1.5	142.9	4.5	68	76	0.1511	1.7	0.0234	0.5	42.7442	0.5	0.0474	1.61
EEMF9	Z1	zr_5	no25o08	no25o08 08	149.3	4.6	134.4	23.8	0	48	0.1415	9.4	0.0234	1.56	42.6787	1.56	0.0435	7.98
EEMF9	Z8	zr_10	no25d06	no25d06 06	149.5	2.5	157.5	11.8	272	174	0.1678	4	0.0235	0.85	42.6106	0.85	0.0517	3.82
EEMF9	Z8	zr_2	no25b13	no25b13 13	150.2	2.4	149.4	11	152	168	0.1585	4	0.0236	0.8	42.4235	0.8	0.0491	3.57
EEMF9	Z1	zr_8	no25o13	no25o13 13	150.4	4.1	167.4	21.5	356	276	0.1793	7	0.0236	1.37	42.3576	1.37	0.0537	6.08
EEMF9	Z8	zr_15	no25d11	no25d11 11	150.6	1	158.8	4.2	280	56	0.1693	1.4	0.0236	0.34	42.302	0.34	0.0519	1.21
EEMF9	Z1	zr_4	no25o07	no25o07 07	150.8	2.5	183.1	12.8	608	162	0.1977	3.8	0.0237	0.85	42.2552	0.85	0.0601	3.74
EEMF9	Z8	zr_4	no25c07	no25c07 07	150.6	2.5	142.6	9.4	36	118	0.1507	3.5	0.0236	0.85	42.3207	0.85	0.0468	3.44
EEMF9	Z1	zr_3	no25n14	no25n14 14	150.9	1.3	145.7	3.7	70	68	0.1543	1.4	0.0237	0.44	42.2181	0.44	0.0474	1.45
EEMF9	Z8	zr_8	no25c13	no25c13 13	151	1	155.3	2.5	224	40	0.1653	0.9	0.0237	0.34	42.1796	0.34	0.0507	0.87
EEMF9	Z8	zr_9	no25c14	no25c14 14	151	2.3	219.5	18.6	1048	176	0.2413	4.7	0.0237	0.75	42.1973	0.75	0.0743	4.36
EEMF9	Z8	zr_19	no25e06	no25e06 06	151	1.8	160.9	11.1	282	152	0.1717	3.7	0.0237	0.6	42.1996	0.6	0.0519	3.28
EEMF9	Z1	zr_6	no25o10	no25o10 10	151.3	2.7	147.8	10	100	174	0.1567	3.6	0.0237	0.9	42.1136	0.9	0.048	3.67
EEMF9	Z8	zr_12	no25d10	no25d10 10	151.3	1.6	153.6	6.8	190	110	0.1633	2.4	0.0238	0.53	42.1047	0.53	0.0499	2.37
EEMF9	Z1	zr_2	no25n13	no25n13 13	151.5	4.5	156.4	22.8	344	296	0.1666	7.8	0.0238	1.5	42.0518	1.5	0.0534	6.56
EEMF9	Z8	zr_16	no25d12	no25d12 12	152	1.2	148.2	2.9	116	46	0.1572	1.1	0.0239	0.39	41.9131	0.39	0.0484	0.97
EEMF9	Z1	zr_13	no25p06	no25p06 06	152.2	1.3	148.9	4.3	96	70	0.1579	1.6	0.0239	0.42	41.844	0.42	0.048	1.48
EEMF9	Z8	zr_11	no25d07	no25d07 07	152.3	1.3	163.3	4.7	362	80	0.1745	1.6	0.0239	0.42	41.8228	0.42	0.0538	1.77
EEMF9	Z8	zr_10	no25d05	no25d05 05	152.5	3	144.5	13.5	46	154	0.153	5	0.0239	1	41.7709	1	0.047	4.66
EEMF9	Z8	zr_4	no25c06	no25c06 06	152.5	2.3	208.3	14.6	900	128	0.2277	3.9	0.0239	0.76	41.7727	0.76	0.0691	3.09
EEMF9	Z1	zr_7	no25o11	no25o11 11	152.5	2.3	163.8	6.8	286	100	0.1751	2.2	0.0239	0.77	41.7836	0.77	0.052	2.18
EEMF9	Z1	zr_7	no25o12	no25o12 12	152.8	2.6	150.9	10.2	56	142	0.1603	3.6	0.024	0.87	41.6783	0.87	0.0472	3.73
EEMF9	Z1	zr_1	no25n12	no25n12 12	153.3	1.1	149.8	3.2	108	52	0.1589	1.2	0.0241	0.35	41.5532	0.35	0.0482	1.09
EEMF9	Z8	zr_6	no25c09	no25c09 09	154.3	1.8	146.2	6.7	48	102	0.1548	2.5	0.0242	0.58	41.2787	0.58	0.047	2.31
EEMF9	Z8	zr_5	no25c08	no25c08 08	154.7	3.5	227.3	21	1042	174	0.2508	5.2	0.0243	1.15	41.1833	1.15	0.074	4.33
EEMF9	Z8	zr_3	no25c05	no25c05 05	154.7	1.5	149.6	6.9	64	114	0.1588	2.5	0.0243	0.51	41.169	0.51	0.0473	2.39
EEMF9	Z8	zr_12	no25d09	no25d09 09	155	1.3	165.8	5.7	324	80	0.1773	1.9	0.0243	0.43	41.0998	0.43	0.0529	1.76
EEMF9	Z8	zr_11	no25d08	no25d08 08	155.1	2.3	152.1	7.8	106	136	0.1616	2.8	0.0243	0.75	41.0716	0.75	0.0482	2.88
EEMF9	Z1	zr_11	no25p05	no25p05 05	155.3	1.7	153.8	6	144	88	0.1635	2.1	0.0244	0.54	41.0077	0.54	0.049	1.9
EEMF9	Z1	zr_4	no25o06	no25o06 06	155.6	1.1	152.9	3.3	128	50	0.1626	1.2	0.0244	0.34	40.9362	0.34	0.0486	1.04
EEMF9	Z1	zr_13	no25p07	no25p07 07	156.3	2.6	158	8.6	194	136	0.1684	2.9	0.0245	0.84	40.7399	0.84	0.05	2.92
EEMF9	Z8	zr_16	no25d13	no25d13 13	158.2	1.7	189.3	6.2	634	74	0.2049	1.8	0.0248	0.56	40.26	0.56	0.0609	1.71
EEMF9	Z1	zr_3	no25o05	no25o05 05	161.3	2.4	268.3	14	1338	100	0.3024	3	0.0253	0.77	39.4786	0.77	0.086	2.58
EEMF9	Z8	zr_7	no25c11	no25c11 11	195.3	2.6	618	27.1	2788	80	0.838	2.9	0.0308	0.67	32.5044	0.67	0.1956	2.42
EEMF9	Z1	zr_6	no25o09	no25o09 09	231	10.4	245.8	13.3	402	134	0.2739	3	0.0365	2.29	27.4145	2.29	0.0548	2.96
EEMF9	Z8	zr_1	no25b10	no25b10 10	332.9	21.4	1640.9	122.2	4000	0	4.0331	7.5	0.053	3.29	18.868	3.29	0.5435	2.67
EEMF9	Z8	zr_2	no25b12	no25b12 12	523.1	11.4	530.2	9.7	552	40	0.6857	1.2	0.0845	1.13	11.8293	1.13	0.0586	0.91
EEMF4	Z14	zr_4	ju27k07	ju27k07 07	150.4	2.3	157.1	12.9	260	182	0.1674	4.4	0.0236	0.78	42.3606	0.78	0.0514	3.99
EEMF4	Z14	zr_15	ju27l07	ju27l07 07	151.9	1	153.7	4.2	228	58	0.1634	1.5	0.0238	0.33	41.9486	0.33	0.0507	1.27
EEMF4	Z14	zr_14	ju27l06	ju27l06 06	152	1.6	158.6	6.7	250	102	0.169	2.3	0.0239	0.54	41.9116	0.54	0.0512	2.23
EEMF4	Z14	zr_3	ju28a13	ju28a13 13	152	3	163.8	10.4	332	138	0.1751	3.4	0.0239	0.99	41.909	0.99	0.0531	3.03
EEMF4	Z14	zr_30	ju27m13	ju27m13 13	152	1.2	150.5	5.2	170	92	0.1598	1.9	0.0239	0.39	41.9242	0.39	0.0495	2
EEMF4	Z14	zr_23	ju27m07	ju27m07 07	152.6	1.2	151	5.8	194	84	0.1604	2.1	0.024	0.41	41.7517	0.41	0.05	1.82
EEMF4	Z14	zr_20	ju27l13	ju27l13 13	152.8	1.4	154	3.7	194	56	0.1638	1.3	0.024	0.47	41.6896	0.47	0.05	1.21
EEMF4	Z14	zr_25	ju27m09	ju27m09 09	153.2	1.6	157.7	8.4	254	118	0.1681	2.9	0.024	0.51	41.5852	0.51	0.0513	2.57
EEMF4	Z14	zr_29	ju27m12	ju27m12 12	153.3	1.1	148.8	4.1	122	66	0.1578	1.5	0.0241	0.36	41.5443	0.36	0.0485	1.39
EEMF4	Z14	zr_31	ju27m14	ju27m14 14	153.3	1.4	153.3	8.8	168	136	0.163	3.1	0.0241	0.47	41.5413	0.47	0.0494	2.92
EEMF4	Z14	zr_27	ju27m10	ju27m10 10	153.6	1.3	153.7	5.9	190	92	0.1635	2.1	0.0241	0.42	41.4739	0.42	0.0499	1.97
EEMF4	Z14	zr_9	ju27k11	ju27k11 11	154.2	1.1	157.3	4.2	278	70	0.1676	1.4	0.0242	0.35	41.3127	0.35	0.0519	1.55
EEMF4	Z14	zr_10	ju27k12	ju27k12 12	153.4	1.4	149.3	11.2	130	188	0.1584	4	0.0241	0.47	41.5179	0.47	0.0487	4.01
EEMF4	Z14	zr_12	ju27k14	ju27k14 14	153.5	1.4	152.3	7.9	130	122	0.1618	2.8	0.0241	0.46	41.5059	0.46	0.0487	2.59
EEMF4	Z14	zr_22	ju27m06	ju27m06 06	154.2	1.6	151.4	6.6	104	100	0.1607	2.4	0.0242	0.53	41.2987	0.53	0.0481	2.14
EEMF4	Z14	zr_18	ju27l11	ju27l11 11	154.3	1.3	149.1	4.6	140	74	0.1582	1.7	0.0242	0.44	41.2837	0.44	0.0489	1.6
EEMF4	Z14	zr_3	ju28a12	ju28a12 12	154.8	1.3	151.2	4.6	160	78	0.1606	1.6	0.0243	0.44	41.1545	0.44	0.0493	1.65
EEMF4	Z14	zr_17	ju27l10	ju27l10 10	154.8	1.3	154.2	5.8	198	96	0.164	2	0.0243	0.42	41.1416	0.42	0.0501	2.08
EEMF4	Z14	zr_21	ju27l14	ju27l14 14	154.8	1.9	160.6	13.5	268	190	0.1714	4.5	0.0243	0.62	41.1532	0.62	0.0516	4.1
EEMF4	Z14	zr_28	ju27m11	ju27m11 11	154.8	1.2	150.5	3.7	120	64	0.1597	1.3	0.0243	0.41	41.1524	0.41	0.0484	1.34
EEMF4	Z14	zr_17	ju27l09	ju27l09 09	155.1	1.3	154.7	5.2	198	84	0.1645	1.8	0.0244	0.43	41.0537	0.43	0.0501	1.81
EEMF4	Z14	zr_5	ju27k08	ju27k08 08	155.3	1.6	151.8	6.9	112	116	0.1613	2.4	0.0244	0.52	41.0115	0.52	0.0483	2.47
EEMF4	Z14	zr_11	ju27k13	ju27k13 13	155.8	0.9	155.4	4.1	210	66	0.1653	1.4	0.0245	0.28	40.8715	0.28	0.0503	1.39
EEMF4	Z14	zr_24	ju27m08	ju27m08 08	155.9	1.2	156.4	5.2	212	82	0.1665	1.8	0.0245	0.39	40.8529	0.39	0.0504	1.76
EEMF4	Z14	zr_7	ju28a14	ju28a14 14	156.3	1.7	166.3	7.6	286	104	0.1779	2.5	0.0245	0.55	40.7341	0.55	0.052	2.25
EEMF4	Z14	zr_2	ju27k06	ju27k06 06	156.6	1.2	156.8	5.3	216	80	0.1669	1.8	0.0246	0.39	40.6679	0.39	0.0505	1.72
EEMF4	Z14	zr_6	ju27k09	ju27k09 09	156.8	1.3	158.7	8.2	224	118	0.1692	2.8	0.0246	0.42	40.6061	0.42	0.0506	2.56
EEMF4	Z14	zr_1	ju27k05	ju27k05 05	156.9	1.3	157.8	6.2	208	102	0.1682	2.1	0.0246	0.41	40.5989	0.41	0.0503	2.19
EEMF4	Z14	zr_19	ju27l12	ju27l12 12	157.3	1.4	166.2	6.7	308	94	0.1779	2.2	0.0247	0.46	40.4967	0.46	0.0525	2.04
EEMF4	Z14	zr_13	ju27l05	ju27l05 05	158.5	2.2	186	12.1	564	138	0.2011	3.6	0.0249	0.7	40.1831	0.7	0.0589	3.15
EEMF4	Z14	zr_21	ju27m05	ju27m05 05	161.6	1.1	271.8	9.3	1420	48	0.3069	1.9	0.0254	0.33	39.3822	0.33	0.0898	1.28
EEMF4	Z14	zr_8	ju27k10	ju27k10 10	634.6	4.2	628.4	13.4	598	52	0.8568	1.4	0.1035	0.35	9.6657	0.35	0.0599	1.2
EEMF4	Z14	zr_16	ju27l08	ju27l08 08	2679.9	11.8	2697.4	15.6	2756	8	13.2472	0.8	0.5155	0.27	1.94	0.27	0.1917	0.28
LSMMF1	Z21	zr_17	jl19j08	jl19j08 08	142.3	4.5	162.9	24.2	474	346	0.174	8	0.0223	1.59	44.809	1.59	0.0566	7.8
LSMMF1	Z21	zr_1	jl19i13	jl19i13 13	144.6	5	159.8	22.7	390	354	0.1705	8.1	0.0227	1.76	44.0779	1.76	0.0545	7.88
LSMMF1	Z9	zr_14	no25i12	no25i12 12	144.8	2	153	9.2	278	142	0.1626	3.2	0.0227	0.7	44.0311	0.7	0.0519	3.08
LSMMF1	Z21	zr_8	jl19j05	jl19j05 05	146	7.5	196.3	75.7	854	416	0.2133	10.3	0.0229	2.6	43.6571	2.6	0.0675	9.93
LSMMF1	Z21	zr_40	jl19k10	jl19k10 10	146.3	5.2	157.4	19.6	326	296	0.1677	6.7	0.023	1.79	43.5597	1.79	0.053	6.51
LSMMF1	Z9	zr_3	no25h10	no25h10 10	146.5	1.4	161.5	6.8	416	106	0.1724	2.3	0.023	0.48	43.5058	0.48	0.0551	2.37
LSMMF1	Z21	zr_27	jl19j14	jl19j14 14	146.7	2.9	155	10.2	282	152	0.1649	3.5	0.023	0.98	43.4355	0.98	0.0519	3.34
LSMMF1	Z21	zr_31	jl19k08	jl19k08 08	146.9	5.5	158.1	24.7	328	332	0.1684	7.5	0.0231	1.89	43.3809	1.89	0.053	7.3
LSMMF1	Z9	zr_13	no25i09	no25i09 09	147.1	2	144	7.1	98	116	0.1523	2.6	0.0231	0.7	43.3164	0.7	0.048	2.48
LSMMF1	Z9	zr_10	no25h14	no25h14 14	147.2	2.2	150.5	8.9	190	128	0.1598	3.2	0.0231	0.76	43.2981	0.76	0.0499	2.76
LSMMF1	Z9	zr_13	no25i10	no25i10 10	147.7	2.1	148.7	10.2	132	144	0.1577	3.7	0.0232	0.73	43.1547	0.73	0.0487	3.05
LSMMF1	Z21	zr_20	jl19j10	jl19j10 10	147.9	3.2	140.1	15.3	10	140	0.148	5.7	0.0232	1.1	43.0739	1.1	0.0462	5.63
LSMMF1	Z9	zr_15	no25i13	no25i13 13	148	1.2	152.9	5.6	226	88	0.1626	2	0.0232	0.42	43.059	0.42	0.0507	1.92
LSMMF1	Z13	zr_10	ju28h12	ju28h12 12	149.1	1.5	146.6	5.1	154	86	0.1554	1.9	0.0234	0.5	42.7483	0.5	0.0492	1.84
LSMMF1	Z9	zr_12	no25i08	no25i08 08	149.2	1.7	156.5	5.3	294	84	0.1667	1.8	0.0234	0.57	42.7057	0.57	0.0522	1.86
LSMMF1	Z21	zr_32	jl19k07	jl19k07 07	149.4	3.4	186.7	18.3	690	220	0.2019	5.3	0.0234	1.15	42.6643	1.15	0.0625	5.15
LSMMF1	Z13	zr_13	ju28h13	ju28h13 13	149.6	1.4	148.7	5.8	182	98	0.1577	2.1	0.0235	0.47	42.5997	0.47	0.0497	2.11
LSMMF1	Z13	zr_16	ju28i06	ju28i06 06	149.7	1.5	149.7	5.1	188	92	0.1589	1.8	0.0235	0.49	42.5744	0.49	0.0499	1.97
LSMMF1	Z13	zr_21	ju28i09	ju28i09 09	149.9	3.3	144.1	12.7	98	214	0.1525	4.7	0.0235	1.12	42.5062	1.12	0.048	5.06
LSMMF1	Z13	zr_24	ju28i11	ju28i11 11	150	1.5	151	6.9	202	108	0.1603	2.5	0.0235	0.5	42.4864	0.5	0.0502	2.32
LSMMF1	Z21	zr_12	jl19j07	jl19j07 07	150	4.2	164.9	21.2	384	284	0.1763	6.5	0.0235	1.41	42.4802	1.41	0.0543	6.31
LSMMF1	Z21	zr_19	jl19j09	jl19j09 09	150.3	3.1	152.5	18.7	186	272	0.162	5.9	0.0236	1.05	42.3816	1.05	0.0498	5.85
LSMMF1	Z13	zr_4	ju28h08	ju28h08 08	150.5	1.8	151.1	7.2	188	104	0.1605	2.6	0.0236	0.61	42.3276	0.61	0.0499	2.27
LSMMF1	Z13	zr_17	ju28i07	ju28i07 07	150.9	1.8	148.3	6.2	136	100	0.1573	2.3	0.0237	0.59	42.2209	0.59	0.0488	2.16
LSMMF1	Z13	zr_1	ju28h06	ju28h06 06	150.9	1.6	151.1	6.2	164	100	0.1605	2.2	0.0237	0.52	42.2176	0.52	0.0493	2.15
LSMMF1	Z21	zr_22	jl19j11	jl19j11 11	151	4	152.5	15.8	176	252	0.1621	5.6	0.0237	1.35	42.1943	1.35	0.0496	5.4
LSMMF1	Z21	zr_26	jl19j13	jl19j13 13	151.2	4.1	164.7	17.1	364	264	0.1761	6	0.0237	1.39	42.1461	1.39	0.0538	5.86
LSMMF1	Z13	zr_22	ju28i10	ju28i10 10	151.4	2	156.5	10.2	220	140	0.1666	3.5	0.0238	0.66	42.0779	0.66	0.0505	3
LSMMF1	Z9	zr_11	no25i06	no25i06 06	151.4	2.1	174.7	11.2	518	144	0.1878	3.5	0.0238	0.71	42.0711	0.71	0.0577	3.29
LSMMF1	Z9	zr_7	no25h12	no25h12 12	151.8	2.7	217.3	20.9	1022	180	0.2386	5.3	0.0238	0.91	41.9653	0.91	0.0733	4.45
LSMMF1	Z9	zr_10	no25i05	no25i05 05	152	1.3	150.5	5	108	70	0.1598	1.8	0.0239	0.43	41.9038	0.43	0.0482	1.49
LSMMF1	Z21	zr_10	jl19j06	jl19j06 06	152.2	3.4	159.1	17.9	262	242	0.1696	5.4	0.0239	1.14	41.8705	1.14	0.0515	5.26
LSMMF1	Z21	zr_38	jl19k09	jl19k09 09	152.2	3	153.7	12.4	176	178	0.1634	3.9	0.0239	0.98	41.8528	0.98	0.0496	3.82
LSMMF1	Z9	zr_15	no25i14	no25i14 14	152.3	2.7	161.9	11.7	276	154	0.1729	3.9	0.0239	0.9	41.8397	0.9	0.0518	3.37
LSMMF1	Z9	zr_12	no25i07	no25i07 07	152.9	2.1	273.2	13	1488	94	0.3087	2.7	0.024	0.68	41.6763	0.68	0.0931	2.5
LSMMF1	Z13	zr_15	ju28i05	ju28i05 05	153	1.2	158.1	4.6	280	76	0.1685	1.6	0.024	0.41	41.6373	0.41	0.0519	1.64
LSMMF1	Z13	zr_9	ju28h11	ju28h11 11	153.1	3.7	156.1	14.3	186	220	0.1662	4.9	0.024	1.21	41.6172	1.21	0.0498	4.69
LSMMF1	Z21	zr_29	jl19k05	jl19k05 05	154.4	4.2	159.7	13	238	202	0.1703	4.6	0.0242	1.36	41.2598	1.36	0.051	4.38
LSMMF1	Z21	zr_7	jl19i14	jl19i14 14	154.7	5	173	33.8	430	462	0.1858	10.4	0.0243	1.64	41.1747	1.64	0.0555	10.29
LSMMF1	Z13	zr_19	ju28i08	ju28i08 08	155.2	1.3	150.1	4.6	124	86	0.1593	1.7	0.0244	0.41	41.0344	0.41	0.0485	1.81
LSMMF1	Z13	zr_5	ju28h09	ju28h09 09	155.6	3.1	163.5	15.3	232	200	0.1747	5.1	0.0244	1.02	40.9412	1.02	0.0508	4.3
LSMMF1	Z13	zr_8	ju28h10	ju28h10 10	157.2	1.7	157.3	6.4	164	98	0.1676	2.2	0.0247	0.55	40.5206	0.55	0.0494	2.07
LSMMF1	Z9	zr_9	no25h13	no25h13 13	157.8	2.8	235.1	12.7	1124	96	0.2605	3	0.0248	0.89	40.3561	0.89	0.0771	2.4
LSMMF1	Z9	zr_1	no25h09	no25h09 09	159.2	2.3	258.9	20.8	1324	180	0.2904	4.6	0.025	0.72	39.9882	0.72	0.0854	4.63
LSMMF1	Z9	zr_14	no25i11	no25i11 11	159.5	1.7	207.2	12.9	794	120	0.2263	3.4	0.025	0.54	39.9254	0.54	0.0657	2.83
LSMMF1	Z9	zr_18	no25j06	no25j06 06	174.1	1.8	502.9	18	2578	60	0.641	2.3	0.0274	0.53	36.5318	0.53	0.1722	1.8
LSMMF1	Z9	zr_4	no25h11	no25h11 11	175.5	2.3	496.2	27.9	2510	104	0.6302	3.6	0.0276	0.68	36.2278	0.68	0.1652	3.06
LSMMF1	Z13	zr_14	ju28h14	ju28h14 14	181.7	4.7	488.1	36.4	2408	138	0.6173	4.7	0.0286	1.3	34.9743	1.3	0.1556	4.06
LSMMF1	Z21	zr_30	jl19k06	jl19k06 06	228.3	19	984.9	132	3614	204	1.6378	7.9	0.036	4.25	27.7399	4.25	0.3295	6.67
LSMMF1	Z9	zr_18	no25j05	no25j05 05	236.6	5.1	1404.9	37.3	4000	0	2.9894	2.4	0.0374	1.1	26.7454	1.1	0.5857	2.1
LSMMF1	Z13	zr_2	ju28h07	ju28h07 07	237.1	47.8	1014.3	299.2	3640	112	1.7153	23.2	0.0375	10.26	26.6875	10.26	0.3354	3.7
LSMMF1	Z21	zr_26	jl19j12	jl19j12 12	544.3	6.2	554.1	26.2	594	108	0.7258	2.6	0.0881	0.59	11.3498	0.59	0.0597	2.51
LCMF12	Z22	zr_3	fe03h08	fe03h08 08	140.6	2.6	189.8	9.6	896	126	0.2055	2.8	0.0221	0.93	45.3424	0.93	0.0689	3.05
LCMF12	Z15	zr_11	ju28a10	ju28a10 10	143	2.2	181.2	5	740	60	0.1954	1.5	0.0224	0.79	44.5843	0.79	0.064	1.45
LCMF12	Z22	zr_24	fe03j05	fe03j05 05	144.6	1.7	145.5	7.3	204	134	0.154	2.7	0.0227	0.6	44.0907	0.6	0.0502	2.86
LCMF12	Z22	zr_11	fe03i07	fe03i07 07	144.8	1.7	152.2	7.8	274	120	0.1617	2.8	0.0227	0.61	44.0237	0.61	0.0518	2.64
LCMF12	Z22	zr_15	fe03i09	fe03i09 09	145.3	2.5	145.6	10.6	150	174	0.1542	3.9	0.0228	0.89	43.8734	0.89	0.0491	3.7
LCMF12	Z22	zr_22	fe03i13	fe03i13 13	145.4	1.6	138.3	5.8	28	78	0.146	2.2	0.0228	0.54	43.8429	0.54	0.0466	2.15
LCMF12	Z22	zr_8	fe03h14	fe03h14 14	145.4	1.9	145.5	6.6	118	112	0.154	2.4	0.0228	0.66	43.8411	0.66	0.0484	2.38
LCMF12	Z22	zr_10	fe03i05	fe03i05 05	146	1.3	142.2	4.7	56	92	0.1503	1.8	0.0229	0.44	43.659	0.44	0.0472	1.92
LCMF12	Z23	zr_1	jl19o07	jl19o07 07	146.4	1.6	179.9	9.7	646	106	0.1939	2.5	0.023	0.54	43.5241	0.54	0.0612	2.47
LCMF12	Z22	zr_21	fe03i12	fe03i12 12	146.6	1.4	148.2	6.6	202	106	0.1572	2.4	0.023	0.48	43.4673	0.48	0.0502	2.27
LCMF12	Z22	zr_1	fe03g14	fe03g14 14	146.7	2.2	142.8	11.2	68	164	0.151	4.2	0.023	0.75	43.4596	0.75	0.0474	4.13
LCMF12	Z22	zr_18	fe03i11	fe03i11 11	146.9	1.2	146.8	2.7	184	44	0.1556	1	0.0231	0.4	43.3702	0.4	0.0498	0.95
LCMF12	Z22	zr_2	fe03h06	fe03h06 06	147.2	1.8	150.5	5.3	174	94	0.1597	1.9	0.0231	0.61	43.2977	0.61	0.0496	2
LCMF12	Z15	zr_14	ju27g11	ju27g11 11	147.7	2.1	172.6	20.1	574	258	0.1853	6.3	0.0232	0.73	43.144	0.73	0.0592	5.95
LCMF12	Z22	zr_7	fe03h13	fe03h13 13	147.7	2.1	145.8	7.8	130	130	0.1544	2.9	0.0232	0.71	43.1524	0.71	0.0487	2.75
LCMF12	Z22	zr_5	fe03h10	fe03h10 10	147.9	1.3	146	3.7	168	62	0.1546	1.4	0.0232	0.46	43.0911	0.46	0.0494	1.33
LCMF12	Z15	zr_12	ju27g09	ju27g09 09	148.3	1.7	164.6	12.2	442	160	0.1759	4	0.0233	0.59	42.9649	0.59	0.0558	3.62
LCMF12	Z22	zr_5	fe03h11	fe03h11 11	148.5	1.3	151.3	4.2	222	66	0.1607	1.5	0.0233	0.45	42.9257	0.45	0.0506	1.45
LCMF12	Z23	zr_5	jl19o09	jl19o09 09	148.5	4.4	118.1	19	0	0	0.1233	8.6	0.0233	1.5	42.9188	1.5	0.0384	8.5
LCMF12	Z23	zr_10	jl19o12	jl19o12 12	148.7	6.7	122.9	30.9	0	0	0.1286	12.3	0.0233	2.26	42.8567	2.26	0.04	12.13
LCMF12	Z15	zr_4	ju27f13	ju27f13 13	148.8	1.8	152.3	10.4	232	152	0.1618	3.7	0.0234	0.6	42.8196	0.6	0.0508	3.26
LCMF12	Z15	zr_2	ju27f10	ju27f10 10	148.9	2	151	8.8	162	164	0.1603	3.1	0.0234	0.69	42.7994	0.69	0.0493	3.5
LCMF12	Z22	zr_6	fe03h12	fe03h12 12	148.9	1.9	194.8	10.1	806	116	0.2115	2.8	0.0234	0.64	42.7878	0.64	0.066	2.77
LCMF12	Z22	zr_17	fe03i10	fe03i10 10	149.4	2.1	148.1	6.4	160	110	0.1571	2.3	0.0234	0.71	42.6642	0.71	0.0493	2.35
LCMF12	Z15	zr_9	ju28a09	ju28a09 09	149.7	1.6	155.7	7.1	222	108	0.1658	2.5	0.0235	0.55	42.5651	0.55	0.0506	2.34
LCMF12	Z15	zr_3	ju27f11	ju27f11 11	149.7	1.8	164	7.7	390	120	0.1753	2.5	0.0235	0.61	42.5671	0.61	0.0545	2.7
LCMF12	Z23	zr_18	jl19o14	jl19o14 14	150	4.8	154.8	20.8	228	350	0.1647	7.7	0.0235	1.62	42.475	1.62	0.0507	7.58
LCMF12	Z23	zr_19	jl19p05	jl19p05 05	150	4.3	145.4	15.5	70	206	0.1539	6.2	0.0235	1.44	42.472	1.44	0.0474	6.03
LCMF12	Z15	zr_6	ju27g05	ju27g05 05	150.1	2.2	166.9	23.5	424	244	0.1787	7.6	0.0235	0.75	42.4629	0.75	0.0553	5.47
LCMF12	Z23	zr_1	jl19o06	jl19o06 06	150.1	7	173.6	48.6	506	426	0.1865	9.9	0.0236	2.35	42.4499	2.35	0.0574	9.63
LCMF12	Z15	zr_10	ju27g07	ju27g07 07	150.3	1.8	151.7	11.3	188	174	0.1611	4	0.0236	0.62	42.3905	0.62	0.0499	3.75
LCMF12	Z15	zr_11	ju27g08	ju27g08 08	150.3	1.6	151.7	6.5	190	104	0.1611	2.3	0.0236	0.55	42.3803	0.55	0.0499	2.24
LCMF12	Z23	zr_10	jl19o11	jl19o11 11	150.7	3.5	158.5	14.1	276	218	0.169	4.9	0.0237	1.17	42.2823	1.17	0.0518	4.75
LCMF12	Z22	zr_11	fe03i06	fe03i06 06	150.8	1.5	156.9	6.4	256	102	0.1671	2.2	0.0237	0.52	42.2567	0.52	0.0514	2.25
LCMF12	Z22	zr_12	fe03i08	fe03i08 08	150.8	1.9	150.1	7.9	168	118	0.1593	2.8	0.0237	0.65	42.2527	0.65	0.0495	2.54
LCMF12	Z23	zr_2	jl19o08	jl19o08 08	151.3	3.8	159.2	14	278	234	0.1698	5.2	0.0237	1.27	42.1114	1.27	0.0519	5.09
LCMF12	Z15	zr_9	ju28a08	ju28a08 08	151.4	2.5	177.3	12.9	536	162	0.1908	4	0.0238	0.85	42.0721	0.85	0.0582	3.71
LCMF12	Z15	zr_13	ju27g10	ju27g10 10	151.6	1.3	151.8	3.4	192	50	0.1612	1.2	0.0238	0.44	42.0132	0.44	0.05	1.08
LCMF12	Z15	zr_7	ju27g06	ju27g06 06	152.2	1.2	153.5	5.3	194	74	0.1632	1.9	0.0239	0.4	41.8466	0.4	0.05	1.58
LCMF12	Z15	zr_8	ju28a07	ju28a07 07	152.5	1.7	185.3	11.7	658	122	0.2002	3.4	0.0239	0.56	41.7822	0.56	0.0616	2.86
LCMF12	Z15	zr_4	ju27f12	ju27f12 12	152.5	1.6	146.4	4.4	60	72	0.1551	1.6	0.0239	0.53	41.772	0.53	0.0472	1.53
LCMF12	Z23	zr_17	jl19o13	jl19o13 13	153.2	3.5	139.5	16	0	42	0.1472	5.7	0.024	1.17	41.5858	1.17	0.0444	5.54
LCMF12	Z15	zr_1	ju27f09	ju27f09 09	153.4	2.1	155.2	8.4	182	134	0.1651	2.9	0.0241	0.68	41.5249	0.68	0.0497	2.86
LCMF12	Z23	zr_9	jl19o10	jl19o10 10	154	4.3	162.4	24.7	286	294	0.1734	6.6	0.0242	1.43	41.3737	1.43	0.052	6.44
LCMF12	Z22	zr_3	fe03h07	fe03h07 07	336.1	2.8	334.5	5.3	360	34	0.3901	0.9	0.0535	0.43	18.6841	0.43	0.0537	0.74
LCMF12	Z22	zr_4	fe03h09	fe03h09 09	497.2	5	500.3	15.7	528	58	0.6368	2	0.0802	0.52	12.4731	0.52	0.058	1.31
LCMF12	Z15	zr_5	ju27f14	ju27f14 14	565	7.8	625.6	20.7	924	72	0.8517	2.2	0.0916	0.72	10.9177	0.72	0.0699	1.76
LCMF12	Z22	zr_23	fe03i14	fe03i14 14	633.6	6.3	634.5	11	658	40	0.868	1.2	0.1033	0.52	9.6826	0.52	0.0616	0.95
LCMF12	Z15	zr_14	ju27g12	ju27g12 12	696.5	10.5	782.5	25.3	1002	74	1.1612	2.3	0.1141	0.79	8.7638	0.79	0.0726	1.82
LCMF12	Z22	zr_2	fe03h05	fe03h05 05	1622.5	16.3	1792.9	17.6	2022	18	4.8459	1	0.2862	0.57	3.4942	0.57	0.1246	0.49
LCMMF4	Z23	zr_6	jl19m11	jl19m11 11	144.2	5	156.8	23.9	350	284	0.167	6.5	0.0226	1.75	44.2054	1.75	0.0535	6.3
LCMMF4	Z15	zr_21	ju27e12	ju27e12 12	144.4	1.3	145.5	5.6	200	96	0.154	2.1	0.0227	0.46	44.1401	0.46	0.0501	2.09
LCMMF4	Z15	zr_21	ju27e13	ju27e13 13	144.4	2	145.7	14	224	228	0.1543	5.2	0.0226	0.7	44.1568	0.7	0.0506	4.92
LCMMF4	Z22	zr_16	fe03m08	fe03m08 08	145	3.1	225.2	35.6	1238	264	0.2483	8.8	0.0227	1.09	43.9562	1.09	0.0817	6.7
LCMMF4	Z22	zr_8	fe03m05	fe03m05 05	145.9	2.3	152.3	8.7	250	130	0.1618	3.1	0.0229	0.79	43.6919	0.79	0.0512	2.84
LCMMF4	Z23	zr_24	jl19o05	jl19o05 05	146.4	3	141.1	11.1	54	156	0.1491	4.5	0.023	1.02	43.5485	1.02	0.0471	4.43
LCMMF4	Z15	zr_7	ju27d07	ju27d07 07	146.8	1.5	147.3	8	170	132	0.1562	2.9	0.023	0.51	43.411	0.51	0.0495	2.84
LCMMF4	Z23	zr_20	jl19n11	jl19n11 11	146.8	4	148.1	21.4	168	310	0.1571	6.7	0.023	1.39	43.4054	1.39	0.0494	6.6
LCMMF4	Z22	zr_8	fe03m06	fe03m06 06	147.1	1.4	141.9	5.6	108	92	0.15	2.1	0.0231	0.46	43.3116	0.46	0.0482	1.97
LCMMF4	Z15	zr_24	ju27f06	ju27f06 06	147.2	1.9	147.3	9.1	162	136	0.1562	3.3	0.0231	0.65	43.3	0.65	0.0493	2.9
LCMMF4	Z23	zr_1	jl19m10	jl19m10 10	147.2	4.4	156.3	19	296	272	0.1664	6.1	0.0231	1.52	43.3038	1.52	0.0523	5.93
LCMMF4	Z23	zr_7	jl19m12	jl19m12 12	147.4	5.6	136.3	22.9	0	142	0.1437	8.8	0.0231	1.93	43.2341	1.93	0.0451	8.56
LCMMF4	Z15	zr_2	ju27c12	ju27c12 12	147.5	1	146.4	4.3	186	76	0.1551	1.6	0.0231	0.35	43.215	0.35	0.0498	1.6
LCMMF4	Z15	zr_18	ju27e10	ju27e10 10	147.5	1.3	143.9	4.8	122	92	0.1522	1.8	0.0231	0.44	43.2146	0.44	0.0485	1.93
LCMMF4	Z15	zr_12	ju27d13	ju27d13 13	147.5	1.5	150	6.3	178	100	0.1592	2.3	0.0231	0.51	43.2181	0.51	0.0496	2.14
LCMMF4	Z15	zr_16	ju27e07	ju27e07 07	147.5	1.7	145.2	11.1	198	144	0.1537	4.1	0.0231	0.57	43.2055	0.57	0.0501	3.11
LCMMF4	Z23	zr_22	jl19n13	jl19n13 13	147.8	2.1	146.3	11.6	122	170	0.155	3.7	0.0232	0.72	43.1304	0.72	0.0485	3.58
LCMMF4	Z15	zr_5	ju27d05	ju27d05 05	148.1	2.2	150.7	6.9	190	98	0.16	2.4	0.0232	0.76	43.0178	0.76	0.0499	2.12
LCMMF4	Z15	zr_10	ju27d11	ju27d11 11	148.2	1.8	157.4	8.9	344	126	0.1677	3	0.0233	0.61	42.986	0.61	0.0534	2.78
LCMMF4	Z23	zr_16	jl19n07	jl19n07 07	148.2	5.5	128.8	21.8	0	0	0.1353	8.1	0.0233	1.86	42.9999	1.86	0.0422	7.94
LCMMF4	Z23	zr_9	jl19m13	jl19m13 13	148.3	3.5	153	12.7	224	186	0.1626	4.2	0.0233	1.18	42.9587	1.18	0.0507	4.02
LCMMF4	Z23	zr_11	jl19m14	jl19m14 14	148.4	3.9	155.4	20	262	268	0.1653	6	0.0233	1.32	42.9428	1.32	0.0515	5.84
LCMMF4	Z15	zr_15	ju27e06	ju27e06 06	148.5	1.6	153.4	10.4	266	144	0.1631	3.7	0.0233	0.53	42.9049	0.53	0.0516	3.15
LCMMF4	Z23	zr_19	jl19n10	jl19n10 10	148.7	5.7	155.4	25.3	258	338	0.1653	7.6	0.0233	1.93	42.8549	1.93	0.0514	7.33
LCMMF4	Z15	zr_18	ju27e09	ju27e09 09	148.8	2.8	163.7	25.1	404	314	0.175	8.3	0.0234	0.95	42.8123	0.95	0.0548	6.98
LCMMF4	Z15	zr_3	ju27c14	ju27c14 14	149.1	2.6	151.9	13.2	226	230	0.1614	4.7	0.0234	0.87	42.7515	0.87	0.0507	4.99
LCMMF4	Z15	zr_13	ju27d14	ju27d14 14	149.2	1.6	151.9	9	210	140	0.1614	3.2	0.0234	0.56	42.7137	0.56	0.0503	2.99
LCMMF4	Z15	zr_6	ju27d06	ju27d06 06	149.3	1.6	155	4.7	242	70	0.165	1.6	0.0234	0.54	42.682	0.54	0.051	1.53
LCMMF4	Z15	zr_23	ju27f05	ju27f05 05	149.4	2.7	169.7	13.3	456	172	0.1819	4.3	0.0235	0.93	42.639	0.93	0.0561	3.9
LCMMF4	Z15	zr_25	ju27f08	ju27f08 08	149.5	1.9	140.6	8.1	0	52	0.1486	3.1	0.0235	0.63	42.628	0.63	0.0458	2.84
LCMMF4	Z15	zr_17	ju27e08	ju27e08 08	149.6	1.4	147	5.9	136	92	0.1558	2.2	0.0235	0.47	42.5898	0.47	0.0488	1.97
LCMMF4	Z15	zr_20	ju27e11	ju27e11 11	149.7	2.8	150.9	12.7	186	198	0.1603	4.5	0.0235	0.94	42.5771	0.94	0.0498	4.24
LCMMF4	Z15	zr_14	ju27e05	ju27e05 05	149.9	6	191	61.8	740	572	0.207	17.7	0.0235	2.04	42.5019	2.04	0.064	13.36
LCMMF4	Z15	zr_22	ju27e14	ju27e14 14	150.2	1.2	146.7	4.8	144	74	0.1554	1.8	0.0236	0.41	42.4094	0.41	0.0489	1.59
LCMMF4	Z23	zr_12	jl19n05	jl19n05 05	150.2	1.8	151.8	6	178	86	0.1613	2	0.0236	0.62	42.4334	0.62	0.0496	1.88
LCMMF4	Z15	zr_19	ju28a06	ju28a06 06	150.8	1.2	150.3	4.4	190	66	0.1595	1.6	0.0237	0.42	42.2631	0.42	0.0499	1.42
LCMMF4	Z22	zr_16	fe03m07	fe03m07 07	151	1.6	213.6	7.6	1008	76	0.2341	2	0.0237	0.54	42.1908	0.54	0.0728	1.84
LCMMF4	Z15	zr_10	ju27d10	ju27d10 10	151.1	2	204.6	14	870	138	0.2232	3.8	0.0237	0.68	42.1737	0.68	0.0681	3.36
LCMMF4	Z15	zr_9	ju27d09	ju27d09 09	151.6	2.8	216.6	22.7	942	220	0.2378	5.8	0.0238	0.94	42.0297	0.94	0.0705	5.4
LCMMF4	Z15	zr_24	ju27f07	ju27f07 07	151.8	1.2	153.5	1.8	198	26	0.1632	0.6	0.0238	0.4	41.98	0.4	0.0501	0.57
LCMMF4	Z15	zr_1	ju27c11	ju27c11 11	152.2	2	151.2	12.2	136	204	0.1606	4.4	0.0239	0.67	41.8596	0.67	0.0488	4.33
LCMMF4	Z15	zr_11	ju27d12	ju27d12 12	152.4	2.4	157.3	13.4	238	198	0.1676	4.6	0.0239	0.79	41.7957	0.79	0.051	4.3
LCMMF4	Z23	zr_16	jl19n06	jl19n06 06	152.5	5.5	157.5	25.3	234	346	0.1678	7.7	0.0239	1.81	41.7852	1.81	0.0509	7.46
LCMMF4	Z15	zr_8	ju27d08	ju27d08 08	152.9	2.1	194	13.6	754	144	0.2105	3.8	0.024	0.7	41.65	0.7	0.0644	3.42
LCMMF4	Z23	zr_18	jl19n08	jl19n08 08	153.1	5.8	159.6	20.9	256	284	0.1702	6.4	0.024	1.92	41.6124	1.92	0.0514	6.14
LCMMF4	Z23	zr_20	jl19n12	jl19n12 12	153.4	6.6	124.9	31.8	0	0	0.1309	11.5	0.0241	2.19	41.5385	2.19	0.0394	11.28
LCMMF4	Z15	zr_4	ju28a05	ju28a05 05	154.4	1.8	162.9	8.5	318	124	0.174	2.8	0.0242	0.59	41.2542	0.59	0.0528	2.73
LCMMF4	Z15	zr_2	ju27c13	ju27c13 13	344.2	2.5	356.4	12.3	452	74	0.4205	2	0.0548	0.37	18.2334	0.37	0.056	1.67
LCMMF4	Z23	zr_1	jl19m09	jl19m09 09	357	5.5	372.5	24.7	468	158	0.4432	3.7	0.0569	0.8	17.5602	0.8	0.0564	3.58
LCMMF4	Z23	zr_24	jl19n14	jl19n14 14	945.6	17	1090.8	67.5	1392	88	1.9278	2.5	0.158	0.97	6.3297	0.97	0.0885	2.33
LCMMF4	Z23	zr_19	jl19n09	jl19n09 09	1331.2	20.5	1345.8	43.3	1368	72	2.7637	2	0.2294	0.85	4.3599	0.85	0.0874	1.85
LCMF1	Z22	zr_14	jl19s10	jl19s10 10	139.6	3.7	142.7	19.5	194	324	0.1509	7.1	0.0219	1.33	45.6811	1.33	0.05	6.93
LCMF1	Z22	zr_17	jl19s13	jl19s13 13	143.2	4.3	142.4	28.6	128	336	0.1506	9.6	0.0225	1.53	44.5121	1.53	0.0486	9.43
LCMF1	Z23	zr_5	jl19L05	jl19l05 05	144.1	4	149.2	17.5	230	294	0.1583	6.5	0.0226	1.42	44.2241	1.42	0.0508	6.38
LCMF1	Z23	zr_19	jl19m05	jl19m05 05	144.1	5	145	20.9	158	340	0.1535	8.4	0.0226	1.76	44.2453	1.76	0.0492	8.17
LCMF1	Z23	zr_10	jl19L09	jl19l09 09	144.8	2.7	150.7	12.5	244	220	0.16	4.8	0.0227	0.94	44.0282	0.94	0.0511	4.74
LCMF1	Z23	zr_10	jl19L08	jl19l08 08	145.3	7.2	171.8	45.3	554	476	0.1843	11.1	0.0228	2.5	43.8736	2.5	0.0587	10.84
LCMF1	Z23	zr_2	jl19k11	jl19k11 11	145.4	3	143.3	12.8	108	206	0.1516	4.5	0.0228	1.04	43.8372	1.04	0.0482	4.35
LCMF1	Z22	zr_19	jl19t06	jl19t06 06	145.6	7.3	145.4	35.5	142	352	0.154	9.9	0.0228	2.52	43.7745	2.52	0.0489	9.57
LCMF1	Z22	zr_9	jl19s07	jl19s07 07	145.7	5.8	163.9	24.3	434	370	0.1751	8.5	0.0229	2.01	43.7563	2.01	0.0556	8.27
LCMF1	Z22	zr_4	jl19r11	jl19r11 11	145.8	3.6	143.7	17.2	108	230	0.152	5.5	0.0229	1.26	43.7269	1.26	0.0482	5.34
LCMF1	Z22	zr_13	jl19s09	jl19s09 09	145.9	4.6	134.2	21.8	0	104	0.1413	7.6	0.0229	1.58	43.6845	1.58	0.0448	7.42
LCMF1	Z22	zr_10	fe03l13	fe03l13 13	145.9	1.7	147.1	6.3	168	106	0.1558	2.3	0.0229	0.58	43.6791	0.58	0.0494	2.24
LCMF1	Z15	zr_4	ju27a08	ju27a08 08	146	1.7	144.9	8.1	124	126	0.1534	3	0.0229	0.59	43.6655	0.59	0.0485	2.64
LCMF1	Z22	zr_5	jl19r12	jl19r12 12	146.1	4.9	133.5	24.3	0	90	0.1405	7.7	0.0229	1.68	43.636	1.68	0.0445	7.5
LCMF1	Z15	zr_23	ju27c09	ju27c09 09	146.2	3.4	148	13.7	164	240	0.1569	5	0.0229	1.19	43.6027	1.19	0.0494	5.12
LCMF1	Z23	zr_3	jl19k13	jl19k13 13	146.4	3.9	136.5	14.2	0	78	0.1439	5	0.023	1.33	43.5223	1.33	0.0454	4.78
LCMF1	Z23	zr_2	jl19k12	jl19k12 12	146.5	6	155.8	37.2	298	488	0.1658	10.8	0.023	2.07	43.5129	2.07	0.0523	10.62
LCMF1	Z23	zr_8	jl19L06	jl19l06 06	146.7	3.1	146.4	14.6	142	228	0.1551	4.9	0.023	1.06	43.4477	1.06	0.0489	4.82
LCMF1	Z15	zr_17	ju27b13	ju27b13 13	146.9	1.3	156	6.3	310	94	0.1661	2.2	0.023	0.43	43.384	0.43	0.0526	2.07
LCMF1	Z22	zr_8	jl19s06	jl19s06 06	147	3.5	159.9	12.7	356	170	0.1705	3.9	0.0231	1.19	43.3682	1.19	0.0536	3.73
LCMF1	Z23	zr_15	jl19L12	jl19l12 12	147.6	2.9	152.2	11	224	158	0.1617	3.5	0.0232	0.99	43.1717	0.99	0.0506	3.4
LCMF1	Z22	zr_24	fe03l14	fe03l14 14	147.8	2.2	153.5	11.3	248	174	0.1632	4	0.0232	0.77	43.1107	0.77	0.0512	3.76
LCMF1	Z15	zr_21	ju27c07	ju27c07 07	148	1.8	149.5	11.4	184	182	0.1586	4.1	0.0232	0.61	43.0471	0.61	0.0498	3.91
LCMF1	Z15	zr_8	ju27a14	ju27a14 14	148.3	1.6	143.7	5.9	80	102	0.1521	2.2	0.0233	0.54	42.9844	0.54	0.0476	2.15
LCMF1	Z15	zr_10	ju27b07	ju27b07 07	148.5	2.3	143.6	10.5	76	150	0.1519	3.9	0.0233	0.78	42.9177	0.78	0.0476	3.15
LCMF1	Z23	zr_12	jl19L11	jl19l11 11	148.6	2.9	149.1	12.9	156	208	0.1582	4.5	0.0233	0.98	42.8866	0.98	0.0492	4.43
LCMF1	Z23	zr_22	jl19m06	jl19m06 06	148.6	3.2	139.6	10.8	0	90	0.1474	4.5	0.0233	1.07	42.895	1.07	0.0459	4.33
LCMF1	Z23	zr_23	jl19m07	jl19m07 07	148.6	3.7	152.3	20.3	210	290	0.1618	6.4	0.0233	1.25	42.8811	1.25	0.0503	6.27
LCMF1	Z15	zr_3	ju27a07	ju27a07 07	148.7	2.5	150.1	10.7	132	166	0.1593	3.8	0.0233	0.85	42.8454	0.85	0.0487	3.53
LCMF1	Z22	zr_12	jl19s08	jl19s08 08	148.8	4.2	155.4	21.5	256	314	0.1654	7	0.0234	1.42	42.8255	1.42	0.0514	6.81
LCMF1	Z15	zr_11	ju27b08	ju27b08 08	148.9	1.7	154.1	8.3	228	122	0.1639	2.9	0.0234	0.56	42.7963	0.56	0.0507	2.65
LCMF1	Z22	zr_15	jl19s11	jl19s11 11	148.9	7.1	140.7	26.2	4	214	0.1487	9.6	0.0234	2.41	42.8076	2.41	0.0462	9.27
LCMF1	Z15	zr_22	ju27c08	ju27c08 08	149	0.7	155.7	3	310	44	0.1657	1	0.0234	0.22	42.7709	0.22	0.0526	0.98
LCMF1	Z22	zr_5	jl19r13	jl19r13 13	149.4	5.1	151.7	20.5	186	368	0.1611	8.4	0.0235	1.71	42.6401	1.71	0.0498	8.27
LCMF1	Z22	zr_22	jl19t09	jl19t09 09	149.4	5.4	135.8	29.2	0	118	0.143	9.6	0.0234	1.82	42.6494	1.82	0.0443	9.42
LCMF1	Z15	zr_2	ju27a06	ju27a06 06	149.5	1.6	159.2	9	342	132	0.1697	3	0.0235	0.54	42.6084	0.54	0.0533	2.9
LCMF1	Z15	zr_2	ju27a05	ju27a05 05	149.6	2.8	151.9	12	190	182	0.1614	4.3	0.0235	0.94	42.5869	0.94	0.0499	3.88
LCMF1	Z22	zr_19	jl19t05	jl19t05 05	149.6	6.8	148.6	22.4	132	302	0.1576	8	0.0235	2.3	42.5872	2.3	0.0487	7.65
LCMF1	Z15	zr_5	ju27a10	ju27a10 10	149.7	1.9	154.3	14.5	220	222	0.1641	5.1	0.0235	0.65	42.5517	0.65	0.0506	4.81
LCMF1	Z22	zr_16	jl19s12	jl19s12 12	149.7	3.5	160.2	14.8	316	168	0.1708	3.9	0.0235	1.18	42.5593	1.18	0.0527	3.71
LCMF1	Z22	zr_20	jl19t07	jl19t07 07	149.9	5	150.6	22.3	160	330	0.1599	7.8	0.0235	1.68	42.4953	1.68	0.0493	7.66
LCMF1	Z23	zr_9	jl19L07	jl19l07 07	150.1	2.6	153.2	14.7	200	216	0.1629	4.7	0.0236	0.86	42.4367	0.86	0.0501	4.63
LCMF1	Z22	zr_18	jl19s14	jl19s14 14	150.2	6.4	133.3	34.6	0	140	0.1403	13.3	0.0236	2.16	42.432	2.16	0.0432	13.14
LCMF1	Z22	zr_23	jl19t10	jl19t10 10	150.3	5.4	131.5	23.2	0	20	0.1382	9.4	0.0236	1.83	42.4035	1.83	0.0425	9.26
LCMF1	Z15	zr_19	ju27c05	ju27c05 05	150.4	3.1	154.1	24.3	204	388	0.1638	8.5	0.0236	1.04	42.3611	1.04	0.0502	8.39
LCMF1	Z15	zr_9	ju27b05	ju27b05 05	150.4	3.1	150.4	17.1	164	276	0.1596	6.1	0.0236	1.03	42.3722	1.03	0.0494	5.87
LCMF1	Z15	zr_14	ju27b11	ju27b11 11	150.6	1.3	148.1	4.1	146	68	0.157	1.5	0.0236	0.44	42.3059	0.44	0.049	1.44
LCMF1	Z23	zr_25	jl19m08	jl19m08 08	150.9	4.1	148.3	17.8	106	222	0.1572	5.3	0.0237	1.37	42.2275	1.37	0.0482	5.14
LCMF1	Z22	zr_2	jl19r08	jl19r08 08	151	4.9	171	27	456	322	0.1834	7.4	0.0237	1.63	42.1891	1.63	0.0561	7.24
LCMF1	Z23	zr_16	jl19L14	jl19l14 14	151.1	3.3	143.8	12.8	24	132	0.1522	4.8	0.0237	1.1	42.1613	1.1	0.0465	4.67
LCMF1	Z15	zr_4	ju27a09	ju27a09 09	151.3	1.5	154.6	7.9	182	134	0.1645	2.7	0.0237	0.49	42.1115	0.49	0.0498	2.86
LCMF1	Z15	zr_18	ju27b14	ju27b14 14	151.4	2.3	159.7	14	318	192	0.1703	4.7	0.0238	0.78	42.0841	0.78	0.0527	4.23
LCMF1	Z15	zr_20	ju27c06	ju27c06 06	151.5	1.9	154.7	10	186	158	0.1645	3.5	0.0238	0.63	42.0491	0.63	0.0498	3.4
LCMF1	Z15	zr_24	ju27c10	ju27c10 10	151.8	1.4	149.1	5.6	116	92	0.1582	2	0.0238	0.46	41.9637	0.46	0.0484	1.96
LCMF1	Z15	zr_7	ju27a13	ju27a13 13	151.9	1.8	158.5	8.7	282	134	0.169	3	0.0238	0.61	41.9337	0.61	0.052	2.95
LCMF1	Z15	zr_12	ju27b09	ju27b09 09	152.3	1.1	149.5	2.5	156	46	0.1587	0.9	0.0239	0.38	41.8366	0.38	0.0492	0.96
LCMF1	Z15	zr_15	ju27b12	ju27b12 12	152.3	2	136.8	8.6	0	0	0.1442	3.4	0.0239	0.67	41.8302	0.67	0.0442	3.43
LCMF1	Z15	zr_9	ju27b06	ju27b06 06	153.3	1.2	153.1	5.1	186	82	0.1627	1.8	0.0241	0.41	41.5571	0.41	0.0498	1.79
LCMF1	Z22	zr_7	jl19s05	jl19s05 05	154.6	6.9	142.2	29.6	0	226	0.1503	13.1	0.0243	2.25	41.205	2.25	0.0449	12.9
LCMF1	Z15	zr_13	ju27b10	ju27b10 10	155.4	2.1	163	19.3	292	266	0.1741	6.4	0.0244	0.68	40.9787	0.68	0.0522	5.84
LCMF1	Z22	zr_3	jl19r09	jl19r09 09	155.5	8	157.5	32.5	186	458	0.1678	12.9	0.0244	2.6	40.9611	2.6	0.0498	12.67
LCMF1	Z22	zr_21	jl19t08	jl19t08 08	156.7	2.7	148.9	11.5	26	122	0.1579	4.2	0.0246	0.88	40.6364	0.88	0.0466	4.12
LCMF1	Z15	zr_6	ju27a11	ju27a11 11	184.7	1.7	191	6.6	254	88	0.207	1.9	0.0291	0.47	34.397	0.47	0.0513	1.89
LCMF1	Z22	zr_6	jl19r14	jl19r14 14	233.4	5	237.5	18.6	278	198	0.2635	4.5	0.0369	1.1	27.1224	1.1	0.0518	4.34
LCMF1	Z22	zr_10	fe03l12	fe03l12 12	275.3	2.9	282.2	7.3	362	58	0.3204	1.5	0.0436	0.53	22.9175	0.53	0.0538	1.29
LCMF1	Z15	zr_6	ju27a12	ju27a12 12	283	3.5	285.9	15.6	328	136	0.3252	3.1	0.0449	0.64	22.2804	0.64	0.053	2.99
LCMF1	Z22	zr_4	jl19r10	jl19r10 10	317.7	11.1	343	60.3	518	326	0.4019	7.6	0.0505	1.79	19.7939	1.79	0.0577	7.38
LCMF1	Z23	zr_5	jl19k14	jl19k14 14	374.7	6.4	368.8	16.3	330	96	0.4379	2.3	0.0599	0.87	16.7082	0.87	0.0531	2.14
LCMF1	Z23	zr_12	jl19L10	jl19l10 10	502.7	11.8	505.7	32.2	518	138	0.6456	3.3	0.0811	1.22	12.3293	1.22	0.0577	3.11
LCMF1	Z23	zr_16	jl19L13	jl19l13 13	521.4	11.7	563.8	19.6	738	78	0.7424	2.2	0.0842	1.17	11.8703	1.17	0.0639	1.82
LCMF14	Z22	zr_23	fe03l08	fe03l08 08	137.8	5.7	148	10.5	210	158	0.1569	3.8	0.0216	2.08	46.2968	2.08	0.0503	3.4
LCMF14	Z18	zr_18	jl19t13	jl19t13 13	143.5	3.5	140.8	23.2	96	270	0.1488	7.9	0.0225	1.25	44.4255	1.25	0.0479	7.8
LCMF14	Z22	zr_21	fe03m09	fe03m09 09	143.6	2	142.8	6.8	156	118	0.151	2.5	0.0225	0.69	44.3879	0.69	0.0492	2.53
LCMF14	Z15	zr_14	ju27i09	ju27i09 09	144.2	4.4	173	27.7	618	322	0.1857	8.7	0.0226	1.56	44.2151	1.56	0.0604	7.45
LCMF14	Z23	zr_23	jl19q14	jl19q14 14	144.3	4.6	130.5	18.6	0	76	0.1372	8.4	0.0226	1.61	44.1638	1.61	0.0439	8.26
LCMF14	Z22	zr_3	fe03j10	fe03j10 10	144.6	2	150.3	11	272	158	0.1595	4	0.0227	0.69	44.0733	0.69	0.0517	3.44
LCMF14	Z22	zr_5	fe03j12	fe03j12 12	144.8	1.6	149.7	7.6	266	112	0.1589	2.7	0.0227	0.55	44.0155	0.55	0.0516	2.44
LCMF14	Z18	zr_27	jl19u06	jl19u06 06	145	4.1	143.5	21.4	118	280	0.1518	7.4	0.0228	1.42	43.9543	1.42	0.0484	7.24
LCMF14	Z18	zr_64	jl19u13	jl19u13 13	145.5	5.2	149.9	31.7	220	400	0.1591	8.8	0.0228	1.8	43.8218	1.8	0.0506	8.57
LCMF14	Z22	zr_19	fe03l06	fe03l06 06	146.1	2.6	150.8	11.7	206	168	0.1601	4.2	0.0229	0.89	43.6257	0.89	0.0503	3.61
LCMF14	Z22	zr_22	fe03l07	fe03l07 07	146.1	1.9	146.7	7.6	176	114	0.1554	2.8	0.0229	0.65	43.6147	0.65	0.0496	2.43
LCMF14	Z23	zr_9	jl19p13	jl19p13 13	146.2	3.6	136.2	15.8	0	102	0.1435	6.1	0.0229	1.23	43.5824	1.23	0.0454	6.01
LCMF14	Z23	zr_10	jl19q05	jl19q05 05	146.2	7.2	177.5	29.3	616	434	0.191	10.3	0.0229	2.49	43.58	2.49	0.0604	10.03
LCMF14	Z15	zr_7	ju27h11	ju27h11 11	146.3	4.3	160.1	6.1	314	96	0.1707	2	0.023	1.48	43.5723	1.48	0.0527	2.08
LCMF14	Z22	zr_7	fe03j14	fe03j14 14	146.3	1.4	145	5.7	174	90	0.1536	2.1	0.023	0.5	43.5619	0.5	0.0496	1.9
LCMF14	Z22	zr_25	fe03l10	fe03l10 10	146.5	1.6	148	9.7	156	168	0.1569	3.5	0.023	0.55	43.5034	0.55	0.0492	3.57
LCMF14	Z23	zr_12	jl19q08	jl19q08 08	146.5	5.6	147.6	22.6	164	292	0.1564	6.6	0.023	1.94	43.517	1.94	0.0494	6.27
LCMF14	Z22	zr_8	fe03k05	fe03k05 05	146.6	2.1	143.4	8.7	96	144	0.1516	3.2	0.023	0.73	43.4823	0.73	0.0479	3.04
LCMF14	Z22	zr_2	fe03j08	fe03j08 08	146.8	2.2	148	9.5	146	154	0.1569	3.4	0.023	0.76	43.4143	0.76	0.049	3.25
LCMF14	Z22	zr_4	fe03j11	fe03j11 11	146.9	1.8	144.2	6.7	136	108	0.1526	2.5	0.023	0.64	43.3929	0.64	0.0488	2.32
LCMF14	Z18	zr_56	jl19u12	jl19u12 12	147.1	6.6	156.5	45.4	300	588	0.1666	14	0.0231	2.27	43.3291	2.27	0.0524	13.81
LCMF14	Z23	zr_1	jl19p06	jl19p06 06	147.4	3.8	144.2	15.4	92	198	0.1526	4.8	0.0231	1.29	43.2465	1.29	0.0479	4.65
LCMF14	Z23	zr_4	jl19p09	jl19p09 09	147.5	4	150.6	33.5	200	390	0.1599	8.8	0.0231	1.37	43.2191	1.37	0.0501	8.65
LCMF14	Z15	zr_26	ju27j13	ju27j13 13	147.6	1.6	161.8	9	362	128	0.1728	3	0.0232	0.55	43.1636	0.55	0.0538	2.86
LCMF14	Z23	zr_3	jl19p07	jl19p07 07	147.7	4.2	145.2	17.5	102	266	0.1537	7.4	0.0232	1.44	43.1445	1.44	0.0481	7.26
LCMF14	Z22	zr_16	fe03k12	fe03k12 12	147.8	2	153.8	8.7	252	138	0.1636	3.1	0.0232	0.68	43.1232	0.68	0.0513	3.01
LCMF14	Z22	zr_10	fe03k08	fe03k08 08	148.2	2.5	138	8.7	102	156	0.1456	3.4	0.0233	0.85	42.9916	0.85	0.0481	3.3
LCMF14	Z15	zr_2	ju27g14	ju27g14 14	148.3	2.2	163.9	14.4	414	186	0.1752	4.8	0.0233	0.75	42.9668	0.75	0.0551	4.18
LCMF14	Z22	zr_18	fe03k14	fe03k14 14	148.3	2.6	149.2	8.7	170	136	0.1582	3.1	0.0233	0.89	42.9847	0.89	0.0495	2.9
LCMF14	Z15	zr_6	ju27h10	ju27h10 10	148.4	2.5	156.6	14.9	292	208	0.1667	5.1	0.0233	0.87	42.952	0.87	0.0522	4.53
LCMF14	Z22	zr_18	fe03l05	fe03l05 05	148.4	3.1	154.1	8.2	208	132	0.1639	2.9	0.0233	1.07	42.9517	1.07	0.0503	2.84
LCMF14	Z18	zr_28	jl19u08	jl19u08 08	148.4	5.9	145	37.7	90	322	0.1535	10.7	0.0233	2	42.9541	2	0.0478	10.53
LCMF14	Z23	zr_7	jl19p10	jl19p10 10	148.5	5.7	151.4	23.1	196	352	0.1608	7.8	0.0233	1.93	42.898	1.93	0.05	7.56
LCMF14	Z23	zr_27	jl19r07	jl19r07 07	148.5	5.2	148	28.9	138	364	0.1569	10.4	0.0233	1.79	42.9072	1.79	0.0488	10.29
LCMF14	Z15	zr_3	ju27h05	ju27h05 05	148.7	2.5	173.1	18.5	522	270	0.1859	5.8	0.0233	0.83	42.8493	0.83	0.0578	6.13
LCMF14	Z15	zr_18	ju27i13	ju27i13 13	148.7	2.2	148.9	9	198	140	0.1579	3.2	0.0233	0.74	42.8537	0.74	0.0501	3.03
LCMF14	Z15	zr_11	ju27i06	ju27i06 06	148.7	1.6	145.9	6.5	150	102	0.1545	2.4	0.0233	0.55	42.8477	0.55	0.0491	2.19
LCMF14	Z22	zr_12	fe03k10	fe03k10 10	148.8	3.2	152	9.6	196	166	0.1615	3.4	0.0234	1.09	42.8124	1.09	0.05	3.55
LCMF14	Z15	zr_5	ju27h07	ju27h07 07	148.9	2	157	14.9	296	240	0.1672	5.1	0.0234	0.68	42.8084	0.68	0.0522	5.24
LCMF14	Z22	zr_1	fe03j07	fe03j07 07	148.9	1.7	149.6	6.3	214	100	0.1587	2.3	0.0234	0.59	42.8037	0.59	0.0504	2.16
LCMF14	Z18	zr_53	jl19u10	jl19u10 10	148.9	6.5	152.8	33.7	214	454	0.1624	11.4	0.0234	2.19	42.788	2.19	0.0504	11.16
LCMF14	Z22	zr_9	fe03k07	fe03k07 07	149.1	1.7	147.1	6.1	142	90	0.1559	2.2	0.0234	0.58	42.7479	0.58	0.0489	1.95
LCMF14	Z23	zr_11	jl19q07	jl19q07 07	149.1	3.6	141.1	14.9	6	134	0.149	5.6	0.0234	1.2	42.736	1.2	0.0462	5.48
LCMF14	Z18	zr_27	jl19u05	jl19u05 05	149.1	5	164.6	21.1	392	304	0.176	7	0.0234	1.7	42.7311	1.7	0.0545	6.76
LCMF14	Z15	zr_13	ju27i08	ju27i08 08	149.2	3.3	146.7	15	132	238	0.1555	5.5	0.0234	1.11	42.6981	1.11	0.0487	5.03
LCMF14	Z18	zr_56	jl19u11	jl19u11 11	149.2	2.8	145.4	13.9	84	184	0.154	4.5	0.0234	0.95	42.7085	0.95	0.0477	4.41
LCMF14	Z15	zr_19	ju27j05	ju27j05 05	149.4	1.9	151.9	7.6	160	128	0.1614	2.7	0.0234	0.65	42.6644	0.65	0.0493	2.73
LCMF14	Z18	zr_18	jl19t14	jl19t14 14	149.4	9.1	166.4	102.1	414	816	0.1781	20.7	0.0235	3.09	42.6391	3.09	0.0551	20.45
LCMF14	Z15	zr_23	ju27j10	ju27j10 10	149.6	3	159.9	24.2	322	286	0.1706	8.2	0.0235	1.01	42.6026	1.01	0.0529	6.28
LCMF14	Z15	zr_22	ju27j08	ju27j08 08	149.8	2.4	153.5	15.3	222	214	0.1633	5.4	0.0235	0.82	42.5329	0.82	0.0506	4.61
LCMF14	Z15	zr_16	ju27i11	ju27i11 11	150.1	1.2	148.4	5.8	170	92	0.1574	2.1	0.0236	0.41	42.4518	0.41	0.0495	1.94
LCMF14	Z18	zr_64	jl19u14	jl19u14 14	150.2	8.4	152.9	56.5	194	608	0.1625	20.5	0.0236	2.84	42.4159	2.84	0.05	20.28
LCMF14	Z15	zr_12	ju27i07	ju27i07 07	150.3	1.9	155.3	6.7	254	100	0.1653	2.3	0.0236	0.66	42.4024	0.66	0.0513	2.15
LCMF14	Z23	zr_7	jl19p11	jl19p11 11	150.4	3.2	143.6	13.5	32	134	0.1519	4.5	0.0236	1.07	42.3608	1.07	0.0467	4.42
LCMF14	Z15	zr_20	ju27j06	ju27j06 06	150.7	1.5	155.3	6.9	212	100	0.1653	2.4	0.0237	0.51	42.2667	0.51	0.0504	2.17
LCMF14	Z15	zr_1	ju27g13	ju27g13 13	151	1.7	155.4	6.4	214	104	0.1653	2.2	0.0237	0.58	42.2056	0.58	0.0504	2.26
LCMF14	Z22	zr_6	fe03j13	fe03j13 13	151.2	2.2	167.9	8.3	410	132	0.1798	2.7	0.0237	0.74	42.1453	0.74	0.055	2.94
LCMF14	Z15	zr_21	ju27j07	ju27j07 07	151.5	1.6	156.6	9.6	208	152	0.1668	3.3	0.0238	0.54	42.0615	0.54	0.0503	3.26
LCMF14	Z23	zr_15	jl19q12	jl19q12 12	151.7	7.9	165.5	35	366	482	0.177	10.9	0.0238	2.63	41.983	2.63	0.0539	10.61
LCMF14	Z15	zr_6	ju27h09	ju27h09 09	152.2	2	151.3	6.4	140	106	0.1607	2.3	0.0239	0.67	41.8693	0.67	0.0489	2.24
LCMF14	Z15	zr_24	ju27j11	ju27j11 11	152.4	0.5	162	3.4	318	48	0.173	1.2	0.0239	0.18	41.8036	0.18	0.0528	1.08
LCMF14	Z15	zr_15	ju27i10	ju27i10 10	152.6	2.7	152.1	12.4	132	202	0.1616	4.4	0.024	0.88	41.734	0.88	0.0487	4.27
LCMF14	Z23	zr_14	jl19q10	jl19q10 10	152.6	5.4	158.1	31.6	240	454	0.1685	10.1	0.024	1.8	41.7483	1.8	0.051	9.91
LCMF14	Z22	zr_11	fe03k09	fe03k09 09	152.8	1.7	160.4	9.9	282	146	0.1711	3.3	0.024	0.56	41.6903	0.56	0.052	3.15
LCMF14	Z15	zr_25	ju27j12	ju27j12 12	153	2	159.5	7.2	256	110	0.1701	2.4	0.024	0.65	41.6285	0.65	0.0514	2.37
LCMF14	Z15	zr_8	ju28a11	ju28a11 11	153.2	1.2	155.3	8.6	214	136	0.1653	3	0.0241	0.41	41.5694	0.41	0.0504	2.92
LCMF14	Z15	zr_17	ju27i12	ju27i12 12	153.2	2.6	168.8	13	372	188	0.1809	4.2	0.024	0.86	41.582	0.86	0.0541	4.16
LCMF14	Z23	zr_16	jl19q13	jl19q13 13	153.5	4.5	146.3	13.9	28	146	0.1549	5.3	0.0241	1.5	41.4857	1.5	0.0466	5.09
LCMF14	Z15	zr_23	ju27j09	ju27j09 09	153.6	0.9	154.2	3	206	44	0.164	1	0.0241	0.3	41.4681	0.3	0.0503	0.96
LCMF14	Z15	zr_4	ju27h06	ju27h06 06	153.9	1.7	156.4	10.6	226	182	0.1665	3.7	0.0242	0.57	41.4006	0.57	0.0507	3.93
LCMF14	Z15	zr_8	ju27h12	ju27h12 12	154.7	2.1	181.2	9.4	612	114	0.1953	2.8	0.0243	0.68	41.1797	0.68	0.0603	2.62
LCMF14	Z23	zr_24	jl19r06	jl19r06 06	155.7	4.7	185	16.9	576	210	0.1998	5.1	0.0244	1.54	40.9023	1.54	0.0593	4.83
LCMF14	Z15	zr_5	ju27h08	ju27h08 08	156.5	2.3	164	7.6	240	118	0.1753	2.5	0.0246	0.74	40.6912	0.74	0.051	2.57
LCMF14	Z15	zr_10	ju27i05	ju27i05 05	158.3	3	154.4	14.4	140	214	0.1642	5	0.0249	0.97	40.2185	0.97	0.0489	4.54
LCMF14	Z22	zr_13	fe03k11	fe03k11 11	163	15.1	365.6	219	2006	456	0.4335	35.5	0.0256	4.69	39.0537	4.69	0.1235	12.74
LCMF14	Z22	zr_28	fe03l11	fe03l11 11	169.5	7.4	494.1	84.1	2568	212	0.6268	10.7	0.0266	2.2	37.5383	2.2	0.1711	6.35
LCMF14	Z18	zr_13	jl19t12	jl19t12 12	171.1	4.4	177.8	16.9	268	250	0.1914	5.6	0.0269	1.31	37.1811	1.31	0.0516	5.42
LCMF14	Z23	zr_9	jl19p12	jl19p12 12	196.2	5.8	253.2	38.3	820	294	0.2832	7.2	0.0309	1.51	32.359	1.51	0.0665	7
LCMF14	Z15	zr_9	ju27h13	ju27h13 13	201.5	2.4	219.1	18.6	440	198	0.2408	4.7	0.0318	0.6	31.4908	0.6	0.0557	4.43
LCMF14	Z15	zr_26	ju27j14	ju27j14 14	236.6	4.2	261.4	15.2	494	120	0.2937	3.3	0.0374	0.91	26.7494	0.91	0.0571	2.7
LCMF14	Z23	zr_4	jl19p08	jl19p08 08	239.5	5.5	232.4	22.5	160	194	0.2571	4.3	0.0379	1.18	26.4174	1.18	0.0493	4.11
LCMF14	Z18	zr_13	jl19t11	jl19t11 11	245.8	4.3	248.2	18.3	270	172	0.2769	3.8	0.0389	0.9	25.7281	0.9	0.0517	3.72
LCMF14	Z22	zr_3	fe03j09	fe03j09 09	284.5	2.7	281.9	8.9	292	78	0.3199	1.8	0.0451	0.49	22.1635	0.49	0.0522	1.74
LCMF14	Z23	zr_15	jl19q11	jl19q11 11	293.6	6.6	302.5	32.7	372	222	0.3471	5.1	0.0466	1.14	21.4612	1.14	0.054	4.93
LCMF14	Z18	zr_28	jl19u07	jl19u07 07	346.4	7.6	346.3	29.9	344	188	0.4064	4.3	0.0552	1.12	18.1139	1.12	0.0534	4.19
LCMF14	Z23	zr_10	jl19p14	jl19p14 14	366	8.3	382	34	480	228	0.4568	5.3	0.0584	1.16	17.1172	1.16	0.0567	5.14
LCMF14	Z22	zr_9	fe03k06	fe03k06 06	454.6	11.6	476.7	30	490	144	0.5992	3.9	0.0731	1.33	13.6854	1.33	0.057	3.24
LCMF14	Z22	zr_25	fe03l09	fe03l09 09	500.2	5.1	513.5	10.6	610	46	0.6582	1.3	0.0807	0.53	12.3951	0.53	0.0602	1.03
LCMF14	Z18	zr_53	jl19u09	jl19u09 09	506.2	10.6	505.7	35.2	502	154	0.6455	3.6	0.0817	1.09	12.2419	1.09	0.0573	3.48
LCMF14	Z15	zr_9	ju27h14	ju27h14 14	551.7	6.4	545.6	12.6	526	52	0.7114	1.5	0.0893	0.61	11.1927	0.61	0.0579	1.22
LCMF14	Z23	zr_24	jl19r05	jl19r05 05	614.7	7.8	632.3	28	694	92	0.864	2.3	0.1001	0.67	9.9947	0.67	0.0626	2.15
LCMF14	Z23	zr_11	jl19q06	jl19q06 06	880.4	15.9	934.5	71.9	1064	146	1.5101	3.8	0.1463	0.96	6.8333	0.96	0.0748	3.63
LCMF14	Z15	zr_18	ju27i14	ju27i14 14	964.4	6.5	970.7	18.8	972	42	1.6012	1.5	0.1614	0.36	6.1965	0.36	0.0715	1
LCMF14	Z23	zr_14	jl19q09	jl19q09 09	1013.9	19.8	1031.4	103.4	1068	144	1.7615	3.7	0.1703	1.05	5.8709	1.05	0.075	3.58
LCMF14	Z22	zr_1	fe03j06	fe03j06 06	1227.1	9.2	1734.6	14	2458	14	4.5195	0.8	0.2097	0.41	4.7691	0.41	0.1602	0.38
LCMF14	Z22	zr_17	fe03k13	fe03k13 13	1794.2	15.6	1818.7	29.9	1878	30	4.9963	1.8	0.3209	0.5	3.1161	0.5	0.115	0.85
DMMF1	Z21	zr_20	jl19i10	jl19i10 10	152.8	1.8	155.3	8.1	192	118	0.1653	2.6	0.024	0.59	41.6859	0.59	0.05	2.52
DMMF1	Z21	zr_18	jl19i08	jl19i08 08	153.8	2.9	168.7	11.2	382	156	0.1808	3.6	0.0242	0.94	41.4063	0.94	0.0543	3.44
DMMF1	Z21	zr_23	jl19i12	jl19i12 12	154.6	2.4	171.6	9.3	412	124	0.1842	2.9	0.0243	0.8	41.1943	0.8	0.055	2.78
DMMF1	Z21	zr_15	jl19i07	jl19i07 07	154.8	3.3	148.5	13.3	48	148	0.1575	4.4	0.0243	1.08	41.1583	1.08	0.047	4.29
DMMF1	Z21	zr_11	jl19i06	jl19i06 06	155.2	3	149.6	15.3	60	180	0.1588	5.3	0.0244	0.98	41.0295	0.98	0.0473	5.2
DMMF1	Z21	zr_6	jl19h14	jl19h14 14	155.7	1.9	158.1	11.1	194	176	0.1685	3.8	0.0244	0.62	40.9138	0.62	0.05	3.76
DMMF1	Z13	zr_14	ju28g05	ju28g05 05	156	2.7	174.1	11.5	452	148	0.1871	3.6	0.0245	0.87	40.8198	0.87	0.056	3.34
DMMF1	Z13	zr_18	ju28g09	ju28g09 09	157.3	1.3	162.1	5.7	260	86	0.1731	1.9	0.0247	0.41	40.482	0.41	0.0514	1.85
DMMF1	Z21	zr_22	jl19i11	jl19i11 11	157.4	3	157.9	11.9	164	176	0.1682	3.9	0.0247	0.96	40.4532	0.96	0.0494	3.75
DMMF1	Z21	zr_5	jl19h13	jl19h13 13	157.8	3.2	165.5	12.3	276	170	0.177	3.8	0.0248	1.02	40.3469	1.02	0.0518	3.69
DMMF1	Z21	zr_11	jl19i05	jl19i05 05	158.1	3.5	161.9	21	216	288	0.1728	6.3	0.0248	1.11	40.2785	1.11	0.0505	6.19
DMMF1	Z13	zr_19	ju28g11	ju28g11 11	158.6	2.1	157	9.8	118	138	0.1673	3.4	0.0249	0.67	40.1405	0.67	0.0484	2.92
DMMF1	Z13	zr_4	ju28f06	ju28f06 06	158.9	1.1	156.5	4.4	166	62	0.1666	1.5	0.025	0.34	40.0664	0.34	0.0494	1.3
DMMF1	Z13	zr_19	ju28g10	ju28g10 10	159.1	1.8	156.6	8.1	140	120	0.1668	2.8	0.025	0.56	40.0168	0.56	0.0488	2.57
DMMF1	Z21	zr_3	jl19h12	jl19h12 12	159.2	3.7	171.1	16.4	338	218	0.1835	4.9	0.025	1.18	40.002	1.18	0.0533	4.78
DMMF1	Z13	zr_15	ju28g06	ju28g06 06	159.6	1.2	158.3	4.2	180	64	0.1687	1.4	0.0251	0.37	39.9047	0.37	0.0497	1.34
DMMF1	Z13	zr_16	ju28g07	ju28g07 07	159.6	1.9	162.5	7.1	254	100	0.1736	2.4	0.0251	0.61	39.8825	0.61	0.0513	2.17
DMMF1	Z21	zr_9 (19)	jl19i09	jl19i09 09	159.6	2.4	159.4	9.1	156	138	0.17	3.1	0.0251	0.75	39.9051	0.75	0.0492	2.96
DMMF1	Z13	zr_2	ju28f05	ju28f05 05	159.8	1.2	157.3	5	152	72	0.1676	1.7	0.0251	0.37	39.8533	0.37	0.0491	1.5
DMMF1	Z21	zr_2	jl19h11	jl19h11 11	159.8	2.3	159.9	7.4	160	112	0.1705	2.5	0.0251	0.73	39.8442	0.73	0.0493	2.41
DMMF1	Z13	zr_13	ju28f14	ju28f14 14	159.9	1.4	176.7	6.5	430	80	0.1901	2	0.0251	0.43	39.8285	0.43	0.0555	1.79
DMMF1	Z13	zr_9	ju28f10	ju28f10 10	160.3	1.1	173.7	5.5	428	70	0.1866	1.7	0.0252	0.34	39.7065	0.34	0.0554	1.53
DMMF1	Z13	zr_5	ju28f07	ju28f07 07	161	1.1	197.1	4.2	700	48	0.2142	1.2	0.0253	0.35	39.5541	0.35	0.0628	1.11
DMMF1	Z13	zr_7	ju28f08	ju28f08 08	168.1	1.6	255.1	9.3	1194	74	0.2856	2.1	0.0264	0.49	37.8558	0.49	0.0799	1.85
DMMF1	Z13	zr_17	ju28g08	ju28g08 08	172	3.5	332.2	70	1704	350	0.387	12.3	0.027	1.02	36.9877	1.02	0.1044	9.48
DMMF1	Z13	zr_12	ju28f12	ju28f12 12	176	4.8	378.9	56.2	1972	222	0.4523	8.9	0.0277	1.38	36.1287	1.38	0.1211	6.24
DMMF1	Z13	zr_10	ju28f11	ju28f11 11	182	1.7	455	16.7	2294	62	0.5654	2.3	0.0286	0.48	34.92	0.48	0.1456	1.84
DMMF1	Z13	zr_13	ju28f13	ju28f13 13	182.4	3.1	406.7	20.6	2036	88	0.4926	3.1	0.0287	0.86	34.8375	0.86	0.1255	2.5
DMMF1	Z13	zr_8	ju28f09	ju28f09 09	1163	10.2	1243.4	28.2	1392	48	2.4027	2	0.1977	0.48	5.0579	0.48	0.0885	1.24
LLMF3	Z11	zr_17	ju28k06	ju28k06 06	149.8	1	159.1	4.4	314	62	0.1696	1.5	0.0235	0.35	42.547	0.35	0.0527	1.36
LLMF3	Z20	zr_3	jl19a07	jl19a07 07	143.8	2.5	151.3	9.5	268	160	0.1606	3.6	0.0226	0.89	44.3154	0.89	0.0516	3.51
LLMF3	Z20	zr_11	jl19a12	jl19a12 12	149.7	2	160	6.8	314	102	0.1707	2.3	0.0235	0.69	42.5592	0.69	0.0527	2.23
LLMF3	Z20	zr_15	jl19b06	jl19b06 06	151.5	2.5	147.8	10.6	88	172	0.1567	3.7	0.0238	0.82	42.0503	0.82	0.0478	3.6
LLMF3	Z20	zr_11	jl19a13	jl19a13 13	152.4	4	150.5	18.6	120	274	0.1598	7	0.0239	1.31	41.8028	1.31	0.0484	6.85
LLMF3	Z20	zr_13	jl19b05	jl19b05 05	152.5	2.7	160	9.3	272	140	0.1707	3.2	0.0239	0.88	41.7734	0.88	0.0517	3.08
LLMF3	Z20	zr_3	jl19a08	jl19a08 08	153	2.7	152.3	16.6	140	252	0.1618	5.4	0.024	0.9	41.6341	0.9	0.0489	5.35
LLMF3	Z20	zr_7	jl19a10	jl19a10 10	153	1.9	163.2	7.3	312	106	0.1744	2.4	0.024	0.62	41.6271	0.62	0.0526	2.33
LLMF3	Z20	zr_12	jl19a14	jl19a14 14	153.3	2.1	169.4	11.6	398	150	0.1815	3.4	0.0241	0.69	41.5447	0.69	0.0547	3.36
LLMF3	Z20	zr_16	jl19b07	jl19b07 07	154.2	3	165.3	13.2	328	162	0.1768	3.7	0.0242	0.99	41.318	0.99	0.053	3.57
LLMF3	Z9	zr_1	no25e13	no25e13 13	154.8	1.5	181.2	7.8	550	76	0.1953	2.3	0.0243	0.5	41.1548	0.5	0.0586	1.73
LLMF3	Z9	zr_4	no25f08	no25f08 08	154.8	1.3	166.7	7.6	350	102	0.1784	2.5	0.0243	0.43	41.1466	0.43	0.0535	2.28
LLMF3	Z20	zr_26	jl19b13	jl19b13 13	154.8	3.7	153.3	16.4	130	238	0.163	5.2	0.0243	1.21	41.1424	1.21	0.0486	5.06
LLMF3	Z20	zr_1	jl19a05	jl19a05 05	154.9	3.5	154	11.9	138	222	0.1637	4.9	0.0243	1.13	41.1164	1.13	0.0488	4.74
LLMF3	Z20	zr_23	jl19b12	jl19b12 12	155.6	3.4	155.3	13.5	150	240	0.1653	5.2	0.0244	1.11	40.9393	1.11	0.0491	5.13
LLMF3	Z20	zr_7	jl19a09	jl19a09 09	156.3	3	149	10.5	34	124	0.1581	3.9	0.0245	0.96	40.7579	0.96	0.0467	3.81
LLMF3	Z20	zr_20	jl19b10	jl19b10 10	157	4.7	167.7	20.3	320	248	0.1796	5.7	0.0247	1.52	40.5624	1.52	0.0528	5.47
LLMF3	Z20	zr_16	jl19b08	jl19b08 08	157.1	3	167.4	14	316	180	0.1792	4.1	0.0247	0.97	40.5438	0.97	0.0527	3.95
LLMF3	Z20	zr_2	jl19a06	jl19a06 06	157.3	3	158.2	15	170	214	0.1685	4.7	0.0247	0.97	40.4746	0.97	0.0495	4.58
LLMF3	Z11	zr_7	ju28j08	ju28j08 08	157.4	1.9	151.2	6.2	86	100	0.1606	2.2	0.0247	0.62	40.4453	0.62	0.0478	2.13
LLMF3	Z9	zr_2	no25f06	no25f06 06	157.5	2.2	201	11.7	768	116	0.2189	3.2	0.0247	0.71	40.4213	0.71	0.0649	2.72
LLMF3	Z20	zr_19	jl19b09	jl19b09 09	158.5	2.3	157.2	11.1	136	176	0.1675	3.8	0.0249	0.74	40.1704	0.74	0.0488	3.75
LLMF3	Z9	zr_1	no25e14	no25e14 14	158.6	1.9	157.2	6.9	164	102	0.1674	2.4	0.0249	0.61	40.1603	0.61	0.0494	2.16
LLMF3	Z20	zr_22	jl19b11	jl19b11 11	158.6	3.5	161.7	13.3	206	210	0.1726	4.7	0.0249	1.13	40.144	1.13	0.0503	4.52
LLMF3	Z9	zr_8	no25f11	no25f11 11	158.7	1.1	156.9	4.5	152	66	0.1671	1.6	0.0249	0.36	40.1261	0.36	0.0491	1.42
LLMF3	Z11	zr_15	ju28k05	ju28k05 05	158.8	1.1	157.1	6.4	180	88	0.1673	2.2	0.0249	0.36	40.0917	0.36	0.0497	1.89
LLMF3	Z11	zr_27	ju28k10	ju28k10 10	158.8	1.5	151.6	5.1	124	82	0.1611	1.8	0.0249	0.48	40.0938	0.48	0.0485	1.74
LLMF3	Z11	zr_10	ju28j11	ju28j11 11	159.1	1.9	153.9	6.8	146	104	0.1637	2.4	0.025	0.59	40.014	0.59	0.049	2.18
LLMF3	Z11	zr_4	ju28j05	ju28j05 05	159.4	2.4	156.4	11.6	126	166	0.1665	4	0.025	0.77	39.9479	0.77	0.0486	3.52
LLMF3	Z11	zr_8	ju28j09	ju28j09 09	160.3	1.5	156.3	5.8	122	82	0.1664	2	0.0252	0.48	39.71	0.48	0.0485	1.73
LLMF3	Z11	zr_23	ju28k09	ju28k09 09	160.4	1.4	161.3	7.5	180	110	0.1722	2.5	0.0252	0.45	39.6844	0.45	0.0497	2.32
LLMF3	Z11	zr_13	ju28j13	ju28j13 13	161.9	1.5	223.3	8.6	980	76	0.246	2.1	0.0254	0.45	39.3234	0.45	0.0719	1.86
LLMF3	Z11	zr_19	ju28k07	ju28k07 07	162.6	1.9	176.4	10	358	128	0.1897	3.1	0.0255	0.6	39.1525	0.6	0.0537	2.86
LLMF3	Z11	zr_9	ju28j10	ju28j10 10	162.9	2.2	192.1	9	606	98	0.2082	2.6	0.0256	0.69	39.0777	0.69	0.0601	2.3
LLMF3	Z11	zr_1	ju28i14	ju28i14 14	163.2	3.4	158	12.7	96	194	0.1684	4.3	0.0256	1.07	38.993	1.07	0.0479	4.29
LLMF3	Z20	zr_8	jl19a11	jl19a11 11	164.3	3.1	165.6	14.4	182	196	0.1771	4.3	0.0258	0.96	38.7269	0.96	0.0498	4.17
LLMF3	Z11	zr_6	ju28j07	ju28j07 07	165.1	1.1	162.7	3.3	184	48	0.1738	1.1	0.0259	0.33	38.5431	0.33	0.0498	1.03
LLMF3	Z9	zr_7	no25f10	no25f10 10	165.1	2.7	378.3	31.3	2066	150	0.4515	5	0.0259	0.84	38.5406	0.84	0.1278	4.3
LLMF3	Z9	zr_7	no25f09	no25f09 09	167.5	2.3	368.4	26.6	1944	138	0.4374	4.3	0.0263	0.69	37.9902	0.69	0.1193	3.88
LLMF3	Z11	zr_21	ju28k08	ju28k08 08	178.1	2.3	419.9	14.9	2150	66	0.5121	2.2	0.028	0.65	35.7001	0.65	0.1339	1.85
LLMF3	Z11	zr_5	ju28j06	ju28j06 06	179.3	2.1	446.3	25.2	2292	86	0.552	3.5	0.0282	0.59	35.4524	0.59	0.1454	2.52
LLMF3	Z11	zr_12	ju28j12	ju28j12 12	187.8	2.9	547.2	27	2604	86	0.7142	3.2	0.0296	0.78	33.8217	0.78	0.1749	2.62
LLMF3	Z11	zr_14	ju28j14	ju28j14 14	190.4	3.1	563.4	28.6	2642	84	0.7416	3.3	0.03	0.84	33.3668	0.84	0.179	2.56
LLMF3	Z9	zr_3	no25f07	no25f07 07	192.7	3	624.1	34.7	2884	92	0.849	3.7	0.0303	0.79	32.9523	0.79	0.2073	2.84
LLMF3	Z9	zr_2	no25f05	no25f05 05	236.8	19.7	1002.4	137.8	3612	186	1.6838	10.8	0.0374	4.23	26.7204	4.23	0.3291	6.03
LLMF6	Z20	zr_51	jl19d11	jl19d11 11	149.2	2.2	154	8.5	228	136	0.1637	3.1	0.0234	0.75	42.7145	0.75	0.0507	2.97
LLMF6	Z20	zr_50	jl19d10	jl19d10 10	150.3	3.4	142.8	21.1	20	168	0.151	6.6	0.0236	1.15	42.3965	1.15	0.0464	6.47
LLMF6	Z9	zr_4	no25g05	no25g05 05	150.8	2.4	152.7	10.9	220	164	0.1623	3.8	0.0237	0.82	42.2533	0.82	0.0506	3.53
LLMF6	Z9	zr_4	no25f14	no25f14 14	151.2	2.7	182.7	11.1	654	122	0.1971	3.3	0.0237	0.9	42.1352	0.9	0.0614	2.82
LLMF6	Z20	zr_34	jl19d07	jl19d07 07	152.1	2.6	156.8	8.8	228	130	0.167	2.9	0.0239	0.85	41.8916	0.85	0.0508	2.8
LLMF6	Z9	zr_7	no25g07	no25g07 07	153	3.1	153.1	11.2	156	194	0.1627	3.9	0.024	1.01	41.6407	1.01	0.0492	4.12
LLMF6	Z20	zr_34	jl19d06	jl19d06 06	153.6	3	149.1	10.7	76	164	0.1582	3.8	0.0241	1	41.4662	1	0.0476	3.72
LLMF6	Z20	zr_50	jl19d09	jl19d09 09	153.7	2	155.1	6.4	176	106	0.1651	2.4	0.0241	0.67	41.4375	0.67	0.0496	2.27
LLMF6	Z9	zr_8	no25g08	no25g08 08	153.9	2.1	149.3	7	116	116	0.1584	2.5	0.0242	0.7	41.3927	0.7	0.0483	2.47
LLMF6	Z20	zr_21	jl19c11	jl19c11 11	154	3.7	157.8	20.9	216	290	0.1682	6.4	0.0242	1.22	41.3728	1.22	0.0505	6.25
LLMF6	Z9	zr_8	no25g09	no25g09 09	154.4	1.8	160.3	6.5	276	92	0.171	2.2	0.0242	0.58	41.2615	0.58	0.0518	2
LLMF6	Z20	zr_29	jl19d05	jl19d05 05	155	2.9	162.7	11.7	276	160	0.1738	3.6	0.0243	0.94	41.0922	0.94	0.0518	3.48
LLMF6	Z9	zr_2	no25f12	no25f12 12	155.2	1.5	178.5	5.8	508	78	0.1922	1.8	0.0244	0.5	41.0464	0.5	0.0574	1.77
LLMF6	Z20	zr_15	jl19c10	jl19c10 10	155.5	6	150.5	24.5	72	290	0.1597	10	0.0244	1.97	40.9692	1.97	0.0475	9.8
LLMF6	Z20	zr_15	jl19c09	jl19c09 09	156.2	3.2	154.5	16.1	128	248	0.1644	5.4	0.0245	1.02	40.7714	1.02	0.0486	5.26
LLMF6	Z11	zr_8	ju28k14	ju28k14 14	156.3	1.8	162.1	8.9	264	122	0.1731	3	0.0245	0.59	40.7359	0.59	0.0515	2.67
LLMF6	Z20	zr_55	jl19d12	jl19d12 12	156.5	4	143.5	19.3	0	84	0.1518	6.6	0.0246	1.3	40.6971	1.3	0.0448	6.43
LLMF6	Z9	zr_9	no25g10	no25g10 10	156.6	2.3	157.9	8.7	120	122	0.1682	3	0.0246	0.73	40.6613	0.73	0.0485	2.6
LLMF6	Z20	zr_1	jl19b14	jl19b14 14	157.5	2.6	146.9	9.2	0	52	0.1557	3.2	0.0247	0.85	40.4262	0.85	0.0456	3.11
LLMF6	Z20	zr_10	jl19c06	jl19c06 06	157.7	2.2	156.9	9.7	146	162	0.1671	3.5	0.0248	0.71	40.3886	0.71	0.049	3.47
LLMF6	Z11	zr_9	ju28l05	ju28l05 05	157.8	2.3	174.9	9.7	406	140	0.188	3	0.0248	0.72	40.3636	0.72	0.0549	3.13
LLMF6	Z20	zr_26	jl19c13	jl19c13 13	157.8	5.7	154.9	30.8	112	318	0.1648	9.5	0.0248	1.84	40.3662	1.84	0.0483	9.34
LLMF6	Z9	zr_2	no25f13	no25f13 13	158.3	1.6	163.8	4.9	218	80	0.1751	1.6	0.0249	0.52	40.2128	0.52	0.0505	1.72
LLMF6	Z11	zr_3	ju28k11	ju28k11 11	159	1.6	158.3	6.8	214	116	0.1687	2.3	0.025	0.5	40.0379	0.5	0.0504	2.48
LLMF6	Z20	zr_13	jl19c08	jl19c08 08	159.2	3	164.6	15.5	244	178	0.176	4	0.025	0.96	40.0005	0.96	0.0511	3.88
LLMF6	Z11	zr_10	ju28l06	ju28l06 06	159.4	2.1	155.6	8.7	56	120	0.1656	3	0.025	0.67	39.9557	0.67	0.0471	2.78
LLMF6	Z20	zr_13	jl19c07	jl19c07 07	160.1	5.5	166.6	23.6	258	314	0.1783	7	0.0252	1.73	39.7581	1.73	0.0514	6.83
LLMF6	Z9	zr_6	no25g06	no25g06 06	160.2	2	172	8	336	98	0.1846	2.5	0.0252	0.64	39.7357	0.64	0.0532	2.17
LLMF6	Z11	zr_16	ju28l09	ju28l09 09	160.4	2.8	153.9	14	82	174	0.1637	4.9	0.0252	0.87	39.6825	0.87	0.0477	3.98
LLMF6	Z20	zr_21	jl19c12	jl19c12 12	160.7	3	165.2	11.7	228	164	0.1766	3.7	0.0252	0.96	39.6077	0.96	0.0507	3.54
LLMF6	Z20	zr_26	jl19c14	jl19c14 14	160.8	3.9	161	21	164	282	0.1719	6.1	0.0253	1.22	39.602	1.22	0.0494	6.03
LLMF6	Z11	zr_4	ju28k12	ju28k12 12	161	1.4	156.1	5.9	138	84	0.1662	2	0.0253	0.44	39.5365	0.44	0.0488	1.81
LLMF6	Z20	zr_7	jl19c05	jl19c05 05	161.4	2.9	157.8	9.5	102	158	0.1681	3.4	0.0254	0.9	39.4369	0.9	0.0481	3.32
LLMF6	Z11	zr_6	ju28k13	ju28k13 13	161.5	1.9	159.6	8.3	136	126	0.1702	2.8	0.0254	0.59	39.4155	0.59	0.0488	2.7
LLMF6	Z11	zr_14	ju28l08	ju28l08 08	162.7	1.5	157.6	5.7	118	80	0.1679	1.9	0.0256	0.47	39.1252	0.47	0.0484	1.69
LLMF6	Z11	zr_19	ju28l10	ju28l10 10	165	2.6	169.8	13.2	286	198	0.182	4.2	0.0259	0.8	38.5632	0.8	0.052	4.33
LLMF6	Z11	zr_12	ju28l07	ju28l07 07	175.3	3.2	380	21.4	1972	98	0.4539	3.4	0.0276	0.93	36.2793	0.93	0.1211	2.75
LLMF6	Z20	zr_45	jl19d08	jl19d08 08	218	10.9	351.8	62.9	1366	416	0.4141	11	0.0344	2.55	29.0732	2.55	0.0873	10.72
LMJMF3	Z20	zr_1	jl19d13	jl19d13 13	159.3	1.6	174.9	6.3	390	84	0.1879	2	0.025	0.52	39.9767	0.52	0.0545	1.9
LMJMF3	Z20	zr_8	jl19e05	jl19e05 05	164.7	1.3	184.1	2.9	442	38	0.1988	0.9	0.0259	0.39	38.6525	0.39	0.0557	0.86
LMJMF3	Z11	zr_5	ju28m08	ju28m08 08	168.3	4	169.8	9.8	156	186	0.1821	3.1	0.0264	1.2	37.8078	1.2	0.0492	3.97
LMJMF3	Z20	zr_3	jl19d14	jl19d14 14	169.5	1.3	170.9	2.6	190	34	0.1833	0.9	0.0266	0.39	37.5291	0.39	0.0499	0.76
LMJMF3	Z20	zr_11	jl19e08	jl19e08 08	171.1	1.3	168.8	2.4	138	26	0.1809	0.7	0.0269	0.39	37.1882	0.39	0.0488	0.58
LMJMF3	Z11	zr_26	ju28o05	ju28o06 06	172	0.8	176.9	2.2	262	30	0.1904	0.7	0.027	0.24	36.9733	0.24	0.0515	0.65
LMJMF3	Z20	zr_13	jl19e09	jl19e09 09	172.1	1.3	171.6	2.6	164	34	0.1842	0.8	0.0271	0.39	36.9616	0.39	0.0494	0.71
LMJMF3	Z20	zr_25	jl19e12	jl19e12 12	173.1	1.3	172.3	2.1	160	30	0.1849	0.8	0.0272	0.38	36.7349	0.38	0.0493	0.65
LMJMF3	Z20	zr_9	jl19e06	jl19e06 06	173.7	2.1	190.2	4.9	398	66	0.206	1.6	0.0273	0.61	36.6058	0.61	0.0547	1.47
LMJMF3	Z20	zr_16	jl19e10	jl19e10 10	173.8	1.3	170.8	2.5	128	34	0.1832	0.8	0.0273	0.37	36.5924	0.37	0.0486	0.72
LMJMF3	Z11	zr_8	ju28m11	ju28m11 11	174.4	0.9	173.4	2.2	222	30	0.1862	0.7	0.0274	0.27	36.4634	0.27	0.0506	0.63
LMJMF3	Z11	zr_25	ju28o05	ju28o05 05	174.4	0.6	176.3	1.4	240	18	0.1896	0.4	0.0274	0.18	36.4605	0.18	0.051	0.36
LMJMF3	Z11	zr_9	ju28m12	ju28m12 12	174.9	0.8	174.7	1.9	184	28	0.1877	0.6	0.0275	0.24	36.3531	0.24	0.0498	0.62
LMJMF3	Z20	zr_26	jl19e13	jl19e13 13	175	1.7	215.9	5.3	688	52	0.2369	1.3	0.0275	0.49	36.346	0.49	0.0625	1.23
LMJMF3	Z11	zr_23	ju28n13	ju28n13 13	176.2	0.9	174.8	1.8	184	22	0.1879	0.5	0.0277	0.25	36.0876	0.25	0.0498	0.48
LMJMF3	Z11	zr_5	ju28m07	ju28m07 07	176.5	1.3	175.3	5.8	164	78	0.1884	1.8	0.0278	0.38	36.0232	0.38	0.0493	1.68
LMJMF3	Z11	zr_17	ju28n09	ju28n09 09	177.3	0.8	175.6	1.6	174	20	0.1888	0.5	0.0279	0.22	35.8661	0.22	0.0496	0.42
LMJMF3	Z11	zr_1	ju28l13	ju28l13 13	177.3	0.8	172.7	1.7	166	22	0.1854	0.5	0.0279	0.24	35.8654	0.24	0.0494	0.47
LMJMF3	Z11	zr_2	ju28l14	ju28l14 14	177.8	0.9	175.2	1.2	180	18	0.1884	0.4	0.028	0.26	35.7533	0.26	0.0497	0.37
LMJMF3	Z20	zr_31	jl19e14	jl19e14 14	177.8	1.6	174.7	3.5	132	48	0.1878	1.1	0.028	0.45	35.7552	0.45	0.0487	1.02
LMJMF3	Z20	zr_10	jl19e07	jl19e07 07	177.9	4.3	352.3	20	1756	108	0.4147	3.2	0.028	1.22	35.7478	1.22	0.1075	2.92
LMJMF3	Z11	zr_11	ju28m14	ju28m14 14	178	0.9	176.9	1.5	186	20	0.1903	0.5	0.028	0.25	35.7121	0.25	0.0498	0.44
LMJMF3	Z11	zr_6	ju28m09	ju28m09 09	178.2	0.8	175.1	1.2	164	16	0.1882	0.4	0.028	0.24	35.67	0.24	0.0494	0.37
LMJMF3	Z11	zr_10	ju28m13	ju28m13 13	178.4	0.7	177.3	1.5	182	18	0.1907	0.5	0.0281	0.19	35.6306	0.19	0.0497	0.39
LMJMF3	Z11	zr_21	ju28n11	ju28n11 11	178.4	0.8	177.6	1.4	190	18	0.1911	0.4	0.0281	0.22	35.6341	0.22	0.0499	0.39
LMJMF3	Z11	zr_20	ju28n10	ju28n10 10	178.7	0.8	177.5	1.4	182	20	0.191	0.4	0.0281	0.21	35.57	0.21	0.0498	0.42
LMJMF3	Z11	zr_3	ju28m05	ju28m05 05	179.2	0.9	177.9	1.2	200	18	0.1915	0.4	0.0282	0.25	35.4839	0.25	0.0501	0.39
LMJMF3	Z11	zr_16	ju28n08	ju28n08 08	179.2	1	175	2	174	26	0.1881	0.6	0.0282	0.28	35.4746	0.28	0.0496	0.56
LMJMF3	Z11	zr_7	ju28m10	ju28m10 10	179.6	0.8	173.1	1.4	166	18	0.1858	0.5	0.0283	0.22	35.3902	0.22	0.0494	0.42
LMJMF3	Z11	zr_22	ju28n12	ju28n12 12	179.7	0.8	176.1	1	178	16	0.1894	0.3	0.0283	0.23	35.3817	0.23	0.0497	0.32
LMJMF3	Z11	zr_15	ju28n07	ju28n07 07	180.6	0.7	176.9	0.9	170	16	0.1904	0.3	0.0284	0.2	35.1917	0.2	0.0495	0.34
LMJMF3	Z11	zr_12	ju28n05	ju28n05 05	180.6	0.8	180.8	1.2	190	16	0.1949	0.3	0.0284	0.22	35.2012	0.22	0.0499	0.34
LMJMF3	Z11	zr_24	ju28n14	ju28n14 14	181.5	0.9	179.9	1.4	200	20	0.1939	0.4	0.0286	0.25	35.0198	0.25	0.0501	0.43
LMJMF3	Z11	zr_14	ju28n06	ju28n06 06	181.6	1	209.1	6.1	570	68	0.2287	1.6	0.0286	0.27	35.0065	0.27	0.0591	1.54
LMJMF3	Z11	zr_4	ju28m06	ju28m06 06	182.1	0.9	179.5	1.4	194	20	0.1933	0.4	0.0287	0.26	34.9028	0.26	0.05	0.41
LMJMF3	Z20	zr_16	jl19e11	jl19e11 11	208.2	2.5	260.8	9.3	764	68	0.2928	1.7	0.0328	0.62	30.4723	0.62	0.0647	1.61
DMMF3	Z21	zr_1	jl19f05	jl19f05 05	151	2.1	143.1	10	12	94	0.1513	3.5	0.0237	0.71	42.198	0.71	0.0463	3.45
DMMF3	Z21	zr_24	jl19g12	jl19g12 12	151.7	3.9	156.7	15.9	232	266	0.1669	5.9	0.0238	1.3	42.0041	1.3	0.0508	5.74
DMMF3	Z9	zr_5	no25h07	no25h07 07	153.1	4.5	156.8	20	120	254	0.167	6.9	0.024	1.49	41.605	1.49	0.0485	5.85
DMMF3	Z21	zr_21	jl19g09	jl19g09 09	153.3	3	151.1	11.5	116	172	0.1605	3.8	0.0241	0.99	41.5484	0.99	0.0484	3.64
DMMF3	Z21	zr_28	jl19h05	jl19h05 05	154.2	3.5	140.3	18.5	0	48	0.1482	6	0.0242	1.14	41.3022	1.14	0.0444	5.85
DMMF3	Z21	zr_8	jl19f12	jl19f12 12	154.3	7.1	191.3	43.5	676	474	0.2073	11.3	0.0242	2.32	41.2686	2.32	0.0621	11.03
DMMF3	Z21	zr_34	jl19h09	jl19h09 09	155.1	2.4	162	8.6	262	124	0.173	2.8	0.0244	0.77	41.0577	0.77	0.0515	2.7
DMMF3	Z9	zr_2	no25g12	no25g12 12	155.5	1.6	173.4	7.9	454	104	0.1862	2.5	0.0244	0.52	40.9708	0.52	0.056	2.36
DMMF3	Z21	zr_10	jl19f14	jl19f14 14	155.5	7.6	141.7	40.2	0	150	0.1498	10.6	0.0244	2.48	40.9498	2.48	0.0445	10.28
DMMF3	Z21	zr_27	jl19g14	jl19g14 14	155.7	3.4	149.6	13.3	52	166	0.1587	5.1	0.0244	1.12	40.9013	1.12	0.0471	4.93
DMMF3	Z21	zr_12	jl19g07	jl19g07 07	156.1	2.7	162.3	15.5	252	208	0.1733	4.6	0.0245	0.88	40.8077	0.88	0.0513	4.53
DMMF3	Z9	zr_5	no25h06	no25h06 06	156.4	5.6	161.2	23.2	244	324	0.1721	7.8	0.0246	1.8	40.7158	1.8	0.0511	7.02
DMMF3	Z21	zr_4	jl19f07	jl19f07 07	156.4	2.6	152.8	9.5	96	132	0.1624	2.9	0.0246	0.85	40.7196	0.85	0.048	2.79
DMMF3	Z21	zr_7	jl19f11	jl19f11 11	156.9	2.8	154.3	10.6	114	152	0.1641	3.4	0.0246	0.92	40.6011	0.92	0.0483	3.25
DMMF3	Z21	zr_30	jl19h08	jl19h08 08	157.1	2.8	160.8	13.4	214	188	0.1716	4.2	0.0247	0.9	40.5249	0.9	0.0505	4.06
DMMF3	Z21	zr_21	jl19g10	jl19g10 10	157.2	3.5	155.6	15.1	130	206	0.1656	4.5	0.0247	1.14	40.5169	1.14	0.0487	4.37
DMMF3	Z21	zr_5	jl19f09	jl19f09 09	157.3	2.1	145.9	8	0	32	0.1546	2.9	0.0247	0.67	40.496	0.67	0.0454	2.82
DMMF3	Z21	zr_9	jl19f13	jl19f13 13	157.4	3.2	155.3	13.5	122	218	0.1652	4.7	0.0247	1.04	40.4627	1.04	0.0485	4.63
DMMF3	Z9	zr_6	no25h08	no25h08 08	158.5	2.5	152.4	10.5	118	164	0.1619	3.7	0.0249	0.79	40.1814	0.79	0.0484	3.48
DMMF3	Z21	zr_7	jl19f10	jl19f10 10	158.9	5	150.5	26.2	18	168	0.1597	6.7	0.025	1.61	40.0676	1.61	0.0464	6.53
DMMF3	Z9	zr_3	no25g14	no25g14 14	159.3	1.2	156.3	4.2	126	60	0.1664	1.4	0.025	0.37	39.9617	0.37	0.0486	1.29
DMMF3	Z21	zr_5	jl19f08	jl19f08 08	159.3	2.6	150.3	11.9	12	104	0.1596	4.1	0.025	0.83	39.9785	0.83	0.0463	3.97
DMMF3	Z21	zr_10	jl19g05	jl19g05 05	159.5	3.5	163.8	13.6	226	166	0.1751	3.7	0.0251	1.11	39.9149	1.11	0.0507	3.57
DMMF3	Z13	zr_4	ju28g13	ju28g13 13	159.9	1.5	155.2	5.3	150	84	0.1651	1.8	0.0251	0.49	39.8266	0.49	0.0491	1.8
DMMF3	Z21	zr_27	jl19g13	jl19g13 13	159.9	3	165	12.2	238	166	0.1764	3.7	0.0251	0.96	39.8077	0.96	0.0509	3.61
DMMF3	Z21	zr_29	jl19h06	jl19h06 06	160.3	2.9	152	10.5	22	106	0.1615	3.7	0.0252	0.92	39.706	0.92	0.0465	3.58
DMMF3	Z21	zr_1	jl19f06	jl19f06 06	160.4	2.4	157	9.4	104	126	0.1672	2.8	0.0252	0.75	39.6942	0.75	0.0481	2.66
DMMF3	Z13	zr_3	ju28g12	ju28g12 12	161	1.7	150.9	7	20	82	0.1602	2.5	0.0253	0.55	39.5486	0.55	0.0465	2.63
DMMF3	Z21	zr_24	jl19g11	jl19g11 11	161.2	2.7	161.4	12	164	178	0.1723	3.9	0.0253	0.85	39.4942	0.85	0.0494	3.82
DMMF3	Z13	zr_6	ju28h05	ju28h05 05	162.4	2.2	165.2	7.5	226	88	0.1767	2.5	0.0255	0.68	39.1883	0.68	0.0507	1.89
DMMF3	Z21	zr_14	jl19g08	jl19g08 08	163.2	3.2	162.9	14.3	158	230	0.174	5	0.0256	1	39.012	1	0.0492	4.9
DMMF3	Z21	zr_34	jl19h10	jl19h10 10	163.7	3.8	163.9	16.2	166	202	0.1751	4.5	0.0257	1.17	38.8819	1.17	0.0494	4.31
DMMF3	Z9	zr_1	no25g11	no25g11 11	163.8	1.6	166.1	5.5	196	84	0.1778	1.8	0.0257	0.5	38.8561	0.5	0.05	1.8
DMMF3	Z9	zr_4	no25h05	no25h05 05	164.1	2	228.5	6.9	920	80	0.2524	1.7	0.0258	0.62	38.7832	0.62	0.0697	1.95
DMMF3	Z13	zr_5	ju28g14	ju28g14 14	164.3	1.6	219.7	7.2	908	62	0.2416	1.8	0.0258	0.48	38.7356	0.48	0.0693	1.53
DMMF3	Z21	zr_12	jl19g06	jl19g06 06	166.9	2.5	166.1	11.4	154	170	0.1778	3.7	0.0262	0.76	38.1289	0.76	0.0492	3.64
DMMF3	Z9	zr_2	no25g13	no25g13 13	168.9	2.4	207.9	11.8	694	138	0.2273	3.1	0.0265	0.73	37.6701	0.73	0.0626	3.25
DMMF3	Z21	zr_30	jl19h07	jl19h07 07	1199.6	12.5	1219.5	25.6	1254	40	2.3234	1.2	0.2045	0.57	4.8891	0.57	0.0824	1.06

## Sheet: T6 Lu-Hf Standard Eval.
Supplementary Table 6. LA-ICP-MS Lu-Hf measurements of four zircon standard reference materials across two sessions (September 2020 and November 2021). Measurements were conducted at the University of Geneva (Switzerland).
Date	Standard	Analysis	N in graph	# cycles integrated (120 max)	BetaYb	2se	betaYb / betaHf	Beta Hf	2se	179Hf/177Hf	2se	178Hf/177Hf	2se	171Yb/173Yb	2se	174Hf177Hf	2se	176Lu/177Hf	2se	176Hf/177Hf	2se
2020-09-08	Mudtank	MT1_Hf1_02sep20_2.dat	1	120	1.47821	0.250307	1.48842	0.993144	0.00276893	0.740733	1.74183e-05	1.48379	5.07472e-05	0.874922	0.00255444	0.0102021	2.33413e-05	7.43495e-05	7.21031e-07	0.282487	8.39334e-06
2020-09-08	Mudtank	MT1_Hf1_02sep20_3.dat	2	120	1.10133	0.864336	1.09565	1.00518	0.00237999	0.740833	2.15105e-05	1.48402	6.28762e-05	0.878769	0.00890176	0.00894806	7.33869e-06	2.26076e-05	3.25693e-07	0.282493	9.21388e-06
2020-09-08	Mudtank	MT1_Hf1_02sep20_4.dat	3	120	2.79088	1.04525	2.79246	0.999431	0.00308092	0.740785	1.87202e-05	1.48388	6.00849e-05	0.861651	0.0102666	0.00889541	8.92595e-06	2.04351e-05	3.56526e-07	0.282483	7.38717e-06
2020-09-08	Mudtank	MT1_Hf1_02sep20_5.dat	4	120	2.41054	0.853487	2.44162	0.987272	0.00426953	0.740684	2.32099e-05	1.48363	5.91859e-05	0.865476	0.00860789	0.00886389	1.1749e-05	1.94639e-05	2.97373e-07	0.282494	8.47632e-06
2020-09-08	Mudtank	MT1_Hf1_02sep20_6.dat	5	120	0.970658	1.06927	0.993653	0.976858	0.00433772	0.740597	2.80928e-05	1.4835	6.97379e-05	0.880107	0.0109915	0.00890338	9.04378e-06	1.99055e-05	1.5096e-07	0.282493	7.3877e-06
2020-09-08	Mudtank	MT1_Hf1_03sep20	6	120	1.46076	0.400657	1.56573	0.932957	0.00386618	0.740232	3.0826e-05	1.48271	7.10045e-05	0.8751	0.00408301	0.0101769	6.93509e-05	7.19457e-05	1.24325e-06	0.282487	8.77481e-06
2020-09-08	Mudtank	MT1_Hf1_03sep20_6.dat	7	120	1.70537	0.260661	1.81974	0.937154	0.00512308	0.740266	3.30519e-05	1.4828	6.85161e-05	0.872611	0.00266088	0.010182	3.35211e-05	6.46775e-05	2.19899e-06	0.282472	1.0585e-05
2020-09-08	Mudtank	MT1_Hf1_03sep20_7.dat	8	120	1.49788	0.429658	1.56548	0.956818	0.00306435	0.74043	1.85125e-05	1.4832	6.88255e-05	0.874721	0.00434276	0.00986209	9.22257e-06	6.41208e-05	4.10022e-07	0.28251	9.46708e-06
2020-09-08	Mudtank	MT1_Hf1_03sep20_8.dat	9	120	1.41543	1.04657	1.55568	0.909848	0.00313364	0.740039	2.01151e-05	1.48236	5.67329e-05	0.875562	0.0106743	0.00888346	4.54928e-06	2.04993e-05	2.83121e-07	0.282499	8.47403e-06
2020-09-08	Mudtank	MT1_Hf1_03sep20_9.dat	10	120	0.755294	1.16007	0.841854	0.89718	0.00352268	0.739934	2.52545e-05	1.48215	5.62041e-05	0.882317	0.0118158	0.00886333	7.11149e-06	1.88638e-05	3.8195e-07	0.282488	8.19407e-06
2020-09-08	Plesovice	Pleso2_02sep20_02.dat	42	120	1.48334	0.0426141	1.52591	0.972097	0.00605112	0.740558	3.81304e-05	1.4834	0.000134296	0.87487	0.00043413	0.0198312	0.000195046	0.000377149	3.03957e-06	0.282455	9.73234e-06
2020-09-08	Plesovice	Pleso2_02sep20_03.dat	43	120	1.43856	0.0706865	1.42472	1.00971	0.00457327	0.740871	2.57089e-05	1.48402	7.14584e-05	0.875326	0.000720866	0.0152919	0.00016056	0.000217884	1.99026e-06	0.282472	9.355e-06
2020-09-08	Plesovice	Pleso2_02sep20_04.dat	44	120	1.55878	0.0675898	1.56524	0.995872	0.00514974	0.740756	2.83721e-05	1.48382	6.86608e-05	0.874101	0.000687829	0.0157118	0.000103274	0.000229141	1.1731e-06	0.282452	8.43755e-06
2020-09-08	Plesovice	Pleso2_02sep20_05.dat	45	114	1.53848	0.0531201	1.57376	0.977586	0.00557895	0.740603	3.47785e-05	1.48328	0.000177296	0.874308	0.000540153	0.0170696	0.000209837	0.000259759	1.38528e-06	0.282458	1.17316e-05
2020-09-08	Plesovice	Pleso2_02sep20_06.da	46	120	1.49154	0.035634	1.53067	0.974433	0.00386153	0.740577	2.90294e-05	1.48342	6.25687e-05	0.874786	0.000362712	0.0228979	0.000204498	0.000433239	1.14091e-06	0.282451	8.43225e-06
2020-09-08	Plesovice	Pleso2_03sep20_03.	47	120	1.45486	0.0399642	1.5258	0.953506	0.00469972	0.740403	3.12915e-05	1.4831	6.55387e-05	0.87516	0.000407321	0.0223608	0.000152933	0.000446569	1.56962e-06	0.28246	8.71374e-06
2020-09-08	Plesovice	Pleso2_03sep20_04.dat	48	120	1.45776	0.0570941	1.5412	0.94586	0.00318467	0.740339	2.34289e-05	1.483	5.86144e-05	0.87513	0.000582096	0.0181269	0.000148349	0.000346717	2.06112e-06	0.282453	9.27247e-06
2020-09-08	Plesovice	Pleso2_03sep20_05.dat	49	120	1.40382	0.0641649	1.50823	0.93077	0.00320193	0.740213	2.79755e-05	1.48268	5.17425e-05	0.87568	0.000654031	0.0198318	0.000115628	0.000376728	1.88356e-06	0.282461	1.00249e-05
2020-09-08	Plesovice	Pleso2_03sep20_06.dat	50	120	1.35998	0.0565388	1.5442	0.880704	0.00530296	0.739796	3.26858e-05	1.48183	8.43865e-05	0.876127	0.000576572	0.0147145	7.74165e-05	0.000199414	3.56938e-06	0.282455	8.56864e-06
2020-09-08	Plesovice	Pleso2_03sep20_07.dat	51	120	1.40554	0.0878849	1.59692	0.880158	0.00344148	0.739792	2.67156e-05	1.48189	6.11952e-05	0.875662	0.000895857	0.0150473	9.52866e-05	0.000238921	3.75726e-07	0.282455	8.22814e-06
2020-09-08	GJ-1	GJ1_1_Hf1_02sep20_02.	77	120	1.54433	0.0313903	1.516	1.01869	0.00360368	0.740946	2.57699e-05	1.48417	5.34051e-05	0.874248	0.000319546	0.032863	0.000157274	0.00113221	3.21805e-06	0.281997	9.07205e-06
2020-09-08	GJ-1	GJ1_1_Hf1_02sep20_03.	78	120	1.50951	0.0344775	1.52235	0.991567	0.00412015	0.74072	3.50599e-05	1.48372	7.61344e-05	0.874603	0.000351022	0.0322854	0.000285337	0.00105839	2.87416e-06	0.281998	1.11717e-05
2020-09-08	GJ-1	GJ1_1_Hf1_02sep20_04.	79	120	1.5442	0.0340346	1.56514	0.986622	0.00376823	0.740679	2.3745e-05	1.48365	5.77774e-05	0.87425	0.000346576	0.0324459	0.000207589	0.00111325	2.53143e-06	0.281987	1.07649e-05
2020-09-08	GJ-1	GJ1_1_Hf1_02sep20_05.	80	120	1.5555	0.0349591	1.59728	0.973841	0.00458407	0.740572	3.33723e-05	1.48343	5.935e-05	0.874135	0.000355749	0.0311422	0.000417735	0.00102514	3.56458e-06	0.28199	1.09991e-05
2020-09-08	GJ-1	GJ1_1_Hf1_02sep20_06.	81	120	1.52431	0.0352986	1.54965	0.983647	0.00358719	0.740654	2.22077e-05	1.48361	5.8873e-05	0.874452	0.000359389	0.0299097	0.000106433	0.00103234	9.33888e-07	0.281985	1.01626e-05
2020-09-08	GJ-1	GJ1_1_Hf1_03sep20_03	82	120	1.47206	0.0475658	1.56884	0.938312	0.00487641	0.740276	3.16429e-05	1.48283	6.03739e-05	0.874984	0.000484509	0.0305079	0.000227558	0.00108659	2.63301e-06	0.281999	1.1816e-05
2020-09-08	GJ-1	GJ1_1_Hf1_03sep20_04.	83	120	1.49047	0.0414016	1.58465	0.940568	0.00378513	0.740295	2.93472e-05	1.48287	6.68981e-05	0.874797	0.000421583	0.0302247	0.000176952	0.00109649	2.01755e-06	0.28199	1.06955e-05
2020-09-08	GJ-1	GJ1_1_Hf1_03sep20_05.	84	120	1.44759	0.0406019	1.54073	0.939547	0.00417218	0.740286	2.72815e-05	1.48286	6.87099e-05	0.875234	0.00041395	0.0294291	0.000196534	0.00106661	2.35768e-06	0.281997	1.05646e-05
2020-09-08	GJ-1	GJ1_1_Hf1_03sep20_06.	85	120	1.43575	0.0452078	1.61645	0.888214	0.00486255	0.739859	3.33455e-05	1.48197	6.99583e-05	0.875354	0.000460121	0.0304154	0.000349597	0.00106946	3.48292e-06	0.281983	1.10471e-05
2020-09-08	GJ-1	GJ1_1_Hf1_03sep20_07.	86	120	1.42913	0.0468492	1.60743	0.889078	0.00494047	0.739866	2.83017e-05	1.48201	6.73477e-05	0.875422	0.000477546	0.029082	0.000197513	0.00107447	2.13027e-06	0.281993	9.67655e-06
2020-09-08	MUN4	MUN_4_Zr#4_02sep20_02	101	120	1.52666	0.0056005	1.57306	0.970502	0.00336798	0.740544	2.55658e-05	1.48336	4.95764e-05	0.874428	5.70212e-05	0.254468	0.00696886	0.00921573	0.00013277	0.282117	9.51858e-06
2020-09-08	MUN4	MUN_4_Zr#4_02sep20_03	102	120	1.50765	0.00381524	1.57574	0.956788	0.00244802	0.74043	2.61032e-05	1.48315	6.21781e-05	0.874622	3.88544e-05	0.473717	0.029038	0.00926384	0.000412088	0.282139	1.1779e-05
2020-09-08	MUN4	MUN_4_Zr#4_02sep20_04	103	120	1.52623	0.00505195	1.5579	0.97967	0.00245539	0.740621	1.80216e-05	1.48355	5.72716e-05	0.874433	5.14329e-05	0.304459	0.00770817	0.0106394	0.000156058	0.282149	9.01629e-06
2020-09-08	MUN4	MUN_4_Zr#4_02sep20_05	104	120	1.49674	0.00548322	1.59836	0.936423	0.00345491	0.74026	2.98076e-05	1.48281	6.2859e-05	0.874733	5.58433e-05	0.405187	0.0322805	0.00752841	0.000598905	0.282124	1.17295e-05
2020-09-08	MUN4	4\MUN_4_Zr#4_02sep20_	105	120	1.49521	0.00328816	1.59481	0.937546	0.00401147	0.74027	2.23736e-05	1.48282	5.97171e-05	0.874749	3.34885e-05	0.531111	0.00423954	0.012663	0.000137345	0.282148	1.17208e-05
2020-09-08	MUN4	MUN_4_Zr#4_03sep20_03.dat	106	120	1.45784	0.00434618	1.61449	0.902974	0.00300114	0.739982	2.80616e-05	1.48224	7.37302e-05	0.875129	4.42784e-05	0.417775	0.00877101	0.0120716	7.92582e-05	0.282112	1.17233e-05
2020-09-08	MUN4	MUN_4_Zr#4_03sep20_04	107	120	1.45725	0.00409369	1.60855	0.905939	0.00317356	0.740006	2.15793e-05	1.48228	6.17324e-05	0.875135	4.17117e-05	0.423975	0.00897965	0.0113601	0.000239873	0.282145	1.04962e-05
2020-09-08	MUN4	MUN_4_Zr#4_03sep20_05	108	120	1.45315	0.00492493	1.61857	0.897801	0.00324721	0.739939	2.27029e-05	1.48212	7.61312e-05	0.875177	5.01827e-05	0.346669	0.00650649	0.0103074	0.000153442	0.28213	1.14776e-05
2020-09-08	MUN4	MUN_4_Zr#4_03sep20_06	109	120	1.41743	0.00649832	1.66376	0.851946	0.00398991	0.739557	3.00988e-05	1.48138	9.5155e-05	0.875541	6.62428e-05	0.336233	0.0118762	0.010028	6.92964e-05	0.282113	1.34366e-05
2020-09-08	MUN4	MUN_4_Zr#4_03sep20_07	110	120	1.39086	0.00635077	1.68703	0.824441	0.00337123	0.739328	3.1274e-05	1.48091	8.32577e-05	0.875812	6.47507e-05	0.433923	0.0161008	0.0109505	0.000326767	0.282117	1.25265e-05
2021-11-25	GJ-1	GJ1_1_Hf1_25nov21_01.dat	87	120	2.03991	0.0626392	1.42409	1.43244	0.00439583	0.744404	2.9766e-05	1.49116	5.33244e-05	0.869218	0.000632891	0.0324822	0.000131266	0.00114155	2.13427e-06	0.281976	1.32528e-05
2021-11-25	GJ-1	GJ1_1_Hf1_25nov21_02.dat	88	120	2.05397	0.0551047	1.4047	1.46222	0.00377885	0.744654	2.76891e-05	1.49165	7.8071e-05	0.869076	0.000557553	0.0321573	0.000103395	0.0011267	1.00408e-06	0.281978	1.48521e-05
2021-11-25	GJ-1	GJ1_1_Hf1_25nov21_03.dat	89	120	2.00524	0.0592505	1.41586	1.41627	0.00462251	0.744269	2.61986e-05	1.49091	8.2971e-05	0.869569	0.000600288	0.0322997	0.000139552	0.00111302	1.69994e-06	0.281965	1.42407e-05
2021-11-25	GJ-1	GJ1_1_Hf1_25nov21_04.dat	90	120	2.03844	0.0759883	1.45735	1.39873	0.00395036	0.744122	2.91921e-05	1.49058	7.61923e-05	0.869233	0.00076919	0.0327676	0.000153779	0.001105	1.06774e-06	0.281979	1.53437e-05
2021-11-25	GJ-1	GJ1_1_Hf1_25nov21_05.dat	91	120	2.05371	0.0841367	1.47159	1.39558	0.00470974	0.744096	3.04516e-05	1.49055	7.20034e-05	0.869079	0.000851245	0.0323692	0.000154147	0.00108646	8.35554e-07	0.281945	1.54864e-05
2021-11-25	GJ-1	GJ1_1_Hf1_25nov21_06.dat	92	120	1.93099	0.0738354	1.37861	1.40068	0.00525103	0.744138	3.10923e-05	1.49065	8.45271e-05	0.870321	0.000748568	0.0317369	0.000162713	0.0010695	8.98531e-07	0.282015	1.81004e-05
2021-11-25	GJ-1	GJ1_1_Hf1_25nov21_07.dat	93	120	2.06448	0.0957228	1.42745	1.44628	0.00389896	0.74452	2.66503e-05	1.49139	8.78305e-05	0.86897	0.000967998	0.0304776	0.000150529	0.00108732	9.71721e-07	0.281967	1.68644e-05
2021-11-25	GJ-1	GJ1_1_Hf1_26nov21_01.dat	94	120	1.93985	0.0571962	1.36356	1.42263	0.0035079	0.744322	2.46915e-05	1.49099	8.59813e-05	0.870232	0.000579577	0.0299935	0.00010605	0.0010892	7.7503e-07	0.282005	1.34593e-05
2021-11-25	GJ-1	GJ1_1_Hf1_26nov21_02.dat	95	120	1.99711	0.0627944	1.39749	1.42907	0.00389987	0.744376	2.52806e-05	1.49109	9.13219e-05	0.869652	0.000635377	0.0303583	0.000110781	0.00110325	9.7011e-07	0.281988	1.58192e-05
2021-11-25	GJ-1	GJ1_1_Hf1_26nov21_03.dat	96	120	2.0463	0.0585839	1.38541	1.47704	0.00417448	0.744778	2.82177e-05	1.49194	8.02733e-05	0.869154	0.000593228	0.0293276	0.00011314	0.00100697	1.10319e-06	0.28199	1.42087e-05
2021-11-25	GJ-1	GJ1_1_Hf1_26nov21_04.dat	97	120	1.99825	0.0551226	1.36577	1.46309	0.00334786	0.744661	2.65312e-05	1.49168	7.55763e-05	0.86964	0.000558285	0.0299523	0.000116148	0.00106485	1.08392e-06	0.282008	1.25154e-05
2021-11-25	GJ-1	GJ1_1_Hf1_26nov21_05.dat	98	120	2.00091	0.051813	1.37548	1.4547	0.00361208	0.744591	2.7392e-05	1.49151	7.30964e-05	0.869613	0.000524559	0.0299717	0.00010745	0.00106454	1.24284e-06	0.282002	1.19331e-05
2021-11-25	GJ-1	GJ1_1_Hf1_26nov21_06.dat	99	120	2.0221	0.071674	1.38061	1.46464	0.00383107	0.744674	2.48055e-05	1.49165	8.24331e-05	0.869399	0.000725224	0.0297154	0.000178086	0.0010718	9.27041e-07	0.281985	1.39874e-05
2021-11-25	GJ-1	GJ1_1_Hf1_26nov21_07.dat	100	120	2.02857	0.0641216	1.38168	1.46819	0.00445286	0.744704	2.47474e-05	1.4917	9.1764e-05	0.869333	0.000648666	0.02995	0.000149791	0.00106857	1.03666e-06	0.281992	1.19318e-05
2021-11-25	Mudtank	MT1_Hf1_25nov21_01.dat	11	120	1.9923	0.348996	1.38992	1.43339	0.00334845	0.744412	2.27756e-05	1.49118	4.76446e-05	0.8697	0.00353994	0.0105306	2.05939e-05	7.4209e-05	7.07588e-07	0.282479	1.05799e-05
2021-11-25	Mudtank	MT1_Hf1_25nov21_02.dat	12	120	2.20755	0.476248	1.58755	1.39054	0.00314313	0.744053	2.28555e-05	1.49046	5.10529e-05	0.867524	0.00480891	0.0103698	1.42444e-05	6.68965e-05	7.39826e-07	0.282479	1.03552e-05
2021-11-25	Mudtank	MT1_Hf1_25nov21_03.dat	13	120	2.40252	0.444185	1.66315	1.44456	0.00311319	0.744506	2.18967e-05	1.49136	6.4586e-05	0.865556	0.00446693	0.0104819	1.46458e-05	7.47677e-05	5.227e-07	0.282483	1.32638e-05
2021-11-25	Mudtank	MT1_Hf1_25nov21_04.dat	14	120	2.26162	0.632481	1.60221	1.41156	0.00381509	0.744229	2.26697e-05	1.49082	6.74732e-05	0.866977	0.00645423	0.0102541	3.31365e-05	7.25553e-05	9.0986e-07	0.282485	1.25762e-05
2021-11-25	Mudtank	MT1_Hf1_25nov21_05.dat	15	120	2.26503	0.702897	1.63768	1.38307	0.00402035	0.743991	2.64821e-05	1.49032	6.63262e-05	0.866943	0.00702815	0.0101258	1.39191e-05	6.4275e-05	4.77893e-07	0.282489	1.42782e-05
2021-11-25	Mudtank	MT1_Hf1_25nov21_06.dat	16	120	2.58936	0.705665	1.87223	1.38304	0.00423653	0.743991	3.23486e-05	1.49034	5.93645e-05	0.863675	0.00707886	0.0103755	4.61562e-05	6.55252e-05	5.15052e-07	0.282469	1.34481e-05
2021-11-25	Mudtank	MT1_Hf1_25nov21_07.dat	17	120	2.62551	0.714613	1.89414	1.38612	0.00431379	0.744016	2.95694e-05	1.49041	6.79174e-05	0.863312	0.0071655	0.0102059	3.36373e-05	6.77658e-05	7.70874e-07	0.282487	1.48531e-05
2021-11-25	Mudtank	MT1_Hf1_25nov21_09.dat	18	120	2.26967	0.823271	1.63131	1.39132	0.00467808	0.74406	3.07109e-05	1.49049	7.40287e-05	0.866896	0.00827078	0.00983704	2.81839e-05	5.26941e-05	1.2335e-06	0.282478	1.42629e-05
2021-11-25	Mudtank	MT1_Hf1_25nov21_10.dat	19	120	1.93039	0.757175	1.38131	1.39751	0.004064	0.744112	2.67241e-05	1.49054	6.6616e-05	0.870328	0.00759853	0.010056	1.79741e-05	6.04519e-05	1.43407e-06	0.282478	1.29059e-05
2021-11-25	Mudtank	MT1_Hf1_25nov21_11.dat	20	120	2.2161	0.703641	1.58603	1.39727	0.0042217	0.74411	2.79275e-05	1.49057	7.02814e-05	0.867437	0.00721834	0.0101575	1.99255e-05	6.96176e-05	6.24142e-07	0.282483	1.30912e-05
2021-11-25	Mudtank	MT1_Hf1_25nov21_12.dat	21	120	2.51912	0.610149	1.8045	1.39602	0.00421883	0.744099	2.76627e-05	1.49059	6.47272e-05	0.864382	0.00612943	0.010333	7.11614e-06	6.98494e-05	7.65158e-07	0.282474	1.51293e-05
2021-11-25	Mudtank	MT1_Hf1_25nov21_13.dat	22	120	2.94203	0.632571	2.05014	1.43504	0.00405337	0.744426	2.52011e-05	1.49125	8.39745e-05	0.860136	0.00630745	0.0101832	1.16163e-05	7.15331e-05	6.31271e-07	0.282468	1.43506e-05
2021-11-25	Mudtank	MT1_Hf1_25nov21_14.dat	23	120	1.97301	0.940186	1.37112	1.43898	0.00317124	0.744459	2.3224e-05	1.49129	7.36553e-05	0.869896	0.00954364	0.00967326	4.80963e-05	6.01954e-05	1.67963e-06	0.282479	1.3416e-05
2021-11-25	Mudtank	MT1_Hf1_25nov21_15.dat	24	120	2.45653	0.70872	1.70328	1.44223	0.00392995	0.744486	2.42464e-05	1.49129	8.26143e-05	0.865012	0.00717673	0.0100461	2.12262e-05	7.19717e-05	6.40619e-07	0.282468	1.37756e-05
2021-11-25	Mudtank	MT1_Hf1_26nov21_01.dat	25	120	1.9739	0.371392	1.43843	1.37226	0.00347608	0.7439	2.61088e-05	1.49013	9.54573e-05	0.869887	0.00374257	0.0102085	1.60009e-05	6.80763e-05	5.2917e-07	0.282496	1.15054e-05
2021-11-25	Mudtank	MT1_Hf1_26nov21_02.dat	26	120	1.95172	0.42553	1.40977	1.38443	0.00369266	0.744002	2.77869e-05	1.49037	0.000104551	0.870111	0.00430838	0.010122	1.06293e-05	6.69625e-05	7.95026e-07	0.282489	1.15641e-05
2021-11-25	Mudtank	MT1_Hf1_26nov21_03.dat	27	120	1.91819	0.533852	1.3417	1.42966	0.00345447	0.744381	2.39103e-05	1.4911	6.91857e-05	0.870451	0.00544739	0.00995372	1.93567e-05	7.01537e-05	6.27267e-07	0.282476	1.13241e-05
2021-11-25	Mudtank	MT1_Hf1_26nov21_04.dat	28	120	2.65504	0.497832	1.89134	1.40379	0.00316486	0.744164	2.3675e-05	1.49068	7.00947e-05	0.863015	0.00498104	0.010054	1.37436e-05	6.52757e-05	7.05382e-07	0.282478	1.07202e-05
2021-11-25	Mudtank	MT1_Hf1_26nov21_05.dat	29	120	2.16589	0.438912	1.43088	1.51368	0.00386801	0.745085	2.626e-05	1.49253	6.36309e-05	0.867944	0.0044506	0.0103717	3.47062e-05	7.70474e-05	8.81401e-07	0.282484	1.07836e-05
2021-11-25	Mudtank	MT1_Hf1_26nov21_06.dat	30	120	2.43225	0.498398	1.49646	1.62533	0.00459953	0.746022	2.88451e-05	1.49438	8.37834e-05	0.865257	0.00500423	0.010281	2.41921e-05	6.73225e-05	3.96604e-07	0.28249	1.37146e-05
2021-11-25	Mudtank	MT1_Hf1_26nov21_07.dat	31	120	2.10614	0.473784	1.50965	1.39511	0.00309492	0.744092	2.74998e-05	1.49057	7.07114e-05	0.868548	0.00478556	0.0100066	2.82843e-05	6.8155e-05	6.78066e-07	0.28248	1.15862e-05
2021-11-25	Mudtank	MT1_Hf1_26nov21_08.dat	32	120	2.11476	0.546649	1.47602	1.43275	0.00400739	0.744407	2.69135e-05	1.49115	7.29457e-05	0.868461	0.00553421	0.00994674	1.17766e-05	6.2731e-05	4.92774e-07	0.282491	1.29312e-05
2021-11-25	Mudtank	MT1_Hf1_26nov21_09.dat	33	120	2.27563	0.632616	1.56336	1.4556	0.00399203	0.744598	2.80744e-05	1.4915	8.42578e-05	0.866836	0.0063624	0.00982209	1.52064e-05	6.11184e-05	5.42154e-07	0.282463	1.12147e-05
2021-11-25	Mudtank	MT1_Hf1_26nov21_10.dat	34	120	2.26728	0.524177	1.5768	1.4379	0.00423462	0.74445	3.26966e-05	1.49126	6.83153e-05	0.86692	0.0052589	0.00993629	1.032e-05	6.25264e-05	5.21386e-07	0.282486	1.15642e-05
2021-11-25	Mudtank	MT1_Hf1_26nov21_11.dat	35	120	2.44033	0.592284	1.68488	1.44837	0.00456406	0.744538	3.02324e-05	1.49144	8.404e-05	0.865175	0.00601121	0.00992056	7.76688e-06	6.29469e-05	4.85031e-07	0.282481	1.32827e-05
2021-11-25	Mudtank	MT1_Hf1_26nov21_12.dat	36	120	2.44185	0.563044	1.63063	1.49749	0.00396089	0.744949	2.78013e-05	1.49225	8.42071e-05	0.86516	0.00562333	0.00988573	1.08478e-05	6.33733e-05	4.13376e-07	0.282485	1.07775e-05
2021-11-25	Mudtank	MT1_Hf1_26nov21_13.dat	37	120	1.98465	0.404622	1.35539	1.46426	0.00495076	0.744671	2.79837e-05	1.49167	8.31256e-05	0.869778	0.00409868	0.0099449	8.9271e-06	6.42873e-05	3.88347e-07	0.282479	1.04718e-05
2021-11-25	Mudtank	MT1_Hf1_26nov21_14.dat	38	120	2.13464	0.534078	1.4595	1.46258	0.00441418	0.744657	2.66843e-05	1.49168	8.3754e-05	0.86826	0.0054005	0.0099296	1.34895e-05	6.41783e-05	3.36014e-07	0.28248	1.27354e-05
2021-11-25	Mudtank	MT1_Hf1_26nov21_14.dat	39	120	2.12916	0.532785	1.45594	1.4624	0.00441123	0.744655	2.66584e-05	1.49168	8.37405e-05	0.868316	0.00538778	0.00993081	1.34576e-05	6.42887e-05	3.37144e-07	0.282479	1.27454e-05
2021-11-25	Mudtank	MT1_Hf1_26nov21_15.dat	40	120	2.26718	0.477556	1.5596	1.45369	0.00342176	0.744582	2.63903e-05	1.49152	6.068e-05	0.866921	0.0047894	0.0102631	2.02583e-05	7.20572e-05	5.46227e-07	0.282463	9.9741e-06
2021-11-25	Mudtank	MT1_Hf1_26nov21_16.dat	41	120	2.71738	0.479751	1.86753	1.45506	0.0042722	0.744594	2.73287e-05	1.49154	7.39501e-05	0.862389	0.00484998	0.0100263	1.351e-05	6.6535e-05	3.49581e-07	0.282471	9.8972e-06
2021-11-25	MUN4	MUN_4_Zr#3_25nov21_01.dat	111	120	1.9747	0.00362581	1.41929	1.39133	0.00289127	0.74406	1.95472e-05	1.49048	5.69999e-05	0.869879	3.67227e-05	0.526471	0.00214726	0.0120517	3.77664e-05	0.282153	1.3167e-05
2021-11-25	MUN4	MUN_4_Zr#3_25nov21_02.dat	112	120	1.96562	0.00356651	1.41875	1.38546	0.00305225	0.744011	2.00178e-05	1.49036	5.8077e-05	0.869971	3.61259e-05	0.55136	0.00189085	0.0121494	3.69028e-05	0.282165	1.30029e-05
2021-11-25	MUN4	MUN_4_Zr#3_25nov21_03.dat	113	120	1.99956	0.00415815	1.40344	1.42476	0.00341307	0.74434	1.96475e-05	1.49102	5.18574e-05	0.869627	4.21024e-05	0.557636	0.00164308	0.0122205	2.49144e-05	0.282185	1.32647e-05
2021-11-25	MUN4	MUN_4_Zr#3_25nov21_04.dat	114	120	1.96674	0.00429122	1.42961	1.37572	0.00363235	0.743929	2.49873e-05	1.49019	8.47742e-05	0.869959	4.34651e-05	0.558763	0.00219808	0.0121857	3.44875e-05	0.282162	1.47247e-05
2021-11-25	MUN4	MUN_4_Zr#3_25nov21_05.dat	115	120	1.95212	0.0045133	1.43688	1.35859	0.00362204	0.743786	2.50128e-05	1.48993	9.1036e-05	0.870107	4.57236e-05	0.630178	0.00309903	0.0127084	9.42142e-05	0.282153	1.60675e-05
2021-11-25	MUN4	MUN_4_Zr#3_25nov21_06.dat	116	120	1.98489	0.00524678	1.40582	1.41191	0.00316001	0.744232	2.16078e-05	1.4908	8.31495e-05	0.869775	5.31356e-05	0.481415	0.00308068	0.0122344	3.01539e-05	0.282147	1.5886e-05
2021-11-25	MUN4	MUN_4_Zr#3_26nov21_01.dat	117	120	1.96364	0.00393385	1.40355	1.39905	0.00343372	0.744125	2.24072e-05	1.49054	9.37783e-05	0.869991	3.98478e-05	0.602515	0.00169101	0.0136637	8.47269e-05	0.282196	1.56841e-05
2021-11-25	MUN4	MUN_4_Zr#3_26nov21_02.dat	118	120	2.03468	0.00418247	1.39381	1.4598	0.00370837	0.744633	2.36032e-05	1.49161	9.17905e-05	0.869271	4.23304e-05	0.594909	0.00349645	0.0137132	5.05565e-05	0.282194	1.49123e-05
2021-11-25	MUN4	MUN_4_Zr#3_26nov21_03.dat	119	120	2.00584	0.00385358	1.39781	1.43499	0.00340345	0.744426	2.28126e-05	1.49116	8.24059e-05	0.869563	3.90159e-05	0.634128	0.00602897	0.0140587	7.46619e-05	0.282204	1.65761e-05
2021-11-25	MUN4	MUN_4_Zr#3_26nov21_04.dat	120	120	2.00339	0.00381171	1.39728	1.43378	0.00343655	0.744415	2.23826e-05	1.49116	6.87623e-05	0.869588	3.85936e-05	0.468176	0.00308484	0.0121776	5.20532e-05	0.28218	1.25851e-05
2021-11-25	MUN4	MUN_4_Zr#3_26nov21_05.dat	121	120	1.99728	0.00426635	1.39857	1.42809	0.00360806	0.744368	2.4162e-05	1.49107	9.04454e-05	0.86965	4.31997e-05	0.503749	0.00227632	0.0126697	3.46368e-05	0.282191	1.36568e-05
2021-11-25	Plesovice	Pleso2_25nov21_01.dat	52	120	1.99951	0.0500345	1.39069	1.43778	0.0031329	0.744449	2.21804e-05	1.49126	5.56037e-05	0.869627	0.000506374	0.0232342	0.000122966	0.000441376	6.57271e-06	0.282453	1.03416e-05
2021-11-25	Plesovice	Pleso2_25nov21_02.dat	53	120	1.94963	0.0740055	1.35161	1.44244	0.00359864	0.744488	2.15819e-05	1.49134	6.00848e-05	0.870133	0.000749424	0.0191349	3.66729e-05	0.000330219	2.17757e-06	0.282468	1.09477e-05
2021-11-25	Plesovice	Pleso2_25nov21_03.dat	54	120	1.90364	0.0731868	1.35656	1.40328	0.00322161	0.74416	2.28057e-05	1.49066	5.80368e-05	0.870599	0.000743849	0.0210508	0.000528203	0.00047464	1.33355e-05	0.282446	1.0731e-05
2021-11-25	Plesovice	Pleso2_25nov21_04.dat	55	120	1.95857	0.0568831	1.4005	1.39848	0.00344574	0.74412	2.10079e-05	1.49062	5.69835e-05	0.870042	0.00057573	0.0248042	0.000330745	0.000541721	8.19141e-06	0.282445	1.12152e-05
2021-11-25	Plesovice	Pleso2_25nov21_05.dat	56	120	2.05099	0.0833288	1.45763	1.40707	0.00370126	0.744192	2.35215e-05	1.49076	6.15894e-05	0.869106	0.000842174	0.0197622	0.000149358	0.000375548	2.21562e-06	0.28244	1.02112e-05
2021-11-25	Plesovice	Pleso2_25nov21_06.dat	57	120	1.91146	0.0627551	1.38801	1.37712	0.00301794	0.743941	2.49992e-05	1.49025	6.26162e-05	0.870519	0.000635956	0.0230185	6.97666e-05	0.000469129	3.34053e-06	0.282449	1.08561e-05
2021-11-25	Plesovice	Pleso2_25nov21_07.dat	58	120	1.99296	0.0775091	1.36495	1.4601	0.00371927	0.744636	2.36269e-05	1.49164	7.09447e-05	0.869694	0.000784227	0.0192204	0.000106412	0.000321988	3.6456e-06	0.282462	1.04592e-05
2021-11-25	Plesovice	Pleso2_25nov21_08.dat	59	120	1.93462	0.0783829	1.33053	1.45402	0.00264808	0.744585	2.49074e-05	1.49157	7.12592e-05	0.870285	0.000793189	0.0195948	8.65431e-05	0.000350073	3.08787e-06	0.282464	1.03813e-05
2021-11-25	Plesovice	Pleso2_25nov21_09.dat	60	120	2.00915	0.0659152	1.41696	1.41793	0.00405176	0.744283	2.45706e-05	1.49096	6.39915e-05	0.86953	0.000667433	0.0237589	6.15367e-05	0.00048096	8.39151e-07	0.282439	1.1151e-05
2021-11-25	Plesovice	Pleso2_25nov21_10.dat	61	120	1.95024	0.0697442	1.37012	1.4234	0.00312055	0.744329	2.14268e-05	1.491	7.40873e-05	0.870126	0.000705887	0.0229001	0.000129193	0.000464155	1.51572e-06	0.282459	1.27793e-05
2021-11-25	Plesovice	Pleso2_25nov21_11.dat	62	120	1.92439	0.075024	1.37248	1.40212	0.00389486	0.74415	2.20756e-05	1.49065	6.19833e-05	0.870388	0.000760251	0.0236831	9.73374e-05	0.000482208	9.2788e-07	0.282455	1.32372e-05
2021-11-25	Plesovice	Pleso2_25nov21_12.dat	63	120	1.94488	0.107512	1.38943	1.39977	0.00416571	0.744131	2.38393e-05	1.49061	7.13718e-05	0.870181	0.00108959	0.0188378	9.2554e-05	0.000319405	9.07982e-07	0.282463	1.26837e-05
2021-11-25	Plesovice	Pleso2_25nov21_13.dat	64	120	2.04369	0.0963652	1.41719	1.44207	0.00501905	0.744485	2.93155e-05	1.49135	8.10528e-05	0.86918	0.000974226	0.0219587	0.000134917	0.000438254	3.86665e-06	0.282452	1.29639e-05
2021-11-25	Plesovice	Pleso2_26nov21_01.dat	65	120	1.88496	0.0657367	1.34564	1.40078	0.00329571	0.744139	2.63373e-05	1.49063	8.17302e-05	0.870788	0.00066707	0.0187548	3.53504e-05	0.000339544	2.04674e-06	0.282463	1.02101e-05
2021-11-25	Plesovice	Pleso2_26nov21_02.dat	66	120	1.98435	0.0824957	1.42243	1.39504	0.00304356	0.744091	2.50915e-05	1.49051	7.75962e-05	0.869781	0.000835429	0.0183528	2.79114e-05	0.00032628	1.03885e-06	0.282445	1.0173e-05
2021-11-25	Plesovice	Pleso2_26nov21_03.dat	67	120	1.95008	0.0608056	1.40251	1.39042	0.00394561	0.744052	2.93445e-05	1.49046	8.39494e-05	0.870128	0.000615614	0.0207581	8.10342e-05	0.000420643	1.09132e-06	0.282455	1.22112e-05
2021-11-25	Plesovice	Pleso2_26nov21_05.dat	68	120	1.89433	0.0606596	1.37483	1.37786	0.00359059	0.743947	2.36546e-05	1.49026	9.12174e-05	0.870693	0.000614629	0.0202914	9.77907e-05	0.000407475	1.02589e-06	0.282454	1.16704e-05
2021-11-25	Plesovice	Pleso2_26nov21_06.dat	69	120	1.96577	0.0726841	1.34434	1.46226	0.00418619	0.744654	2.4903e-05	1.4917	7.01965e-05	0.869969	0.000735834	0.0191268	0.000127224	0.000358379	1.70455e-06	0.282461	9.42408e-06
2021-11-25	Plesovice	Pleso2_26nov21_07.dat	70	120	2.07321	0.0822611	1.29276	1.60371	0.00494585	0.74584	2.86788e-05	1.49409	0.000105322	0.868881	0.000832183	0.0176111	0.000114737	0.000301424	1.57797e-06	0.282464	1.07722e-05
2021-11-25	Plesovice	Pleso2_26nov21_08.dat	71	120	1.95754	0.116144	1.38978	1.40852	0.00368372	0.744204	2.43164e-05	1.49076	7.41586e-05	0.870052	0.00117608	0.0167996	6.69559e-05	0.000289033	9.94693e-07	0.282461	1.16315e-05
2021-11-25	Plesovice	Pleso2_26nov21_09.dat	72	120	1.91965	0.0803403	1.36489	1.40645	0.0034431	0.744187	2.57634e-05	1.49073	7.69854e-05	0.870436	0.000816042	0.0177941	7.06787e-05	0.000315095	5.03566e-07	0.282451	1.06555e-05
2021-11-25	Plesovice	Pleso2_26nov21_10.dat	73	120	2.01009	0.0619863	1.34606	1.49332	0.00351647	0.744914	2.26965e-05	1.49223	7.67094e-05	0.86952	0.000627743	0.0193436	0.000107688	0.000346916	5.45726e-06	0.28247	1.1267e-05
2021-11-25	Plesovice	Pleso2_26nov21_11.dat	74	120	1.98684	0.0515586	1.35318	1.46827	0.00330086	0.744704	2.3062e-05	1.4917	7.91018e-05	0.869756	0.000522305	0.0234123	7.92548e-05	0.000498569	4.06836e-06	0.282464	1.03977e-05
2021-11-25	Plesovice	Pleso2_26nov21_12.dat	75	120	1.95196	0.0581484	1.332	1.46544	0.00379183	0.744681	2.27474e-05	1.49167	6.41672e-05	0.870109	0.000588778	0.0235204	6.81685e-05	0.000499777	4.13826e-06	0.282453	1.08344e-05
2021-11-25	Plesovice	Pleso2_26nov21_13.dat	76	120	1.97003	0.0503461	1.35029	1.45896	0.00394376	0.744627	2.3339e-05	1.49163	7.27813e-05	0.869926	0.000509836	0.026206	0.000212343	0.000591765	4.23088e-06	0.282459	1.08284e-05

## Sheet: T7 Lu-Hf CASP
Supplementary Table 7. LA-ICP-MS Lu-Hf measurements of zircon from the Chon Aike Silicic Large Igneous Province.
Date	Analysis	Epoxy Mount	# cycles integrated (120 max)	BetaYb	2se	betaYb / betaHf	Beta Hf	2se	179Hf/177Hf	2se	178Hf/177Hf	2se	171Yb/173Yb	2se	174Hf177Hf	2se	176Lu/177Hf	2se	176Hf/177Hf	2se
2020-09-08	LPMF1_zr3.dat	Z1	62	1.48968	0.017416	1.51312	0.984512	0.00527615	0.740661	4.33665e-05	1.48377	0.000136616	0.874805	0.000177419	0.102523	0.00754893	0.00336978	0.000347723	0.282615	1.78609e-05
2020-09-08	LPMF1_zr2.dat	Z1	67	1.47715	0.0181003	1.48653	0.993693	0.00523927	0.740738	4.28106e-05	1.48388	0.000135393	0.874933	0.00018449	0.144055	0.00415993	0.00469154	0.000188155	0.282618	1.72335e-05
2020-09-08	LPMF1_zr8.dat	Z1	55	1.50156	0.0139498	1.47269	1.0196	0.00770023	0.740954	6.4249e-05	1.48459	0.000467402	0.874684	0.000142163	0.191932	0.0110753	0.00648587	0.000181788	0.282707	1.75894e-05
2020-09-08	LPMF1_zr11core.dat	Z1	32	1.47668	0.041609	1.48344	0.995447	0.0091608	0.740752	7.63535e-05	1.48449	0.000309602	0.874937	0.000424165	0.123664	0.00352512	0.00491026	0.000118776	0.282492	3.55005e-05
2020-09-08	LPMF1_zr11rim.dat	Z1	14	1.43887	0.123117	1.40983	1.0206	0.0350208	0.740962	0.000292331	1.48602	0.00310007	0.875323	0.00125949	0.0926952	0.00936964	0.00373778	0.000195614	0.282573	0.000127465
2020-09-08	LPMF7_zr3.dat	Z14	120	1.36807	0.0116222	1.62296	0.842948	0.00307317	0.739482	2.3305e-05	1.48125	5.91061e-05	0.876044	0.000118543	0.0885665	0.00172383	0.00380337	6.31043e-05	0.282574	1.05629e-05
2020-09-08	LPMF7_zr13.dat	Z14	50	1.39365	0.0349313	1.58348	0.880122	0.00487491	0.739791	4.05884e-05	1.4822	0.000227949	0.875784	0.000356987	0.0859897	0.00412991	0.00347239	0.0002225	0.282592	1.77767e-05
2020-09-08	LPMF7_zr22.dat	Z14	114	1.4074	0.0127926	1.59522	0.882259	0.00345083	0.739809	2.22209e-05	1.48189	9.52441e-05	0.875643	0.000130445	0.124438	0.00843462	0.00530892	0.000198096	0.28261	1.33647e-05
2020-09-08	LPMF7_zr24.dat	Z14	70	1.42001	0.0123708	1.60966	0.882178	0.00440527	0.739809	3.39251e-05	1.4819	0.000123548	0.875515	0.000126123	0.117781	0.00418793	0.00436869	0.000179358	0.282563	1.36771e-05
2020-09-08	LPMF7_zr31.dat	Z14	120	1.35128	0.0117225	1.66515	0.811508	0.00375317	0.73922	3.3822e-05	1.48072	7.32567e-05	0.876216	0.000119601	0.126906	0.00348124	0.00495035	6.19764e-05	0.282599	1.31077e-05
2020-09-08	LPMF7_zr37.dat	Z14	85	1.30424	0.0154771	1.71404	0.760916	0.00462935	0.7388	3.47644e-05	1.47983	8.69981e-05	0.876696	0.000158004	0.0963585	0.00248873	0.00381626	6.75665e-05	0.282549	2.13946e-05
2020-09-08	LPMF7_zr34.dat	Z14	90	1.40072	0.0108198	1.6396	0.854306	0.00341661	0.739577	2.47106e-05	1.48142	8.31282e-05	0.875712	0.000110309	0.129586	0.00590437	0.00516794	0.000208479	0.28255	1.38462e-05
2020-09-08	LPMF10_zr8.dat	Z1	52	1.52173	0.00862598	1.49942	1.01487	0.00351852	0.740914	2.93372e-05	1.48408	9.3324e-05	0.874479	8.78214e-05	0.128961	0.00436962	0.00441521	9.49738e-05	0.282609	1.28543e-05
2020-09-08	LPMF10_zr7.dat	Z1	27	1.4998	0.0217402	1.40531	1.06724	0.0269932	0.741351	0.000225212	1.48574	0.000470766	0.874702	0.00022146	0.169691	0.0216072	0.00582182	0.000640953	0.282633	3.41812e-05
2020-09-08	LPMF10_zr9.dat	Z1	27	1.46809	0.0469625	1.49085	0.984732	0.0193196	0.740663	0.000160983	1.48442	0.000327372	0.875025	0.000479011	0.221832	0.0149645	0.00723948	0.000520644	0.282637	4.3947e-05
2020-09-08	LPMF10_zr4.dat	Z1	37	1.50097	0.0107799	1.50464	0.997559	0.00334844	0.74077	2.79151e-05	1.48392	0.000169622	0.87469	0.000109807	0.216886	0.0167586	0.00619492	0.000135915	0.282645	1.75287e-05
2020-09-08	EEMF10_zr3.dat	Z14	94	1.31997	0.0137177	1.71527	0.769541	0.00345001	0.738871	2.45794e-05	1.47997	7.08171e-05	0.876535	0.000140024	0.102496	0.00138041	0.00423714	8.50111e-05	0.282567	1.13228e-05
2020-09-08	EEMF10_zr6.dat	Z14	110	1.43746	0.0137234	1.60433	0.895986	0.00369552	0.739924	2.64226e-05	1.48211	9.30369e-05	0.875337	0.000139873	0.0751176	0.00174589	0.00323019	8.11821e-05	0.282572	9.78053e-06
2020-09-08	EEMF10_zr9.dat	Z14	100	1.33377	0.018579	1.67409	0.796713	0.00358633	0.739097	2.59543e-05	1.48043	7.95418e-05	0.876394	0.000189581	0.072615	0.00157461	0.0030118	4.67013e-05	0.282568	1.09935e-05
2020-09-08	EEMF10_zr11.dat	Z14	55	1.40566	0.0212609	1.65193	0.850923	0.00400906	0.739548	3.33676e-05	1.48136	0.00010668	0.875661	0.00021678	0.0783703	0.00163531	0.0028337	2.03841e-05	0.282549	1.55827e-05
2020-09-08	EEMF10_zr25.dat	Z14	55	1.41319	0.0152053	1.60223	0.882014	0.00410774	0.739807	3.42006e-05	1.48201	0.000175057	0.875584	0.000154999	0.142721	0.0070916	0.00549116	0.000235493	0.282574	1.69493e-05
2020-09-08	EEMF10_zr28.dat	Z14	110	1.35913	0.0106789	1.65687	0.8203	0.00385523	0.739294	2.92192e-05	1.48084	8.21552e-05	0.876136	0.000108938	0.144597	0.0146659	0.0037963	0.000439088	0.282582	1.31449e-05
2020-09-08	EEMF10_zr35.dat	Z14	87	1.38072	0.0137888	1.66456	0.829481	0.004228	0.73937	3.00567e-05	1.48095	9.22807e-05	0.875915	0.000140614	0.107058	0.00668092	0.00475081	0.000232584	0.282568	1.28713e-05
2020-09-08	EEMF10_zr34.dat	Z14	110	1.39105	0.021068	1.61036	0.863811	0.00421058	0.739656	3.55154e-05	1.48157	8.02808e-05	0.87581	0.000214828	0.0633266	0.00103203	0.00277424	3.96014e-05	0.282573	1.25279e-05
2020-09-08	EEMF11_zr3.dat	Z1	120	1.48712	0.0135625	1.5054	0.987859	0.00367594	0.740689	2.85676e-05	1.4836	0.000112542	0.874831	0.000138148	0.147178	0.0224793	0.00273305	0.000462917	0.282571	2.10339e-05
2020-09-08	EEMF11_zr5.dat	Z1	96	1.48296	0.0232182	1.5069	0.984119	0.00319352	0.740658	4.23572e-05	1.4836	0.000156685	0.874873	0.000236945	0.173037	0.00764962	0.00537858	0.000147913	0.282601	4.55585e-05
2020-09-08	EEMF11_zr7.dat	Z1	61	1.49651	0.0363722	1.48333	1.00889	0.00764123	0.740864	6.44385e-05	1.48431	0.000343571	0.874735	0.000370573	0.133769	0.00863413	0.00513595	9.85066e-05	0.282593	3.08146e-05
2020-09-08	EEMF11_zr11.dat	Z1	53	1.48562	0.0208457	1.52119	0.976613	0.00527799	0.740595	4.3997e-05	1.48386	0.000338213	0.874846	0.000212524	0.0934942	0.0133632	0.00307836	0.00037741	0.282541	2.27706e-05
2020-09-08	EEMF11_zr13.dat	Z1	56	1.50449	0.0253004	1.52205	0.988464	0.00505995	0.740694	4.21775e-05	1.48408	0.00027004	0.874654	0.000257605	0.0941988	0.0104558	0.00325325	0.000269439	0.282538	1.82332e-05
2020-09-08	EEMF11_zr13core.dat	Z1	51	1.49214	0.0243707	1.51701	0.9836	0.0057552	0.740654	4.79683e-05	1.48397	0.000242396	0.87478	0.000248653	0.119002	0.0113643	0.00400886	0.000276171	0.282558	2.80454e-05
2020-09-08	EEMF9_zr1.dat	Z1	55	1.50474	0.0157877	1.5115	0.995526	0.00535913	0.740753	4.46712e-05	1.48408	0.000272867	0.874652	0.000160905	0.132463	0.0151945	0.00418202	0.000291976	0.282577	1.32211e-05
2020-09-08	EEMF9_zr4.dat	Z1	78	1.52906	0.0267564	1.49023	1.02605	0.00607279	0.741007	4.78092e-05	1.48435	0.000155881	0.874404	0.000272663	0.255501	0.0314538	0.0081211	0.00071411	0.282573	2.47652e-05
2020-09-08	EEMF9_zr2.dat	Z1	62	1.52203	0.037329	1.50303	1.01264	0.00437254	0.740896	4.69057e-05	1.48432	0.000250971	0.874475	0.000380465	0.0537822	0.00789538	0.00164663	0.00021785	0.282542	1.53954e-05
2020-09-08	EEMF9_zr3.dat	Z1	91	1.52041	0.0131682	1.51293	1.00494	0.0034418	0.740831	2.53701e-05	1.48393	9.68644e-05	0.874492	0.000134135	0.128211	0.00468514	0.00495911	0.00018363	0.282586	1.02173e-05
2020-09-08	EEMF9_zr6.dat	Z1	60	1.50553	0.0189775	1.51432	0.994192	0.00463913	0.740742	3.86736e-05	1.48413	0.000194596	0.874644	0.000193426	0.153848	0.00623041	0.00527091	0.00019195	0.282553	2.57428e-05
2020-09-08	EEMF9_zr8.dat	Z1	120	1.53513	0.0214345	1.53498	1.0001	0.00393214	0.740791	2.3409e-05	1.48383	6.08212e-05	0.874342	0.00021817	0.05047	0.00255329	0.00143006	0.000109934	0.282541	9.27437e-06
2020-09-08	EEMF9_zr7.dat	Z1	68	1.48679	0.0647168	1.49839	0.992257	0.00536356	0.740726	5.21046e-05	1.48383	0.000276169	0.874834	0.000664258	0.0836616	0.00543783	0.00295001	8.87989e-05	0.282577	1.88225e-05
2020-09-08	EEMF9_zr13.dat	Z1	100	1.50016	0.034196	1.49416	1.00402	0.00334099	0.740824	5.57802e-05	1.48387	0.000105051	0.874698	0.000349686	0.124889	0.0105526	0.00390263	0.00031081	0.282576	1.85571e-05
2020-09-08	EEMF9_zr10.dat	Z1	107	1.53213	0.00992013	1.52793	1.00275	0.00383343	0.740813	2.40246e-05	1.4839	6.22976e-05	0.874373	0.000100984	0.104217	0.00297265	0.00386562	3.31579e-05	0.282564	8.43991e-06
2020-09-08	EEMF9_zr11.dat	Z1	84	1.51135	0.00648197	1.50721	1.00275	0.00417565	0.740813	2.90945e-05	1.48392	8.50694e-05	0.874584	6.60264e-05	0.376807	0.0251655	0.0100878	0.00042556	0.28265	1.56725e-05
2020-09-08	EEMF4_zr1.dat	Z14	120	1.41529	0.0104478	1.5728	0.899849	0.00308127	0.739956	2.23697e-05	1.48223	6.28954e-05	0.875563	0.000106515	0.12877	0.00721599	0.00573269	0.000229392	0.282532	9.92873e-06
2020-09-08	EEMF4_zr5.dat	Z14	69	1.38146	0.0209599	1.58901	0.869384	0.00314041	0.739702	2.42608e-05	1.48166	7.46089e-05	0.875908	0.000213777	0.0715445	0.0016027	0.00290963	7.50815e-05	0.282533	1.29329e-05
2020-09-08	EEMF4_z8.dat	Z14	46	1.37295	0.0308705	1.63317	0.840662	0.00384202	0.739463	3.19748e-05	1.48114	0.000126836	0.875995	0.000314865	0.0349193	0.000752514	0.00132303	4.7602e-05	0.282401	1.42901e-05
2020-09-08	EEMF4_zr16.dat	Z14	20	1.37906	0.0204467	1.60853	0.857345	0.00778456	0.739602	6.4788e-05	1.48136	0.000209498	0.875932	0.00020852	0.0914415	0.00547849	0.00324575	0.000114358	0.281162	2.05699e-05
2020-09-08	EEMF4_zr16rim.dat	Z14	75	1.37665	0.0220413	1.60206	0.859299	0.00357776	0.739618	3.855e-05	1.48155	0.000129357	0.875957	0.000225167	0.0880459	0.00173631	0.00368465	8.03057e-05	0.282534	1.08858e-05
2020-09-08	EEMF4_zr21.dat	Z14	91	1.40964	0.00966926	1.6034	0.879159	0.00440681	0.739783	3.67623e-05	1.4818	6.76195e-05	0.875621	9.85483e-05	0.176325	0.0144395	0.00807111	0.000468675	0.282592	1.37948e-05
2020-09-08	EEMF4_zr22.dat	Z14	94	1.25676	0.0189079	1.75621	0.715608	0.00417237	0.738423	2.84048e-05	1.47912	0.000104639	0.877181	0.000193158	0.070288	0.0032183	0.00248258	0.000153929	0.282534	1.05857e-05
2020-09-08	EEMF4_zr28.dat	Z14	95	1.33277	0.0118995	1.657	0.804325	0.00307289	0.739161	2.46089e-05	1.48059	6.36797e-05	0.876405	0.00012143	0.11053	0.00487543	0.0045682	0.000118535	0.28254	1.08244e-05
2020-09-08	EEMF4_zr30.dat	Z14	90	1.33484	0.0114001	1.67334	0.797709	0.0048883	0.739106	3.3798e-05	1.48042	8.2652e-05	0.876383	0.000116333	0.132069	0.0104019	0.005079	0.000316366	0.282542	1.28429e-05
2020-09-08	LSMMF1_zr4.dat	Z13	76	1.40691	0.0187077	1.59388	0.882699	0.00473727	0.739813	3.79232e-05	1.48182	0.000119648	0.875648	0.000190686	0.0626782	0.00384747	0.0019596	0.000167299	0.282518	1.42356e-05
2020-09-08	LSMMF1_zr9.dat	Z13	76	1.40041	0.018476	1.60127	0.874561	0.00398607	0.739745	2.95716e-05	1.4817	0.000110782	0.875715	0.000188364	0.077264	0.00397232	0.00278725	0.000216939	0.282511	1.41938e-05
2020-09-08	LSMMF1_zr10.dat	Z13	60	1.41034	0.019025	1.54227	0.914461	0.00418015	0.740077	3.48156e-05	1.48254	0.000142098	0.875613	0.000193984	0.101985	0.00428466	0.0036695	0.000138136	0.282529	1.61873e-05
2020-09-08	LSMMF1_zr13.dat	Z13	75	1.40216	0.0138296	1.57116	0.892438	0.00489894	0.739894	3.81566e-05	1.48197	0.000128055	0.875697	0.000141081	0.129703	0.00865573	0.00490485	0.000281935	0.282545	1.26757e-05
2020-09-08	LSMMF1_zr15.dat	Z13	81	1.41916	0.0123163	1.5973	0.888473	0.0062075	0.739861	3.81664e-05	1.48189	0.000128463	0.875524	0.000125557	0.0973456	0.00518711	0.00315778	0.000212564	0.282507	1.36798e-05
2020-09-08	LSMMF1_zr16.dat	Z13	74	1.42666	0.0113357	1.61591	0.882882	0.00628782	0.739814	4.93383e-05	1.48178	0.000116199	0.875447	0.000115541	0.147971	0.0100774	0.00497309	0.000303474	0.282528	1.42665e-05
2020-09-08	LSMMF1_zr24.dat	Z13	40	1.4166	0.0185259	1.61837	0.875322	0.00749169	0.739752	6.23671e-05	1.48173	0.000203044	0.87555	0.000188863	0.118859	0.00823424	0.00408895	0.000241354	0.282519	1.80706e-05
2020-09-08	LCMF1_zr5.dat	Z15	120	1.52706	0.00870758	1.59511	0.957339	0.00446713	0.740435	3.05174e-05	1.48311	5.7579e-05	0.874424	8.86564e-05	0.122792	0.00488386	0.00407126	4.43083e-05	0.282509	9.22329e-06
2020-09-08	LCMF1_zr6core.dat	Z15	120	1.52736	0.0168196	1.56014	0.978994	0.00374813	0.740615	2.19356e-05	1.48352	5.78173e-05	0.874421	0.00017124	0.0548509	0.00134358	0.00171151	2.38064e-05	0.282473	9.45631e-06
2020-09-08	LCMF1_zr6rim.dat	Z15	120	1.50844	0.00901335	1.53966	0.979721	0.00368979	0.740621	2.07492e-05	1.4835	5.53857e-05	0.874614	9.17877e-05	0.0826557	0.00115747	0.00257899	4.92386e-05	0.282538	8.83354e-06
2020-09-08	LCMF1_zr7.dat	Z15	120	1.51813	0.00810466	1.56957	0.967227	0.00431951	0.740517	2.61546e-05	1.48331	4.89221e-05	0.874515	8.25235e-05	0.128756	0.0035219	0.00411375	6.62227e-05	0.282531	9.25958e-06
2020-09-08	LCMF1_zr10.dat	Z15	120	1.51358	0.00730943	1.57738	0.95955	0.00330622	0.740453	2.61968e-05	1.48314	5.67771e-05	0.874562	7.4417e-05	0.201731	0.00942017	0.00623658	0.000232272	0.282571	1.1572e-05
2020-09-08	LCMF1_zr11.dat	Z15	120	1.51213	0.00909476	1.56087	0.968776	0.00319883	0.74053	2.33448e-05	1.48331	6.3808e-05	0.874576	9.26047e-05	0.102646	0.0036495	0.00317394	8.94325e-05	0.282549	8.81068e-06
2020-09-08	LCMF1_zr18.dat	Z15	107	1.51243	0.0101015	1.56004	0.969479	0.00332765	0.740536	2.43877e-05	1.4833	8.11555e-05	0.874573	0.000102861	0.104432	0.00148661	0.00311029	0.00010506	0.282551	1.02179e-05
2020-09-08	LCMF1_zr23.dat	Z15	120	1.51425	0.00928578	1.56188	0.969507	0.00277912	0.740536	2.29138e-05	1.48331	5.63025e-05	0.874555	9.45527e-05	0.111546	0.0013656	0.00356901	5.4969e-05	0.282519	9.41538e-06
2020-09-08	LCMF4_zr3.dat	Z15	120	1.52088	0.0143268	1.55523	0.977914	0.00262995	0.740606	2.08441e-05	1.48345	6.32215e-05	0.874487	0.000145846	0.0702212	0.00139455	0.00257204	4.86562e-05	0.282537	9.69664e-06
2020-09-08	LCMF4_zr5.dat	Z15	115	1.51209	0.0116672	1.55048	0.975239	0.00315962	0.740584	2.68476e-05	1.48338	6.12133e-05	0.874577	0.00011878	0.102793	0.00745286	0.00365826	0.000192127	0.282533	9.54298e-06
2020-09-08	LCMF4_zr6.dat	Z15	120	1.52041	0.00996537	1.57252	0.966862	0.00443961	0.740514	3.11809e-05	1.48327	6.21676e-05	0.874492	0.000101464	0.103326	0.00256891	0.00312686	9.93588e-05	0.28253	9.30128e-06
2020-09-08	LCMF4_zr7.dat	Z15	82	1.50522	0.0102447	1.55288	0.969309	0.00404981	0.740534	3.23344e-05	1.48332	0.000132805	0.874647	0.000104348	0.111673	0.00333512	0.00390417	6.62653e-05	0.282536	1.37775e-05
2020-09-08	LCMF4_zr11.dat	Z15	120	1.51629	0.0148952	1.55553	0.974773	0.00380035	0.74058	2.44678e-05	1.48342	5.76485e-05	0.874534	0.000151676	0.0612179	0.00130963	0.00210157	2.63977e-05	0.282539	9.22402e-06
2020-09-08	LCMF4_zr12.dat	Z15	120	1.51114	0.00701109	1.55172	0.97385	0.00413512	0.740572	2.62302e-05	1.48338	6.88473e-05	0.874586	7.13919e-05	0.148507	0.00346646	0.00470361	7.33596e-05	0.282513	1.0994e-05
2020-09-08	LCMF4_zr17.dat	Z15	120	1.49924	0.0101497	1.55122	0.966491	0.00345231	0.740511	2.71297e-05	1.4833	6.09825e-05	0.874708	0.000103367	0.104977	0.00192208	0.00355004	7.34548e-05	0.282617	9.61991e-06
2020-09-08	LCMF4_zr21.dat	Z15	120	1.49811	0.0102604	1.57024	0.954067	0.00265787	0.740407	2.88375e-05	1.48308	6.11822e-05	0.874719	0.000104499	0.0781586	0.00235081	0.00264074	9.90968e-06	0.282534	9.82845e-06
2020-09-08	LCMF4_zr22.dat	Z15	120	1.50842	0.00681028	1.55425	0.970513	0.00388669	0.740544	2.89755e-05	1.48333	6.211e-05	0.874614	6.93528e-05	0.121302	0.00241709	0.00399433	5.01842e-05	0.282601	9.08552e-06
2020-09-08	LCMF12_zr1.dat	Z15	120	1.51941	0.0119622	1.57352	0.965612	0.00326114	0.740504	2.10075e-05	1.48326	6.40559e-05	0.874502	0.000121817	0.104099	0.003542	0.00368857	9.07048e-05	0.28253	1.10854e-05
2020-09-08	LCMF12_zr2.dat	Z15	110	1.50871	0.00951533	1.57597	0.957322	0.00330426	0.740435	2.70245e-05	1.4831	5.98044e-05	0.874611	9.6889e-05	0.177444	0.0143313	0.00633271	0.000323052	0.282579	1.31697e-05
2020-09-08	LCMF12_zr5.dat	Z15	120	1.50237	0.0289512	1.54363	0.973273	0.00478926	0.740567	2.81463e-05	1.48339	6.24453e-05	0.874676	0.000296067	0.0571365	0.00297224	0.00224543	0.000105926	0.281429	1.11815e-05
2020-09-08	LCMF12_zr7.dat	Z15	101	1.50218	0.00838693	1.55787	0.964248	0.005992	0.740492	3.87759e-05	1.4832	8.22762e-05	0.874678	8.54147e-05	0.128827	0.00585751	0.00395241	0.000167571	0.282528	9.81236e-06
2020-09-08	LCMF12_zr10.dat	Z15	57	1.48353	0.013651	1.53467	0.966671	0.0056777	0.740512	4.7318e-05	1.4834	0.000223091	0.874868	0.000139068	0.1324	0.0170083	0.00403144	0.000359058	0.282545	2.12151e-05
2020-09-08	LCMF12_zr13.dat	Z15	110	1.51327	0.0102018	1.57299	0.962032	0.00430594	0.740474	3.52658e-05	1.48315	0.00011148	0.874565	0.000103899	0.0991298	0.00731096	0.00294311	0.00024653	0.282501	1.1601e-05
2020-09-08	LCMF12_zr14core.dat	Z15	90	1.49647	0.0252815	1.54664	0.967561	0.00468732	0.74052	3.62753e-05	1.48324	0.000140129	0.874736	0.000257459	0.0599793	0.0082089	0.00114078	0.00030578	0.282394	1.79128e-05
2020-09-08	LCMF12_zr14rim.dat	Z15	57	1.4894	0.0233888	1.55489	0.957881	0.00530593	0.740439	4.42249e-05	1.48354	0.000291575	0.874808	0.000238194	0.0781545	0.0032512	0.0028761	0.000181301	0.282525	2.11699e-05
2020-09-08	LCMF14_zr2.dat	Z15	115	1.51019	0.0180031	1.57905	0.956392	0.00423799	0.740427	3.37908e-05	1.48308	8.19874e-05	0.874596	0.000183356	0.0641008	0.00295192	0.00215654	0.000110424	0.282525	1.16085e-05
2020-09-08	LCMF14_zr5.dat	Z15	120	1.51176	0.0107352	1.56363	0.966827	0.00486728	0.740514	2.89681e-05	1.48328	6.59717e-05	0.87458	0.000109319	0.0924556	0.00554035	0.00376764	0.000170953	0.282424	1.26361e-05
2020-09-08	LCMF14_z9core.dat	Z15	120	1.52083	0.183266	1.57953	0.962838	0.00584363	0.74048	3.52328e-05	1.48318	6.34394e-05	0.874488	0.00186292	0.0176104	0.00170039	7.07704e-05	8.5365e-05	0.282182	9.15739e-06
2020-09-08	LCMF14_zr13.dat	Z15	120	1.49736	0.0117035	1.55957	0.960112	0.00537151	0.740458	3.45435e-05	1.48312	7.50401e-05	0.874727	0.000119204	0.102457	0.00798211	0.00419385	0.000228496	0.28257	1.25386e-05
2020-09-08	LCMF14_zr18core.dat	Z15	101	1.49403	0.0155574	1.53232	0.975009	0.00278785	0.740582	1.90543e-05	1.48346	4.95735e-05	0.874761	0.000158434	0.0583141	0.00290044	0.00214475	9.17469e-05	0.282234	2.53938e-05
2020-09-08	LCMF14_zr18rim.dat	Z15	110	1.51237	0.017043	1.57719	0.958904	0.00292629	0.740448	2.48988e-05	1.48316	5.71994e-05	0.874574	0.000173541	0.0546029	0.00144529	0.0019682	3.19986e-05	0.282531	1.02335e-05
2020-09-08	LCMF14_zr22.dat	Z15	110	1.50774	0.00990247	1.56673	0.962347	0.00388212	0.740476	2.80101e-05	1.48322	5.84645e-05	0.874621	0.00010084	0.127369	0.00516054	0.0043694	0.000136698	0.282544	1.05801e-05
2020-09-08	LCMF14_zr23.dat	Z15	120	1.52659	0.0181839	1.60208	0.95288	0.00384544	0.740397	3.04194e-05	1.48307	5.31241e-05	0.874429	0.000185098	0.0596526	0.0019396	0.00228468	3.5611e-05	0.282485	9.80587e-06
2020-09-08	LCMF14_zr19.dat	Z15	120	1.50805	0.00765481	1.57426	0.957943	0.00448346	0.74044	2.65647e-05	1.48314	6.51567e-05	0.874618	7.79422e-05	0.170407	0.00762742	0.00544326	0.000226191	0.282561	1.06799e-05
2020-09-08	LLMF3_zr1.dat	Z11	90	1.4935	0.0149874	1.56006	0.957339	0.00377249	0.740435	2.64296e-05	1.48312	0.000103061	0.874766	0.000152624	0.112283	0.00336359	0.00425835	0.000105483	0.282638	1.21907e-05
2020-09-08	LLMF3_zr7.dat	Z11	80	1.50153	0.0367197	1.5837	0.948118	0.00510468	0.740358	4.49726e-05	1.48302	0.000153007	0.874684	0.000372807	0.116637	0.00595309	0.0050721	0.00021175	0.28262	1.84311e-05
2020-09-08	LLMF3_zr8.dat	Z11	80	1.47919	0.0128383	1.55959	0.948446	0.00394731	0.740361	3.20426e-05	1.48298	6.43344e-05	0.874912	0.000130785	0.092937	0.00241651	0.00376223	7.38184e-05	0.282641	1.11346e-05
2020-09-08	LLMF3_zr10.dat	Z11	65	1.45293	0.0141176	1.55371	0.935139	0.00312931	0.74025	2.95542e-05	1.4828	0.00019466	0.875179	0.000143909	0.144659	0.00734383	0.00523256	0.000174679	0.282642	1.39188e-05
2020-09-08	LLMF3_zr13.dat	Z11	102	1.46925	0.0103538	1.56117	0.941116	0.00400836	0.740299	3.39287e-05	1.4829	7.5119e-05	0.875013	0.000105494	0.101412	0.00538513	0.00341004	0.000220154	0.282575	1.3338e-05
2020-09-08	LLMF3_zr19.dat	Z11	110	1.46308	0.0119621	1.5527	0.942283	0.00408827	0.740309	3.10776e-05	1.48292	6.07923e-05	0.875076	0.000121917	0.133703	0.00422199	0.00518221	0.000186446	0.282686	1.29815e-05
2020-09-08	LLMF3_zr23.dat	Z11	37	1.43515	0.0389991	1.54595	0.928327	0.0161092	0.740193	0.000134337	1.48321	0.000945052	0.875361	0.000398256	0.0896223	0.00574051	0.00322664	3.9906e-05	0.282638	3.3238e-05
2020-09-08	LLMF6_zr3.dat	Z11	65	1.46096	0.0148507	1.54671	0.944565	0.00526923	0.740328	4.24153e-05	1.48305	0.00011263	0.875097	0.000151327	0.127882	0.00990065	0.00483972	0.000412255	0.282633	1.92583e-05
2020-09-08	LLMF6_zr8.dat	Z11	50	1.46806	0.0151997	1.56381	0.938771	0.00466589	0.74028	3.88735e-05	1.48284	6.86215e-05	0.875025	0.000154852	0.140409	0.0058552	0.00556075	0.0002186	0.282668	1.46983e-05
2020-09-08	LLMF6_zr9.dat	Z11	60	1.4554	0.0183188	1.54537	0.941783	0.00558127	0.740305	4.64977e-05	1.48298	9.35113e-05	0.875154	0.000186632	0.149837	0.00446513	0.00585275	0.000144465	0.282646	1.67323e-05
2020-09-08	LLMF6_zr10.dat	Z11	80	1.46191	0.00978517	1.56492	0.934176	0.00233051	0.740242	2.21424e-05	1.48273	6.17729e-05	0.875088	9.96861e-05	0.146999	0.00159797	0.0053615	9.07383e-05	0.282627	1.40029e-05
2020-09-08	LLMF6_zr19.dat	Z11	17	1.47248	0.0198314	1.59181	0.925031	0.00710423	0.740165	5.91746e-05	1.48248	0.000212786	0.87498	0.000202097	0.146313	0.0105511	0.00417087	0.000152964	0.282664	2.82635e-05
2020-09-08	LLMF6_zr18.dat	Z11	60	1.45297	0.0127198	1.54912	0.93793	0.0036076	0.740273	3.00555e-05	1.48289	0.000110204	0.875179	0.000129614	0.0921172	0.00569086	0.00360797	0.000132681	0.282639	1.23473e-05
2020-09-08	LMJMF3_zr4.dat	Z11	75	1.09018	0.186937	1.15442	0.944356	0.00461328	0.740326	3.30055e-05	1.4829	8.79416e-05	0.878884	0.0019152	0.0113389	0.000283551	6.12892e-05	1.10715e-05	0.282628	1.21875e-05
2020-09-08	LMJMF3_zr5.dat	Z11	60	1.45079	0.0220183	1.5348	0.945265	0.00472143	0.740334	3.93348e-05	1.48293	8.88409e-05	0.875201	0.000224431	0.0519885	0.00566621	0.00225346	0.000284432	0.282796	1.02636e-05
2020-09-08	LMJMF3_zr6.dat	Z11	83	1.38488	0.267578	1.48278	0.933977	0.00364523	0.74024	2.90418e-05	1.48274	7.6142e-05	0.875873	0.00270799	0.011535	0.000411259	8.64282e-05	1.19485e-05	0.282612	1.27005e-05
2020-09-08	LMJMF3_zr9.dat	Z11	73	1.10865	0.302034	1.20461	0.920338	0.00317398	0.740126	2.63022e-05	1.48261	9.83136e-05	0.878695	0.00308849	0.0110189	0.000159368	6.95894e-05	8.58669e-06	0.282599	1.15212e-05
2020-09-08	LMJMF3_zr11.dat	Z11	109	1.02178	0.221659	1.09451	0.93355	0.00404834	0.740236	2.80638e-05	1.48275	5.86204e-05	0.879584	0.00228151	0.0123547	0.000553517	7.60359e-05	1.8329e-05	0.282623	8.26654e-06
2020-09-08	LMJMF3_zr21.dat	Z11	69	0.8025	0.310586	0.853428	0.940325	0.00559675	0.740293	4.13126e-05	1.48282	0.000103846	0.881832	0.00319791	0.0104771	0.000239032	3.57058e-05	7.12794e-06	0.282626	1.05685e-05
2020-09-08	LMJMF3_zr23.dat	Z11	74	1.28243	0.173276	1.35837	0.944089	0.00412477	0.740324	3.15133e-05	1.48294	7.15581e-05	0.876918	0.00177637	0.0147024	0.00118897	0.000197674	3.97344e-05	0.282623	1.15681e-05
2020-09-08	LMJMF3_zr24.dat	Z11	74	1.0062	0.414973	1.0695	0.940814	0.00374853	0.740297	2.96963e-05	1.4829	0.000174296	0.879743	0.00426281	0.0105475	0.000544677	2.65498e-05	2.01957e-05	0.282605	8.6463e-06
2020-09-08	DMMF1_zr2.dat	Z13	73	1.43617	0.0108487	1.52898	0.9393	0.00441525	0.740284	3.46049e-05	1.48284	9.03235e-05	0.87535	0.000110582	0.125938	0.00951918	0.00457796	0.000128986	0.28266	1.03386e-05
2020-09-08	DMMF1_zr4.dat	Z13	90	1.45254	0.00926544	1.55464	0.93433	0.00552006	0.740243	3.78282e-05	1.48279	8.96604e-05	0.875183	9.4404e-05	0.150491	0.00320636	0.00544636	0.000123518	0.282648	1.22715e-05
2020-09-08	DMMF1_zr7.dat	Z13	82	1.45582	0.00961159	1.56271	0.931597	0.00486023	0.74022	3.4462e-05	1.48268	0.000115003	0.87515	9.7934e-05	0.120488	0.0041234	0.00441299	0.00017439	0.282685	1.48973e-05
2020-09-08	DMMF1_zr8.dat	Z13	80	1.45929	0.0123464	1.56552	0.932146	0.00578302	0.740225	4.54493e-05	1.48267	8.62669e-05	0.875115	0.000125808	0.105338	0.00865754	0.00422595	0.000230475	0.282152	1.15838e-05
2020-09-08	DMMF1_zr15.dat	Z13	53	1.45299	0.0096926	1.55488	0.934474	0.004648	0.740244	3.87187e-05	1.48277	0.000119548	0.875179	9.87704e-05	0.124855	0.00149848	0.0047768	7.19383e-05	0.282653	1.20891e-05
2020-09-08	DMMF1_zr16.dat	Z13	36	1.44042	0.0124913	1.5938	0.90377	0.0066301	0.739988	5.52174e-05	1.48218	0.000174287	0.875307	0.000127288	0.137004	0.00670007	0.00468879	0.000115447	0.282668	2.34657e-05
2020-09-08	DMMF1_zr19.dat	Z13	92	1.45844	0.0114496	1.58373	0.920889	0.0048144	0.740131	3.76059e-05	1.48244	9.89703e-05	0.875123	0.000116649	0.0913568	0.00258217	0.00369858	5.55437e-05	0.282638	1.0883e-05
2020-09-08	DMMF3_zr3.dat	Z13	100	1.40884	0.0134989	1.58671	0.887901	0.00625586	0.739856	4.04818e-05	1.48195	0.000137871	0.875629	0.000137649	0.106873	0.00187075	0.00453992	0.000112238	0.282727	1.32942e-05
2020-09-08	DMMF3_zr4.dat	Z13	60	1.39931	0.0151505	1.5642	0.894587	0.00397946	0.739912	3.31359e-05	1.48215	0.000124139	0.875726	0.000154464	0.105663	0.00496368	0.00455655	0.000231212	0.282725	1.71985e-05
2020-09-08	DMMF3_zr5.dat	Z13	60	1.4058	0.0132606	1.60177	0.877653	0.0048968	0.739771	4.07676e-05	1.48175	0.000123806	0.87566	0.000135209	0.136429	0.00750652	0.00546149	0.000282946	0.282748	1.7938e-05
2021-11-25	LLMF3_zr1_01.dat	Z20	77	1.99368	0.0161252	1.38903	1.4353	0.00455301	0.744428	3.591e-05	1.4912	0.000123368	0.869686	0.000163297	0.187317	0.0108112	0.00633475	0.000235053	0.282672	1.77652e-05
2021-11-25	LLMF3_zr2_01.dat	Z20	114	2.00324	0.016914	1.3993	1.4316	0.00351672	0.744397	2.98486e-05	1.49113	9.60331e-05	0.86959	0.000171275	0.114688	0.00670326	0.00319298	0.000266844	0.282612	1.41377e-05
2021-11-25	LLMF3_zr3_01.dat	Z20	71	2.20018	0.4742	1.53469	1.43363	0.00428961	0.744414	0.000453732	1.49132	0.00128697	0.867598	0.00436718	0.0855344	0.00325718	0.00307072	0.000170669	0.282524	0.000958184
2021-11-25	LLMF3_zr19_01.dat	Z20	34	1.95828	0.0342908	1.37731	1.42182	0.00788279	0.744315	6.60351e-05	1.49152	0.000444571	0.870045	0.000348013	0.141855	0.00257103	0.00517496	0.000123174	0.282652	3.7644e-05
2021-11-25	LLMF3_zr26_01.dat	Z20	34	1.94005	0.112506	1.37122	1.41483	0.0204176	0.744257	0.000171248	1.49174	0.000806788	0.87023	0.00114823	0.0469315	0.00214187	0.00173148	0.000116406	0.282617	4.68712e-05
2021-11-25	LLMF6_zr7_01.dat	Z20	63	1.97045	0.0293548	1.39982	1.40764	0.00405197	0.744197	5.78723e-05	1.49085	0.000477767	0.869922	0.000297803	0.0936596	0.000949705	0.00340705	7.96632e-05	0.282642	2.39284e-05
2021-11-25	LLMF6_zr10_01.dat	Z20	68	1.97068	0.045554	1.39617	1.4115	0.00542311	0.744229	5.08083e-05	1.49106	0.000169259	0.869919	0.00046233	0.191285	0.0037711	0.00670579	0.000189714	0.282686	5.04255e-05
2021-11-25	LLMF6_zr13_01.dat	Z20	76	2.0054	0.0195786	1.42892	1.40344	0.00520513	0.744161	4.35411e-05	1.49069	0.000123966	0.869568	0.000198216	0.115716	0.0022772	0.00409501	8.38399e-05	0.282614	1.67878e-05
2021-11-25	LLMF6_zr21_01.dat	Z20	80	1.97763	0.0178499	1.38362	1.42932	0.00485708	0.744378	3.68893e-05	1.49118	9.80537e-05	0.869849	0.000180868	0.117376	0.00234723	0.00436115	5.13894e-05	0.282658	1.81501e-05
2021-11-25	LLMF6_zr26_01.dat	Z20	92	1.98021	0.0250633	1.40272	1.41169	0.00484779	0.74423	4.5827e-05	1.49085	0.000292064	0.869823	0.000254117	0.085722	0.000868994	0.00311487	4.72212e-05	0.282624	1.73585e-05
2021-11-25	LLMF6_zr34_01.dat	Z20	69	1.99459	0.0150322	1.39715	1.42761	0.00422	0.744364	7.52129e-05	1.49103	0.000504821	0.869677	0.000152155	0.171563	0.010159	0.0063911	0.00031029	0.282707	3.80099e-05
2021-11-25	LLMF6_zr50_01.dat	Z20	67	1.97466	0.0226225	1.40869	1.40177	0.00425409	0.744147	6.68042e-05	1.49066	0.00036824	0.869879	0.000229251	0.189027	0.0360027	0.00516575	0.000534001	0.282685	6.00289e-05
2021-11-25	LMJMF3_zr3_01core.dat	Z20	115	1.73027	0.375633	1.19735	1.44508	0.00393307	0.74451	3.24336e-05	1.4914	0.000162378	0.872358	0.00386037	0.011299	0.000241881	5.82251e-05	9.79227e-06	0.282617	1.32627e-05
2021-11-25	LMJMF3_zr3_01rim.dat	Z20	100	1.78492	0.840909	1.24024	1.43917	0.00391721	0.744461	2.91601e-05	1.49128	0.000157995	0.871803	0.00841906	0.00970359	0.000213514	1.88821e-05	9.02695e-06	0.282603	1.45007e-05
2021-11-25	LMJMF3_zr13_01.dat	Z20	49	1.95111	0.516996	1.36169	1.43286	0.00711088	0.744408	5.95841e-05	1.49163	0.000486352	0.870118	0.00525205	0.0118795	0.000427137	9.83679e-05	2.04435e-05	0.282599	3.00395e-05
2021-11-25	LMJMF3_zr16_01.dat	Z20	100	1.7424	0.527868	1.21325	1.43615	0.00379862	0.744435	3.27675e-05	1.49124	0.000211042	0.872235	0.00558071	0.0106721	0.000175632	3.51646e-05	8.48497e-06	0.282608	2.21727e-05
2021-11-25	LMJMF3_zr26_01.dat	Z20	71	1.86252	0.388025	1.29777	1.43518	0.00362435	0.744427	2.63553e-05	1.49126	0.000107831	0.871016	0.0039491	0.0125701	0.000891657	0.000103659	2.98088e-05	0.282613	1.27133e-05
2021-11-25	LMJMF3_zr31_01.dat	Z20	43	2.4174	0.985384	1.70286	1.41961	0.00807727	0.744297	6.76838e-05	1.49147	0.000500661	0.865406	0.00996437	0.0104116	0.000412146	6.91983e-05	1.77586e-05	0.282557	3.29759e-05
2021-11-25	DMMF3_zr1_01.dat	Z21	108	1.98395	0.0288584	1.416	1.40109	0.00392115	0.744142	5.40356e-05	1.49064	0.000279272	0.869785	0.000292109	0.0964569	0.00250715	0.00383229	0.000131353	0.282709	2.31864e-05
2021-11-25	DMMF3_zr4_01.dat	Z21	74	1.96313	0.0681675	1.40463	1.39762	0.00445281	0.744113	6.79784e-05	1.4907	0.000240918	0.869996	0.000689944	0.103793	0.00359886	0.00430904	0.000103675	0.282718	6.75269e-05
2021-11-25	DMMF3_zr7_01.dat	Z21	69	1.9633	0.0316641	1.43673	1.36651	0.0050066	0.743852	4.93013e-05	1.49013	0.0006732	0.869994	0.000320852	0.101268	0.00598978	0.00375974	0.00025413	0.282714	3.75986e-05
2021-11-25	DMMF3_zr10_01rim.dat	Z21	50	1.94383	0.0404902	1.43949	1.35036	0.00638264	0.743717	5.34205e-05	1.49	0.000144522	0.870191	0.000410288	0.0744364	0.00156948	0.00290225	0.000111282	0.282669	2.42735e-05
2021-11-25	DMMF3_zr10_01core.dat	Z21	100	1.9713	0.024298	1.44788	1.36151	0.00521296	0.74381	3.3956e-05	1.48996	0.000120492	0.869913	0.00024612	0.0948944	0.00514844	0.00279363	0.000195489	0.282709	1.92482e-05
2021-11-25	DMMF3_zr12_01rim.dat	Z21	63	1.96676	0.0383708	1.44466	1.3614	0.00464715	0.743809	5.24098e-05	1.49013	0.000324747	0.869959	0.000388311	0.075533	0.00415177	0.00274409	0.000237749	0.282628	2.33527e-05
2021-11-25	DMMF3_zr12_01core.dat	Z21	67	1.96137	0.0202328	1.4378	1.36415	0.00493245	0.743832	3.84844e-05	1.49005	0.00014543	0.870014	0.000204895	0.145029	0.0174261	0.00442852	0.000418765	0.282649	1.70377e-05
2021-11-25	DMMF3_zr24_01.dat	Z21	110	1.98684	0.0202721	1.46184	1.35914	0.0048655	0.74379	3.31118e-05	1.48995	0.000104121	0.869756	0.000205228	0.101033	0.00376705	0.0042095	0.000129355	0.282688	1.90167e-05
2021-11-25	DMMF3_zr27_01.dat	Z21	32	1.96508	0.0406754	1.44386	1.361	0.00744102	0.743806	6.22908e-05	1.48993	0.000213583	0.869976	0.000412008	0.0690629	0.00192482	0.00248721	5.49916e-05	0.282692	2.50509e-05
2021-11-25	DMMF1_zr2_01.dat	Z21	5	2.20208	0.855577	1.54658	1.42384	0.0413765	0.744332	0.000346691	1.49903	0.01424	0.867579	0.00859282	0.176205	0.00632658	0.00733924	0.000160737	0.281464	0.00179422
2021-11-25	DMMF1_zr6_01.dat	Z21	31	1.90813	0.0364621	1.39818	1.36473	0.00808327	0.743837	6.76688e-05	1.49058	0.000253244	0.870553	0.000369786	0.17069	0.00253763	0.00592289	0.000309682	0.282645	3.80161e-05
2021-11-25	DMMF1_zr11_01.dat	Z21	45	1.94225	0.0377277	1.42257	1.36531	0.0087317	0.743842	7.31037e-05	1.49053	0.000270437	0.870207	0.000382359	0.178281	0.00496137	0.00604331	0.000162864	0.282688	6.47371e-05
2021-11-25	DMMF1_zr19_01.dat	Z21	17	1.91052	0.0518738	1.36678	1.39782	0.0112514	0.744114	9.42248e-05	1.49138	0.000924681	0.870529	0.000526329	0.149178	0.0039056	0.0052622	0.000231097	0.282626	4.35049e-05
2021-11-25	DMMF1_zr20_01.dat	Z21	24	1.91406	0.033258	1.39754	1.36959	0.00900298	0.743878	7.53696e-05	1.49086	0.000307323	0.870493	0.000337097	0.167882	0.00194127	0.00604471	0.000256233	0.28264	4.16621e-05
2021-11-25	DMMF1_zr22_01.dat	Z21	116	1.92417	0.0128468	1.41084	1.36384	0.00588249	0.74383	3.61135e-05	1.49004	8.37912e-05	0.870391	0.000130203	0.225541	0.00371102	0.00775008	0.000119169	0.282686	2.00982e-05
2021-11-25	LSMMF1_zr19_01.dat	Z21	69	1.93598	0.038807	1.40239	1.38048	0.00562397	0.743969	4.71149e-05	1.49046	0.000171505	0.870271	0.000392632	0.078251	0.00213362	0.00296607	0.000121905	0.282522	3.10286e-05
2021-11-25	LSMMF1_zr20_01.dat	Z21	51	1.91162	0.0917573	1.39056	1.37471	0.00662192	0.743921	5.54354e-05	1.49079	0.000335216	0.870518	0.000928506	0.160715	0.0132146	0.00516196	0.000271279	0.282494	6.21176e-05
2021-11-25	LSMMF1_zr26_01.dat	Z21	69	1.95576	0.0205501	1.4141	1.38304	0.00433122	0.743991	3.47926e-05	1.49039	0.000139677	0.87007	0.000208188	0.0933747	0.00413873	0.00326071	0.00018247	0.28243	1.88921e-05
2021-11-25	LSMMF1_zr29_01.dat	Z21	43	1.9818	0.0581724	1.43588	1.3802	0.0101192	0.743967	8.47594e-05	1.49089	0.000349312	0.869807	0.000587298	0.0948949	0.00169654	0.00367448	7.28759e-05	0.282442	4.25503e-05
2021-11-25	LSMMF1_zr29_01.dat	Z21	34	1.94551	0.0284132	1.41413	1.37577	0.00667808	0.74393	5.59083e-05	1.49042	0.000200941	0.870174	0.000287856	0.0951089	0.00196537	0.00361078	7.26283e-05	0.282482	2.38097e-05
2021-11-25	LSMMF1_zr31_01.dat	Z21	35	1.92085	0.0869752	1.39393	1.37801	0.00697769	0.743948	5.84207e-05	1.49106	0.000297563	0.870424	0.000880992	0.0966445	0.0054305	0.00378735	0.000106802	0.282522	6.03821e-05
2021-11-25	LSMMF1_zr38_01.dat	Z21	20	1.94463	0.0475911	1.39629	1.39272	0.00956495	0.744072	8.00963e-05	1.49108	0.000664955	0.870183	0.000482678	0.144656	0.00892443	0.00488406	0.000253789	0.282532	4.03824e-05
2021-11-25	LCMF1_zr9_01.dat	Z23	36	2.03997	0.0265119	1.4077	1.44915	0.00473373	0.744544	3.96654e-05	1.49176	0.000222049	0.869218	0.000268205	0.0711255	0.00225574	0.00281568	8.19862e-05	0.282533	2.7287e-05
2021-11-25	LCMF1_zr10_01.dat	Z23	65	2.03678	0.0236731	1.39579	1.45923	0.00411268	0.744629	3.33959e-05	1.49162	0.000121314	0.86925	0.000239555	0.0659402	0.00332563	0.00261843	0.000127789	0.282471	1.48741e-05
2021-11-25	LCMF1_zr12_01.dat	Z23	71	2.0272	0.0215553	1.39048	1.45792	0.00349846	0.744618	3.13495e-05	1.49158	0.000140731	0.869347	0.000218201	0.0691609	0.00320507	0.00273498	0.000110116	0.282503	1.52415e-05
2021-11-25	LCMF1_zr15_01.dat	Z23	23	1.96155	0.0295935	1.36007	1.44225	0.00852397	0.744486	7.14209e-05	1.49175	0.000247459	0.870012	0.000299858	0.134095	0.00470467	0.00499318	0.000106013	0.282573	2.78945e-05
2021-11-25	LCMF1_zr19_01.dat	Z23	50	2.03438	0.017604	1.3899	1.4637	0.00377061	0.744666	3.15994e-05	1.49166	0.000144274	0.869274	0.000178167	0.119718	0.00608429	0.00458061	0.000208165	0.282508	1.44896e-05
2021-11-25	LCMF1_zr23_01.dat	Z23	80	2.02264	0.0269731	1.38785	1.45739	0.00370249	0.744613	4.7048e-05	1.49162	0.000182792	0.869393	0.000272972	0.0794404	0.00180619	0.00324098	3.64277e-05	0.282548	1.84186e-05
2021-11-25	LCMF4_zr6_01.dat	Z23	100	2.02294	0.0253299	1.37569	1.47049	0.0044755	0.744723	2.92497e-05	1.49184	0.000120386	0.86939	0.000256473	0.0588725	0.00292719	0.00194593	0.000140621	0.282529	1.51702e-05
2021-11-25	LCMF4_zr11_01.dat	Z23	80	1.99832	0.0174897	1.38191	1.44605	0.00400045	0.744518	5.92615e-05	1.4913	0.000384131	0.869639	0.000177137	0.248375	0.040629	0.00806801	0.000870358	0.282649	3.32764e-05
2021-11-25	LCMF4_zr16_01.dat	Z23	41	2.00259	0.0195058	1.38371	1.44726	0.00567272	0.744528	4.7533e-05	1.49142	0.000179394	0.869596	0.000197547	0.0913595	0.00310453	0.00347466	0.000103813	0.282595	1.93208e-05
2021-11-25	LCMF4_zr18_01.dat	Z23	81	2.00603	0.0156705	1.3838	1.44966	0.00373375	0.744549	2.90446e-05	1.49143	0.000113602	0.869561	0.000158652	0.0989473	0.00371298	0.00376833	0.000141032	0.28253	1.57413e-05
2021-11-25	LCMF4_zr19_01core.dat	Z23	29	2.01925	0.0222467	1.39483	1.44767	0.00487841	0.744532	4.08762e-05	1.49147	0.000218051	0.869428	0.000225189	0.0748287	0.00405676	0.00305962	0.000218024	0.282206	3.3001e-05
2021-11-25	LCMF4_zr19_01rim.dat	Z23	39	2.01872	0.0290671	1.3984	1.4436	0.00487248	0.744498	4.08251e-05	1.49149	0.000167652	0.869433	0.000294219	0.0733571	0.00345371	0.00295717	0.000191151	0.282553	2.19338e-05
2021-11-25	LCMF4_zr22_01.dat	Z23	18	1.97308	0.0395508	1.35658	1.45445	0.00652128	0.744589	5.46468e-05	1.49152	0.000303482	0.869895	0.000400626	0.145918	0.0348018	0.00521221	0.000897662	0.282602	3.09402e-05
2021-11-25	LCMF12_zr2_01.dat	Z23	100	2.01994	0.0115375	1.4006	1.44219	0.00428082	0.744486	3.16156e-05	1.49131	0.000109169	0.869421	0.000116762	0.268988	0.0210023	0.00981903	0.000496606	0.282621	1.77393e-05
2021-11-25	LCMF12_zr9_01.dat	Z23	42	2.03442	0.0301173	1.4105	1.44234	0.00746053	0.744487	6.25066e-05	1.49147	0.000162411	0.869274	0.000304656	0.0893401	0.00220028	0.00386352	0.000132009	0.282502	2.23806e-05
2021-11-25	LCMF12_zr10_01.dat	Z23	41	2.00339	0.0235556	1.37296	1.45918	0.00570494	0.744628	4.78093e-05	1.49179	0.000248312	0.869588	0.000238406	0.114053	0.00763535	0.0043051	0.000222376	0.282543	1.94496e-05
2021-11-25	LCMF12_zr18_01.dat	Z23	28	2.02947	0.0569817	1.4182	1.43102	0.00546623	0.744392	4.57937e-05	1.49132	0.000239308	0.869324	0.000576117	0.0644124	0.000573178	0.00251443	4.62961e-05	0.282542	2.59698e-05
2021-11-25	LCMF12_zr19_01.dat	Z23	78	2.01652	0.0245815	1.39174	1.44892	0.00445536	0.744542	3.97962e-05	1.49138	0.000271409	0.869455	0.000249111	0.0666367	0.00365618	0.00233866	0.000163529	0.28255	1.69326e-05
2021-11-25	LCMF14_zr1_01.dat	Z23	40	1.99688	0.0224849	1.38012	1.44689	0.00513812	0.744525	4.30535e-05	1.4916	0.000258062	0.869654	0.000227712	0.089238	0.00250183	0.00353622	0.000130834	0.282532	1.7475e-05
2021-11-25	LCMF14_zr7_01.dat	Z23	67	1.96337	0.0235438	1.34785	1.45667	0.00405809	0.744607	3.15713e-05	1.49169	0.000166686	0.869993	0.000238524	0.0719516	0.00187349	0.00287533	7.87524e-05	0.282543	1.55706e-05
2021-11-25	LCMF14_zr10_01.dat	Z23	90	1.99955	0.0185962	1.37373	1.45556	0.00419693	0.744598	2.94407e-05	1.49153	0.000103652	0.869627	0.000188301	0.0802669	0.00132452	0.00311825	4.67772e-05	0.282531	1.46437e-05
2021-11-25	LCMF14_zr12_01.dat	Z23	84	1.99462	0.0224375	1.37025	1.45566	0.00404422	0.744599	2.88829e-05	1.4915	0.000124692	0.869677	0.000227187	0.0880883	0.00242413	0.00334137	0.000123708	0.282551	1.28349e-05
2021-11-25	LCMF14_zr14_01core.da	Z23	49	1.99395	0.0246704	1.37049	1.45491	0.00373224	0.744593	3.12746e-05	1.49163	0.000173359	0.869684	0.000249793	0.0678823	0.00176044	0.0025492	7.81813e-05	0.282309	1.65429e-05
2021-11-25	LCMF14_zr14_01rim.dat	Z23	16	1.96354	0.0750015	1.35514	1.44895	0.00875422	0.744543	7.33548e-05	1.49188	0.000261341	0.869992	0.000760207	0.0517015	0.000568455	0.00220576	5.76132e-05	0.282552	2.99976e-05
2021-11-25	LCMF14_zr16_01.dat	Z23	34	1.92907	0.0427627	1.33332	1.44681	0.00508313	0.744525	4.25928e-05	1.49178	0.00022395	0.870341	0.000433172	0.07301	0.00194894	0.00300208	6.95622e-05	0.282558	2.01527e-05
2021-11-25	LCMF14_zr23_01.dat	Z23	42	1.9904	0.0270666	1.38308	1.4391	0.00739407	0.74446	6.1969e-05	1.4916	0.000548901	0.86972	0.000274394	0.107901	0.00293835	0.00432274	0.000170147	0.282505	2.34041e-05
2021-11-25	LCMF14_zr24_01.dat	Z23	83	1.99089	0.0186591	1.37911	1.4436	0.00502709	0.744498	3.60192e-05	1.4913	0.000160221	0.869715	0.000188986	0.0894482	0.00206135	0.0033449	9.6664e-05	0.282434	1.71723e-05
2021-11-25	LCMF14_zr27_01.dat	Z23	84	2.00642	0.030426	1.38093	1.45295	0.00374075	0.744576	3.42786e-05	1.49152	0.000118426	0.869557	0.000307736	0.0796045	0.00486151	0.00361641	0.000166335	0.282529	1.36916e-05
2021-11-25	LPMF1_zr3_01.dat	Z24	30	1.95666	0.0375838	1.35904	1.43974	0.00596631	0.744465	4.99919e-05	1.49168	0.00023047	0.870061	0.000380855	0.0765387	0.00268138	0.00318402	0.00012802	0.282573	2.72003e-05
2021-11-25	LPMF1_zr10_01.dat	Z24	58	1.98685	0.0308123	1.36591	1.45461	0.00425076	0.74459	3.56216e-05	1.49173	0.000216899	0.869756	0.000312562	0.0772558	0.00157533	0.00327959	7.86928e-05	0.28258	1.81278e-05
2021-11-25	LPMF1_zr18_01.dat	Z24	30	1.96964	0.0559733	1.35349	1.45523	0.00637492	0.744595	5.34227e-05	1.49153	0.000198151	0.86993	0.000566621	0.0614476	0.011745	0.00235005	0.000447291	0.28262	2.14385e-05
2021-11-25	LPMF1_zr21_01.dat	Z24	62	1.98437	0.0252627	1.36706	1.45156	0.00357606	0.744564	2.91848e-05	1.49149	0.000127844	0.869781	0.000255869	0.0576729	0.00184586	0.00239372	6.70524e-05	0.282232	1.8944e-05
2021-11-25	LPMF1_zr23_01.dat	Z24	37	1.97916	0.0264295	1.36365	1.45137	0.00846754	0.744563	7.09789e-05	1.4918	0.000411099	0.869833	0.000267705	0.125784	0.00769412	0.00495469	0.000315636	0.282623	2.01351e-05
2021-11-25	LPMF1_zr34_01.dat	Z24	46	1.97275	0.0361675	1.36865	1.44139	0.00621436	0.744479	5.20707e-05	1.4917	0.000214707	0.869898	0.000366418	0.094584	0.00382958	0.00380755	7.42454e-05	0.282569	2.59546e-05
2021-11-25	LPMF10_zr5_01.dat	Z24	49	1.97975	0.0311999	1.36001	1.45569	0.0128304	0.744599	0.000107596	1.49209	0.000519409	0.869828	0.000316264	0.122703	0.0066721	0.0048224	0.000305039	0.282622	2.17775e-05
2021-11-25	LPMF10_zr9_01.dat	Z24	91	2.00533	0.0166807	1.38091	1.45218	0.00382373	0.74457	3.2707e-05	1.49148	0.000109734	0.869568	0.000168924	0.136452	0.00450706	0.00503884	0.000192907	0.282593	1.7936e-05
2021-11-25	LPMF10_zr11_01.dat	Z24	35	1.99262	0.027484	1.37508	1.4491	0.00614759	0.744544	5.15125e-05	1.49151	0.000202808	0.869697	0.000278405	0.0913537	0.00297017	0.00361781	0.000122099	0.282568	1.97397e-05
2021-11-25	LPMF10_zr13_01.dat	Z24	20	1.96475	0.0415436	1.37053	1.43356	0.00716465	0.744414	6.00235e-05	1.49154	0.00020056	0.869979	0.000420872	0.129915	0.0110995	0.00543533	0.000449093	0.28264	3.20622e-05
2021-11-25	LPMF10_zr24_01.dat	Z24	61	2.01589	0.038293	1.38984	1.45045	0.00383536	0.744555	3.16395e-05	1.49143	0.000114884	0.869462	0.000387571	0.0472078	0.00361906	0.00178121	0.000182945	0.282411	2.05622e-05

## Sheet: T8 Initial Hf CASP
Supplementary Table 8. Calculated initial Hafnium isotope compositions using U-Pb analyses from the same zircon domain. Input model parameters are outlined below.
Input Constants (Published Values)		References
lambda Lu (1/Ma)	1.867e-05	Söderlund, U., Patchett, J., Vervoort, J., Isachsen, C., 2004. The 176Lu decay constant determined by Lu–Hf and U–Pb isotope systematics ofPrecambrianmafic intrusions. Earth Planet. Sci. Lett. 219, 311–324
176Hf/177Hf (CHUR)0	0.282785	Bouvier, A., Vervoort, J.D., Patchett, P.J., 2008. The Lu–Hfand Sm–Nd isotopic composition of CHUR: constraints from unequilibrated chondrites and implications for the bulk composition of terrestrial planets. Earth Planet. Sci. Lett. 273, 48–57
176Lu/177Hf (CHUR)	0.0336	Bouvier, A., Vervoort, J.D., Patchett, P.J., 2008. The Lu–Hfand Sm–Nd isotopic composition of CHUR: constraints from unequilibrated chondrites and implications for the bulk composition of terrestrial planets. Earth Planet. Sci. Lett. 273, 48–57
176Hf/177Hf DM (0)	0.283225	Vervoort, J.D., Blichert-Toft, J., 1999. Evolution of the depleted mantle: Hf isotope evidencefrom juvenile rocks through time. Geochimica et Cosmochimica Acta 63, 533–556
176Lu/177Hf DM (0)	0.038512	Vervoort, J.D., Blichert-Toft, J., 1999. Evolution of the depleted mantle: Hf isotope evidencefrom juvenile rocks through time. Geochimica et Cosmochimica Acta 63, 533–556
176Lu/177Hf CRUST (0)	0.015	Goodge, J.W., Vervoort J.D., 2006. Origin of Mesoproterozoic A-type granites in Laurentia: Hf isotope evidence. Earth and Planetary Science Letters 243, 711-731.
Sample Analysis	U-Pb Age	Measured Values					Calculated Values							eHf initial		Calculated Model Age
		176Lu/177Hf	2se	176Hf/177Hf	2se		exp(lamb.Lu*T)-1	176Hf/177Hf initial	176Hf/177Hf CHUR initial	176Hf/177Hf (T)	176Hf/177Hf DM (T)	176Hf/177Hf (CHUR)T				T(DM) Ma
LPMF1_zr3.dat	155	0.00336978	0.000347723	0.282615	1.78609e-05		0.00289804	0.282606	0.282688	0.282606	0.283113	0.282688		-2.8972		921.016
LPMF1_zr2.dat	151	0.00469154	0.000188155	0.282618	1.72335e-05		0.00282315	0.282605	0.28269	0.282605	0.283116	0.28269		-3.00588		952.144
LPMF1_zr8.dat	151	0.00648587	0.000181788	0.282707	1.75894e-05		0.00282315	0.282689	0.28269	0.282689	0.283116	0.28269		-0.0456347		859.126
LPMF1_zr11core.dat	464	0.00491026	0.000118776	0.282492	3.55005e-05		0.00870051	0.282449	0.282493	0.282449	0.28289	0.282493		-1.53497		1155.82
LPMF1_zr11rim.dat	150	0.00373778	0.000195614	0.282573	0.000127465		0.00280443	0.282563	0.282691	0.282563	0.283117	0.282691		-4.53138		994.725
LPMF1_zr3_01.dat	147	0.00318402	0.00012802	0.282573	2.72003e-05		0.00274826	0.282564	0.282693	0.282564	0.283119	0.282693		-4.53451		979.177
LPMF1_zr10_01.dat	148.8	0.00327959	7.86928e-05	0.28258	1.81278e-05		0.00278196	0.282571	0.282692	0.282571	0.283118	0.282692		-4.27526		972.001
LPMF1_zr18_01.dat	147.8	0.00235005	0.000447291	0.28262	2.14385e-05		0.00276324	0.282614	0.282692	0.282614	0.283119	0.282692		-2.78131		888.658
LPMF1_zr21_01.dat	513.4	0.00239372	6.70524e-05	0.282232	1.8944e-05		0.00963126	0.282209	0.282461	0.282209	0.282854	0.282461		-8.92293		1452.11
LPMF1_zr23_01.dat	146.9	0.00495469	0.000315636	0.282623	2.01351e-05		0.00274639	0.282609	0.282693	0.282609	0.283119	0.282693		-2.94946		952.432
LPMF1_zr34_01.dat	149.2	0.00380755	7.42454e-05	0.282569	2.59546e-05		0.00278945	0.282559	0.282691	0.282559	0.283118	0.282691		-4.69604		1002.79
LPMF10_zr8.dat	155	0.00441521	9.49738e-05	0.282609	1.28543e-05		0.00289804	0.282597	0.282688	0.282597	0.283113	0.282688		-3.22239		958.517
LPMF10_zr7.dat	155	0.00582182	0.000640953	0.282633	3.41812e-05		0.00289804	0.282616	0.282688	0.282616	0.283113	0.282688		-2.53256		961.448
LPMF10_zr9.dat	153	0.00723948	0.000520644	0.282637	4.3947e-05		0.00286059	0.282616	0.282689	0.282616	0.283115	0.282689		-2.56347		997.53
LPMF10_zr4.dat	155	0.00619492	0.000135915	0.282645	1.75287e-05		0.00289804	0.282627	0.282688	0.282627	0.283113	0.282688		-2.15921		953.507
LPMF10_zr5_01.dat	148	0.0048224	0.000305039	0.282622	2.17775e-05		0.00276698	0.282609	0.282692	0.282609	0.283118	0.282692		-2.94652		950.089
LPMF10_zr9_01.dat	150	0.00503884	0.000192907	0.282593	1.7936e-05		0.00280443	0.282579	0.282691	0.282579	0.283117	0.282691		-3.96992		1002.37
LPMF10_zr11_01.dat	147.8	0.00361781	0.000122099	0.282568	1.97397e-05		0.00276324	0.282558	0.282692	0.282558	0.283119	0.282692		-4.7367		998.729
LPMF10_zr13_01.dat	148.5	0.00543533	0.000449093	0.28264	3.20622e-05		0.00277634	0.282625	0.282692	0.282625	0.283118	0.282692		-2.3657		939.138
LPMF10_zr24_01.dat	567.3	0.00178121	0.000182945	0.282411	2.05622e-05		0.0106478	0.282392	0.282427	0.282392	0.282815	0.282427		-1.25021		1174.19
EEMF10_zr3.dat	147	0.00423714	8.50111e-05	0.282567	1.13228e-05		0.00274826	0.282555	0.282693	0.282555	0.283119	0.282693		-4.86166		1018.72
EEMF10_zr6.dat	150	0.00323019	8.11821e-05	0.282572	9.78053e-06		0.00280443	0.282563	0.282691	0.282563	0.283117	0.282691		-4.53114		982.656
EEMF10_zr9.dat	148	0.0030118	4.67013e-05	0.282568	1.09935e-05		0.00276698	0.28256	0.282692	0.28256	0.283118	0.282692		-4.67959		982.094
EEMF10_zr11.dat	153	0.0028337	2.03841e-05	0.282549	1.55827e-05		0.00286059	0.282541	0.282689	0.282541	0.283115	0.282689		-5.23041		1005.15
EEMF10_zr25.dat	154	0.00549116	0.000235493	0.282574	1.69493e-05		0.00287932	0.282558	0.282688	0.282558	0.283114	0.282688		-4.59935		1045.61
EEMF10_zr28.dat	150	0.0037963	0.000439088	0.282582	1.31449e-05		0.00280443	0.282571	0.282691	0.282571	0.283117	0.282691		-4.22845		983.167
EEMF10_zr35.dat	154	0.00475081	0.000232584	0.282568	1.28713e-05		0.00287932	0.282555	0.282688	0.282555	0.283114	0.282688		-4.72962		1031.95
EEMF10_zr34.dat	150	0.00277424	3.96014e-05	0.282573	1.25279e-05		0.00280443	0.282565	0.282691	0.282565	0.283117	0.282691		-4.4338		968.064
EEMF11_zr3.dat	152	0.00273305	0.000462917	0.282571	2.10339e-05		0.00284187	0.282563	0.28269	0.282563	0.283116	0.28269		-4.47538		970.556
EEMF11_zr5.dat	153	0.00537858	0.000147913	0.282601	4.55585e-05		0.00286059	0.282585	0.282689	0.282585	0.283115	0.282689		-3.66745		999.989
EEMF11_zr7.dat	153	0.00513595	9.85066e-05	0.282593	3.08146e-05		0.00286059	0.282578	0.282689	0.282578	0.283115	0.282689		-3.90537		1004.47
EEMF11_zr11.dat	157	0.00307836	0.00037741	0.282541	2.27706e-05		0.00293549	0.282532	0.282686	0.282532	0.283112	0.282686		-5.47176		1024.5
EEMF11_zr13.dat	156	0.00325325	0.000269439	0.282538	1.82332e-05		0.00291677	0.282528	0.282687	0.282528	0.283113	0.282687		-5.6161		1034
EEMF11_zr13core.dat	153	0.00400886	0.000276171	0.282558	2.80454e-05		0.00286059	0.282547	0.282689	0.282547	0.283115	0.282689		-5.02876		1025.26
EEMF9_zr1.dat	149	0.00418202	0.000291976	0.282577	1.32211e-05		0.0027857	0.282566	0.282691	0.282566	0.283118	0.282691		-4.45106		1001.25
EEMF9_zr4.dat	156	0.0081211	0.00071411	0.282573	2.47652e-05		0.00291677	0.282549	0.282687	0.282549	0.283113	0.282687		-4.88758		1137.78
EEMF9_zr2.dat	152	0.00164663	0.00021785	0.282542	1.53954e-05		0.00284187	0.282538	0.28269	0.282538	0.283116	0.28269		-5.3725		982.8
EEMF9_zr3.dat	149	0.00495911	0.00018363	0.282586	1.02173e-05		0.0027857	0.282572	0.282691	0.282572	0.283118	0.282691		-4.222		1010.69
EEMF9_zr6.dat	151	0.00527091	0.00019195	0.282553	2.57428e-05		0.00282315	0.282538	0.28269	0.282538	0.283116	0.28269		-5.3683		1071.58
EEMF9_zr8.dat	149	0.00143006	0.000109934	0.282541	9.27437e-06		0.0027857	0.282537	0.282691	0.282537	0.283118	0.282691		-5.44623		978.38
EEMF9_zr7.dat	153	0.00295001	8.87989e-05	0.282577	1.88225e-05		0.00286059	0.282568	0.282689	0.282568	0.283115	0.282689		-4.27192		967.853
EEMF9_zr13.dat	156	0.00390263	0.00031081	0.282576	1.85571e-05		0.00291677	0.282565	0.282687	0.282565	0.283113	0.282687		-4.32359		994.859
EEMF9_zr10.dat	149	0.00386562	3.31579e-05	0.282564	8.43991e-06		0.0027857	0.282553	0.282691	0.282553	0.283118	0.282691		-4.88446		1012.12
EEMF9_zr11.dat	155	0.0100878	0.00042556	0.28265	1.56725e-05		0.00289804	0.28262	0.282688	0.28262	0.283113	0.282688		-2.3775		1073.35
EEMF4_zr1.dat	157	0.00573269	0.000229392	0.282532	9.92873e-06		0.00293549	0.282516	0.282686	0.282516	0.283112	0.282686		-6.0403		1119.86
EEMF4_zr5.dat	155	0.00290963	7.50815e-05	0.282533	1.29329e-05		0.00289804	0.282525	0.282688	0.282525	0.283113	0.282688		-5.76326		1030.89
EEMF4_z8.dat	634	0.00132303	4.7602e-05	0.282401	1.42901e-05		0.0119071	0.282385	0.282385	0.282385	0.282766	0.282385		-0.00108281		1174.32
EEMF4_zr16.dat	2680	0.00324575	0.000114358	0.281162	2.05699e-05		0.0513085	0.280995	0.281061	0.280995	0.281249	0.281061		-2.33401		3045.08
EEMF4_zr16rim.dat	154	0.00368465	8.03057e-05	0.282534	1.08858e-05		0.00287932	0.282523	0.282688	0.282523	0.283114	0.282688		-5.84932		1053.04
EEMF4_zr21.dat	155	0.00807111	0.000468675	0.282592	1.37948e-05		0.00289804	0.282568	0.282688	0.282568	0.283113	0.282688		-4.22423		1103.05
EEMF4_zr22.dat	154	0.00248258	0.000153929	0.282534	1.05857e-05		0.00287932	0.282527	0.282688	0.282527	0.283114	0.282688		-5.70747		1017.44
EEMF4_zr28.dat	155	0.0045682	0.000118535	0.28254	1.08244e-05		0.00289804	0.282527	0.282688	0.282527	0.283113	0.282688		-5.68532		1069.91
EEMF4_zr30.dat	152	0.005079	0.000316366	0.282542	1.28429e-05		0.00284187	0.282527	0.28269	0.282527	0.283116	0.28269		-5.74318		1083.82
LSMMF1_zr4.dat	151	0.0019596	0.000167299	0.282518	1.42356e-05		0.00282315	0.282512	0.28269	0.282512	0.283116	0.28269		-6.2995		1026.69
LSMMF1_zr9.dat	153	0.00278725	0.000216939	0.282511	1.41938e-05		0.00286059	0.282503	0.282689	0.282503	0.283115	0.282689		-6.58977		1060.57
LSMMF1_zr10.dat	149	0.0036695	0.000138136	0.282529	1.61873e-05		0.0027857	0.282519	0.282691	0.282519	0.283118	0.282691		-6.10024		1059.12
LSMMF1_zr13.dat	150	0.00490485	0.000281935	0.282545	1.26757e-05		0.00280443	0.282532	0.282691	0.282532	0.283117	0.282691		-5.63275		1072.48
LSMMF1_zr15.dat	153	0.00315778	0.000212564	0.282507	1.36798e-05		0.00286059	0.282498	0.282689	0.282498	0.283115	0.282689		-6.73792		1076.22
LSMMF1_zr16.dat	150	0.00497309	0.000303474	0.282528	1.42665e-05		0.00280443	0.282514	0.282691	0.282514	0.283117	0.282691		-6.2648		1102.3
LSMMF1_zr24.dat	150	0.00408895	0.000241354	0.282519	1.80706e-05		0.00280443	0.282508	0.282691	0.282508	0.283117	0.282691		-6.47019		1086.91
LSMMF1_zr19_01.dat	150.3	0.00296607	0.000121905	0.282522	3.10286e-05		0.00281004	0.282514	0.282691	0.282514	0.283117	0.282691		-6.24762		1048.52
LSMMF1_zr20_01.dat	147.9	0.00516196	0.000271279	0.282494	6.21176e-05		0.00276511	0.282479	0.282692	0.282479	0.283119	0.282692		-7.5276		1162.02
LSMMF1_zr26_01.dat	544.3	0.00326071	0.00018247	0.28243	1.88921e-05		0.0102139	0.282396	0.282442	0.282396	0.282832	0.282442		-1.60632		1194.9
LSMMF1_zr29_01.dat	154.4	0.00367448	7.28759e-05	0.282442	4.25503e-05		0.00288681	0.282431	0.282688	0.282431	0.283114	0.282688		-9.08922		1191.01
LSMMF1_zr29_01.dat	154.4	0.00361078	7.26283e-05	0.282482	2.38097e-05		0.00288681	0.282471	0.282688	0.282471	0.283114	0.282688		-7.66557		1128.7
LSMMF1_zr31_01.dat	146.9	0.00378735	0.000106802	0.282522	6.03821e-05		0.00274639	0.282511	0.282693	0.282511	0.283119	0.282693		-6.41468		1073.85
LSMMF1_zr38_01.dat	152.2	0.00488406	0.000253789	0.282532	4.03824e-05		0.00284562	0.282518	0.282689	0.282518	0.283115	0.282689		-6.06057		1092.64
LCMF1_zr5.dat	150	0.00407126	4.43083e-05	0.282509	9.22329e-06		0.00280443	0.282498	0.282691	0.282498	0.283117	0.282691		-6.82017		1101.51
LCMF1_zr6core.dat	283	0.00171151	2.38064e-05	0.282473	9.45631e-06		0.00529759	0.282464	0.282607	0.282464	0.283021	0.282607		-5.07745		1084.08
LCMF1_zr6rim.dat	185	0.00257899	4.92386e-05	0.282538	8.83354e-06		0.00345992	0.282529	0.282669	0.282529	0.283092	0.282669		-4.9303		1013.93
LCMF1_zr7.dat	152	0.00411375	6.62227e-05	0.282531	9.25958e-06		0.00284187	0.282519	0.28269	0.282519	0.283116	0.28269		-6.02777		1070.18
LCMF1_zr10.dat	149	0.00623658	0.000232272	0.282571	1.1572e-05		0.0027857	0.282554	0.282691	0.282554	0.283118	0.282691		-4.87292		1074.45
LCMF1_zr11.dat	149	0.00317394	8.94325e-05	0.282549	8.81068e-06		0.0027857	0.28254	0.282691	0.28254	0.283118	0.282691		-5.35756		1015.25
LCMF1_zr18.dat	151	0.00311029	0.00010506	0.282551	1.02179e-05		0.00282315	0.282543	0.28269	0.282543	0.283116	0.28269		-5.21915		1009.59
LCMF1_zr23.dat	146	0.00356901	5.4969e-05	0.282519	9.41538e-06		0.00272954	0.282509	0.282693	0.282509	0.28312	0.282693		-6.50634		1071.25
LCMF1_zr9_01.dat	150.1	0.00281568	8.19862e-05	0.282533	2.7287e-05		0.0028063	0.282525	0.282691	0.282525	0.283117	0.282691		-5.84499		1027.84
LCMF1_zr10_01.dat	145.3	0.00261843	0.000127789	0.282471	1.48741e-05		0.00271643	0.282464	0.282694	0.282464	0.28312	0.282694		-8.14284		1114.01
LCMF1_zr12_01.dat	502.7	0.00273498	0.000110116	0.282503	1.52415e-05		0.00942959	0.282477	0.282468	0.282477	0.282862	0.282468		0.325837		1069.91
LCMF1_zr15_01.dat	147.6	0.00499318	0.000106013	0.282573	2.78945e-05		0.00275949	0.282559	0.282692	0.282559	0.283119	0.282692		-4.70405		1031.74
LCMF1_zr19_01.dat	144.1	0.00458061	0.000208165	0.282508	1.44896e-05		0.00269397	0.282496	0.282694	0.282496	0.283121	0.282694		-7.02106		1119.49
LCMF1_zr23_01.dat	148.6	0.00324098	3.64277e-05	0.282548	1.84186e-05		0.00277821	0.282539	0.282692	0.282539	0.283118	0.282692		-5.41556		1018.99
LCMF4_zr3.dat	149	0.00257204	4.86562e-05	0.282537	9.69664e-06		0.0027857	0.282529	0.282691	0.282529	0.283118	0.282691		-5.72775		1016.16
LCMF4_zr5.dat	148	0.00365826	0.000192127	0.282533	9.54298e-06		0.00276698	0.282523	0.282692	0.282523	0.283118	0.282692		-5.98253		1052.97
LCMF4_zr6.dat	149	0.00312686	9.93588e-05	0.28253	9.30128e-06		0.0027857	0.282521	0.282691	0.282521	0.283118	0.282691		-6.02834		1042.26
LCMF4_zr7.dat	147	0.00390417	6.62653e-05	0.282536	1.37775e-05		0.00274826	0.282525	0.282693	0.282525	0.283119	0.282693		-5.92858		1056.19
LCMF4_zr11.dat	152	0.00210157	2.63977e-05	0.282539	9.22402e-06		0.00284187	0.282533	0.28269	0.282533	0.283116	0.28269		-5.51967		999.107
LCMF4_zr12.dat	148	0.00470361	7.33596e-05	0.282513	1.0994e-05		0.00276698	0.2825	0.282692	0.2825	0.283118	0.282692		-6.78168		1115.78
LCMF4_zr17.dat	149	0.00355004	7.34548e-05	0.282617	9.61991e-06		0.0027857	0.282607	0.282691	0.282607	0.283118	0.282691		-2.97095		922.995
LCMF4_zr21.dat	144	0.00264074	9.90968e-06	0.282534	9.82845e-06		0.0026921	0.282526	0.282695	0.282526	0.283121	0.282695		-5.94584		1022.6
LCMF4_zr22.dat	150	0.00399433	5.01842e-05	0.282601	9.08552e-06		0.00280443	0.28259	0.282691	0.28259	0.283117	0.282691		-3.57895		959.933
LCMF4_zr6_01.dat	144.2	0.00194593	0.000140621	0.282529	1.51702e-05		0.00269584	0.282524	0.282694	0.282524	0.283121	0.282694		-6.03337		1009.77
LCMF4_zr11_01.dat	148.4	0.00806801	0.000870358	0.282649	3.32764e-05		0.00277447	0.282627	0.282692	0.282627	0.283118	0.282692		-2.29661		1003.51
LCMF4_zr16_01.dat	152.5	0.00347466	0.000103813	0.282595	1.93208e-05		0.00285123	0.282585	0.282689	0.282585	0.283115	0.282689		-3.67495		954.202
LCMF4_zr18_01.dat	153.1	0.00376833	0.000141032	0.28253	1.57413e-05		0.00286247	0.282519	0.282689	0.282519	0.283115	0.282689		-6.01506		1061.51
LCMF4_zr19_01core.dat	1368	0.00305962	0.000218024	0.282206	3.3001e-05		0.0258695	0.282127	0.281916	0.282127	0.282229	0.281916		7.50161		1517.19
LCMF4_zr19_01rim.dat	148.7	0.00295717	0.000191151	0.282553	2.19338e-05		0.00278009	0.282545	0.282692	0.282545	0.283118	0.282692		-5.19098		1002.79
LCMF4_zr22_01.dat	147.8	0.00521221	0.000897662	0.282602	3.09402e-05		0.00276324	0.282588	0.282692	0.282588	0.283119	0.282692		-3.70096		992.924
LCMF12_zr1.dat	152	0.00368857	9.07048e-05	0.28253	1.10854e-05		0.00284187	0.28252	0.28269	0.28252	0.283116	0.28269		-6.00246		1057.98
LCMF12_zr2.dat	149	0.00633271	0.000323052	0.282579	1.31697e-05		0.0027857	0.282561	0.282691	0.282561	0.283118	0.282691		-4.61427		1065.26
LCMF12_zr5.dat	565	0.00224543	0.000105926	0.281429	1.11815e-05		0.0106044	0.281405	0.282429	0.281405	0.282817	0.282429		-36.2402		2588.94
LCMF12_zr7.dat	152	0.00395241	0.000167571	0.282528	9.81236e-06		0.00284187	0.282517	0.28269	0.282517	0.283116	0.28269		-6.11963		1069.87
LCMF12_zr10.dat	150	0.00403144	0.000359058	0.282545	2.12151e-05		0.00280443	0.282533	0.282691	0.282533	0.283117	0.282691		-5.56753		1046.5
LCMF12_zr13.dat	152	0.00294311	0.00024653	0.282501	1.1601e-05		0.00284187	0.282492	0.28269	0.282492	0.283116	0.28269		-6.97251		1079.63
LCMF12_zr14core.dat	696	0.00114078	0.00030578	0.282394	1.79128e-05		0.0130791	0.282379	0.282346	0.282379	0.282721	0.282346		1.19631		1177.64
LCMF12_zr14rim.dat	148	0.0028761	0.000181301	0.282525	2.11699e-05		0.00276698	0.282517	0.282692	0.282517	0.283118	0.282692		-6.18369		1041.66
LCMF12_zr2_01.dat	151.3	0.00981903	0.000496606	0.282621	1.77393e-05		0.00282876	0.282594	0.28269	0.282594	0.283116	0.28269		-3.40412		1114.89
LCMF12_zr9_01.dat	154	0.00386352	0.000132009	0.282502	2.23806e-05		0.00287932	0.282491	0.282688	0.282491	0.283114	0.282688		-6.97752		1105.96
LCMF12_zr10_01.dat	148.7	0.0043051	0.000222376	0.282543	1.94496e-05		0.00278009	0.282531	0.282692	0.282531	0.283118	0.282692		-5.684		1057.57
LCMF12_zr18_01.dat	150	0.00251443	4.62961e-05	0.282542	2.59698e-05		0.00280443	0.282535	0.282691	0.282535	0.283117	0.282691		-5.51197		1006.73
LCMF12_zr19_01.dat	150	0.00233866	0.000163529	0.28255	1.69326e-05		0.00280443	0.282544	0.282691	0.282544	0.283117	0.282691		-5.20643		990.045
LCMF14_zr2.dat	148	0.00215654	0.000110424	0.282525	1.16085e-05		0.00276698	0.282519	0.282692	0.282519	0.283118	0.282692		-6.10636		1020.95
LCMF14_zr5.dat	149	0.00376764	0.000170953	0.282424	1.26361e-05		0.0027857	0.282413	0.282691	0.282413	0.283118	0.282691		-9.83084		1220.82
LCMF14_z9core.dat	552	7.07704e-05	8.5365e-05	0.282182	9.15739e-06		0.0103591	0.282181	0.282437	0.282181	0.282826	0.282437		-9.06461		1434.37
LCMF14_zr13.dat	149	0.00419385	0.000228496	0.28257	1.25386e-05		0.0027857	0.282558	0.282691	0.282558	0.283118	0.282691		-4.7219		1013.27
LCMF14_zr18core.dat	964	0.00214475	9.17469e-05	0.282234	2.53938e-05		0.0181608	0.282195	0.282175	0.282195	0.282526	0.282175		0.724188		1439.76
LCMF14_zr18rim.dat	149	0.0019682	3.19986e-05	0.282531	1.02335e-05		0.0027857	0.282525	0.282691	0.282525	0.283118	0.282691		-5.88559		1008.37
LCMF14_zr22.dat	150	0.0043694	0.000136698	0.282544	1.05801e-05		0.00280443	0.282532	0.282691	0.282532	0.283117	0.282691		-5.63077		1058.05
LCMF14_zr23.dat	150	0.00228468	3.5611e-05	0.282485	9.80587e-06		0.00280443	0.282479	0.282691	0.282479	0.283117	0.282691		-7.48904		1082.38
LCMF14_zr19.dat	149	0.00544326	0.000226191	0.282561	1.06799e-05		0.0027857	0.282546	0.282691	0.282546	0.283118	0.282691		-5.14097		1064.46
LCMF14_zr16_01.dat	153.5	0.00300208	6.95622e-05	0.282558	2.01527e-05		0.00286996	0.282549	0.282689	0.282549	0.283114	0.282689		-4.93314		997.144
LCMF14_zr23_01.dat	144.3	0.00432274	0.000170147	0.282505	2.34041e-05		0.00269771	0.282493	0.282694	0.282493	0.283121	0.282694		-7.12636		1116.93
LCMF14_zr24_01.dat	614.7	0.0033449	9.6664e-05	0.282434	1.71723e-05		0.0115426	0.282395	0.282397	0.282395	0.28278	0.282397		-0.0775886		1192.01
LCMF14_zr27_01.dat	148.5	0.00361641	0.000166335	0.282529	1.36916e-05		0.00277634	0.282519	0.282692	0.282519	0.283118	0.282692		-6.10647		1057.59
LCMF14_zr1_01.dat	147.4	0.00353622	0.000130834	0.282532	1.7475e-05		0.00275575	0.282522	0.282692	0.282522	0.283119	0.282692		-6.03077		1051.38
LCMF14_zr7_01.dat	150.4	0.00287533	7.87524e-05	0.282543	1.55706e-05		0.00281191	0.282535	0.282691	0.282535	0.283117	0.282691		-5.49304		1014.89
LCMF14_zr10_01.dat	366	0.00311825	4.67772e-05	0.282531	1.46437e-05		0.00685662	0.28251	0.282555	0.28251	0.282961	0.282555		-1.58112		1039.6
LCMF14_zr12_01.dat	146.5	0.00334137	0.000123708	0.282551	1.28349e-05		0.0027389	0.282541	0.282693	0.282541	0.28312	0.282693		-5.35887		1017.28
LCMF14_zr14_01core.da	1068	0.0025492	7.81813e-05	0.282309	1.65429e-05		0.0201397	0.282257	0.282108	0.282257	0.282449	0.282108		5.28698		1347.47
LCMF14_zr14_01rim.dat	152.6	0.00220576	5.76132e-05	0.282552	2.99976e-05		0.0028531	0.282546	0.282689	0.282546	0.283115	0.282689		-5.07082		983.654
LLMF3_zr1.dat	163	0.00425835	0.000105483	0.282638	1.21907e-05		0.00304785	0.282625	0.282683	0.282625	0.283108	0.282683		-2.0507		910.719
LLMF3_zr7.dat	158	0.0050721	0.00021175	0.28262	1.84311e-05		0.00295422	0.282606	0.282686	0.282606	0.283111	0.282686		-2.8381		959.612
LLMF3_zr8.dat	160	0.00376223	7.38184e-05	0.282641	1.11346e-05		0.00299167	0.28263	0.282684	0.28263	0.28311	0.282684		-1.93615		892.668
LLMF3_zr10.dat	159	0.00523256	0.000174679	0.282642	1.39188e-05		0.00297294	0.282626	0.282685	0.282626	0.283111	0.282685		-2.08864		930.787
LLMF3_zr13.dat	159	0.00341004	0.000220154	0.282575	1.3338e-05		0.00297294	0.282565	0.282685	0.282565	0.283111	0.282685		-4.23938		982.151
LLMF3_zr19.dat	159	0.00518221	0.000186446	0.282686	1.29815e-05		0.00297294	0.282671	0.282685	0.282671	0.283111	0.282685		-0.504597		858.861
LLMF3_zr23.dat	160	0.00322664	3.9906e-05	0.282638	3.3238e-05		0.00299167	0.282628	0.282684	0.282628	0.28311	0.282684		-1.98446		883.661
LLMF3_ZR1_01.dat	154.9	0.00633475	0.000235053	0.282672	1.77652e-05		0.00289617	0.282653	0.282688	0.282653	0.283113	0.282688		-1.21478		913.196
LLMF3_zr2_01.dat	157.3	0.00319298	0.000266844	0.282612	1.41377e-05		0.00294111	0.282603	0.282686	0.282603	0.283112	0.282686		-2.95327		921.523
LLMF3_zr3_01.dat	153	0.00307072	0.000170669	0.282524	0.000958184		0.00286059	0.282515	0.282689	0.282515	0.283115	0.282689		-6.15196		1049.43
LLMF3_zr19_01.dat	158.5	0.00517496	0.000123174	0.282652	3.7644e-05		0.00296358	0.282637	0.282685	0.282637	0.283111	0.282685		-1.70758		912.031
LLMF3_zr26_01.dat	154.8	0.00173148	0.000116406	0.282617	4.68712e-05		0.0028943	0.282612	0.282688	0.282612	0.283114	0.282688		-2.68206		878.245
LLMF6_zr3.dat	159	0.00483972	0.000412255	0.282633	1.92583e-05		0.00297294	0.282619	0.282685	0.282619	0.283111	0.282685		-2.35328		933.542
LLMF6_zr8.dat	156	0.00556075	0.0002186	0.282668	1.46983e-05		0.00291677	0.282651	0.282687	0.282651	0.283113	0.282687		-1.25848		898.404
LLMF6_zr9.dat	160	0.00585275	0.000144465	0.282646	1.67323e-05		0.00299167	0.282629	0.282684	0.282629	0.28311	0.282684		-1.97256		940.886
LLMF6_zr10.dat	159	0.0053615	9.07383e-05	0.282627	1.40029e-05		0.00297294	0.282611	0.282685	0.282611	0.283111	0.282685		-2.62622		957.891
LLMF6_zr19.dat	165	0.00417087	0.000152964	0.282664	2.82635e-05		0.0030853	0.282651	0.282681	0.282651	0.283106	0.282681		-1.07		867.99
LLMF6_zr18.dat	160	0.00360797	0.000132681	0.282639	1.23473e-05		0.00299167	0.282628	0.282684	0.282628	0.28311	0.282684		-2.00492		892.386
LLMF6_zr7_01.dat	161.4	0.00340705	7.96632e-05	0.282642	2.39284e-05		0.00301788	0.282632	0.282684	0.282632	0.283109	0.282684		-1.82365		881.72
LLMF6_zr10_01.dat	157.7	0.00670579	0.000189714	0.282686	5.04255e-05		0.0029486	0.282666	0.282686	0.282666	0.283111	0.282686		-0.690735		899.787
LLMF6_zr13_01.dat	160.1	0.00409501	8.38399e-05	0.282614	1.67878e-05		0.00299354	0.282602	0.282684	0.282602	0.28311	0.282684		-2.91204		941.989
LLMF6_zr21_01.dat	160.7	0.00436115	5.13894e-05	0.282658	1.81501e-05		0.00300477	0.282645	0.282684	0.282645	0.283109	0.282684		-1.37033		881.348
LLMF6_zr26_01.dat	160.8	0.00311487	4.72212e-05	0.282624	1.73585e-05		0.00300665	0.282615	0.282684	0.282615	0.283109	0.282684		-2.44675		901.519
LLMF6_zr34_01.dat	153.6	0.0063911	0.00031029	0.282707	3.80099e-05		0.00287183	0.282688	0.282689	0.282688	0.283114	0.282689		-0.000757069		857.142
LLMF6_zr50_01.dat	150.3	0.00516575	0.000534001	0.282685	6.00289e-05		0.00281004	0.282671	0.282691	0.282671	0.283117	0.282691		-0.696417		859.768
LMJMF3_zr4.dat	182	6.12892e-05	1.10715e-05	0.282628	1.21875e-05		0.00340372	0.282628	0.282671	0.282628	0.283094	0.282671		-1.52529		825.604
LMJMF3_zr6.dat	178	8.64282e-05	1.19485e-05	0.282612	1.27005e-05		0.00332879	0.282611	0.282673	0.282611	0.283097	0.282673		-2.18838		848.299
LMJMF3_zr9.dat	175	6.95894e-05	8.58669e-06	0.282599	1.15212e-05		0.00327259	0.282599	0.282675	0.282599	0.283099	0.282675		-2.70576		865.478
LMJMF3_zr11.dat	178	7.60359e-05	1.8329e-05	0.282623	8.26654e-06		0.00332879	0.282623	0.282673	0.282623	0.283097	0.282673		-1.77503		832.09
LMJMF3_zr21.dat	178	3.57058e-05	7.12794e-06	0.282626	1.05685e-05		0.00332879	0.282626	0.282673	0.282626	0.283097	0.282673		-1.66838		827.276
LMJMF3_zr23.dat	176	0.000197674	3.97344e-05	0.282623	1.15681e-05		0.00329132	0.282622	0.282674	0.282622	0.283098	0.282674		-1.84177		835.028
LMJMF3_zr24.dat	181	2.65498e-05	2.01957e-05	0.282605	8.6463e-06		0.00338499	0.282605	0.282671	0.282605	0.283095	0.282671		-2.33431		855.497
LMJMF3_zr3_01core.dat	179	5.82251e-05	9.79227e-06	0.282617	1.32627e-05		0.00334752	0.282617	0.282673	0.282617	0.283096	0.282673		-1.97553		840.422
LMJMF3_zr3_01rim.dat	169.5	1.88821e-05	9.02695e-06	0.282603	1.45007e-05		0.00316958	0.282603	0.282679	0.282603	0.283103	0.282679		-2.68206		858.921
LMJMF3_zr13_01.dat	172.1	9.83679e-05	2.04435e-05	0.282599	3.00395e-05		0.00321827	0.282598	0.282677	0.282598	0.283101	0.282677		-2.77976		866.366
LMJMF3_zr16_01.dat	173.8	3.51646e-05	8.48497e-06	0.282608	2.21727e-05		0.00325012	0.282608	0.282676	0.282608	0.2831	0.282676		-2.4038		852.138
LMJMF3_zr26_01.dat	175	0.000103659	2.98088e-05	0.282613	1.27133e-05		0.00327259	0.282613	0.282675	0.282613	0.283099	0.282675		-2.21094		846.89
LMJMF3_zr31_01.dat	177.8	6.91983e-05	1.77586e-05	0.282557	3.29759e-05		0.00332504	0.282557	0.282673	0.282557	0.283097	0.282673		-4.124		922.812
DMMF1_zr2.dat	160	0.00457796	0.000128986	0.28266	1.03386e-05		0.00299167	0.282646	0.282684	0.282646	0.28311	0.282684		-1.35793		884.787
DMMF1_zr4.dat	159	0.00544636	0.000123518	0.282648	1.22715e-05		0.00297294	0.282631	0.282685	0.282631	0.283111	0.282685		-1.90258		927.368
DMMF1_zr7.dat	159	0.00441299	0.00017439	0.282685	1.48973e-05		0.00297294	0.282672	0.282685	0.282672	0.283111	0.282685		-0.46824		841.584
DMMF1_zr8.dat	1163	0.00422595	0.000230475	0.282152	1.15838e-05		0.0219507	0.282059	0.282047	0.282059	0.28238	0.282047		0.417797		1650.55
DMMF1_zr15.dat	160	0.0047768	7.19383e-05	0.282653	1.20891e-05		0.00299167	0.282639	0.282684	0.282639	0.28311	0.282684		-1.62025		900.608
DMMF1_zr16.dat	160	0.00468879	0.000115447	0.282668	2.34657e-05		0.00299167	0.282654	0.282684	0.282654	0.28311	0.282684		-1.07882		874.855
DMMF1_zr19.dat	159	0.00369858	5.55437e-05	0.282638	1.0883e-05		0.00297294	0.282627	0.282685	0.282627	0.283111	0.282685		-2.04746		895.252
DMMF1_zr6_01.dat	155.7	0.00592289	0.000309682	0.282645	3.80161e-05		0.00291115	0.282628	0.282687	0.282628	0.283113	0.282687		-2.0931		944.459
DMMF1_zr11_01.dat	158.1	0.00604331	0.000162864	0.282688	6.47371e-05		0.00295609	0.28267	0.282686	0.28267	0.283111	0.282686		-0.553604		878.792
DMMF1_zr19_01.dat	159.6	0.0052622	0.000231097	0.282626	4.35049e-05		0.00298418	0.28261	0.282685	0.28261	0.28311	0.282685		-2.64778		956.991
DMMF1_zr20_01.dat	152.8	0.00604471	0.000256233	0.28264	4.16621e-05		0.00285685	0.282623	0.282689	0.282623	0.283115	0.282689		-2.33819		956.201
DMMF1_zr22_01.dat	157.4	0.00775008	0.000119169	0.282686	2.00982e-05		0.00294298	0.282663	0.282686	0.282663	0.283112	0.282686		-0.809338		930.288
DMMF3_zr3.dat	161	0.00453992	0.000112238	0.282727	1.32942e-05		0.00301039	0.282714	0.282684	0.282714	0.283109	0.282684		1.0502		779.15
DMMF3_zr4.dat	160	0.00455655	0.000231212	0.282725	1.71985e-05		0.00299167	0.282711	0.282684	0.282711	0.28311	0.282684		0.950899		782.97
DMMF3_zr5.dat	161	0.00546149	0.000282946	0.282748	1.7938e-05		0.00301039	0.282732	0.282684	0.282732	0.283109	0.282684		1.69267		767.279
DMMF3_zr1_01.dat	160.4	0.00383229	0.000131353	0.282709	2.31864e-05		0.00299916	0.282697	0.282684	0.282697	0.283109	0.282684		0.456295		791.654
DMMF3_zr4_01.dat	156.4	0.00430904	0.000103675	0.282718	6.75269e-05		0.00292426	0.282705	0.282687	0.282705	0.283112	0.282687		0.663171		787.992
DMMF3_zr7_01.dat	156.9	0.00375974	0.00025413	0.282714	3.75986e-05		0.00293362	0.282703	0.282686	0.282703	0.283112	0.282686		0.597884		781.295
DMMF3_zr10_01rim.dat	159.5	0.00290225	0.000111282	0.282669	2.42735e-05		0.0029823	0.282661	0.282685	0.282661	0.28311	0.282685		-0.85504		829.424
DMMF3_zr10_01core.dat	155.5	0.00279363	0.000195489	0.282709	1.92482e-05		0.0029074	0.282701	0.282687	0.282701	0.283113	0.282687		0.482837		768.115
DMMF3_zr12_01rim.dat	156	0.00274409	0.000237749	0.282628	2.33527e-05		0.00291677	0.28262	0.282687	0.28262	0.283113	0.282687		-2.38281		887.147
DMMF3_zr12_01core.dat	167	0.00442852	0.000418765	0.282649	1.70377e-05		0.00312276	0.282636	0.28268	0.282636	0.283105	0.28268		-1.57145		896.869
DMMF3_zr24_01.dat	161.2	0.0042095	0.000129355	0.282688	1.90167e-05		0.00301414	0.282676	0.282684	0.282676	0.283109	0.282684		-0.282363		831.344
DMMF3_zr27_01.dat	155.7	0.00248721	5.49916e-05	0.282692	2.50509e-05		0.00291115	0.282685	0.282687	0.282685	0.283113	0.282687		-0.0922689		786.929

## Sheet: T9 Trace Elements All Data
Supplementary Table 9. LA-ICP-MS zircon trace element analyses of zircon from the Chon Aike Silicic Large Igenous Province. Analyses were conducted at the University of Lausanne (Switzerland). Analyses marked in red indicate concentratiosn which do not reflect the original zircon composition (e.g., due to inclusions or alteration).
Mount	Sample	Zircon	LA-ICP-MS Code		Al2O3	SiO2	CaO	Sc	TiO2	Sr	Y	Zr	Nb	Ba	La	Ce	Pr	Nd	Sm	Eu	Gd	Tb	Dy	Ho	Er	Tm	Yb	Lu	Hf	Ta	Th	U
					27	29	42	45	49	88	89	91	93	137	139	140	141	143	147	151	157	159	163	165	166	169	172	175	178	181	232	238
			bad analysis/outlier		wt%	wt%	wt%	ppm	wt%	ppm	ppm	ppm	ppm	ppm	ppm	ppm	ppm	ppm	ppm	ppm	ppm	ppm	ppm	ppm	ppm	ppm	ppm	ppm	ppm	ppm	ppm	ppm
Z24	LPMF1	Zr_7	ma25e10 10		0.0007	32.9	0.021	884.295	0.00056	0.334	795.855	474580	0.64	<0.050	<0.003	3.284	0.042	1.032	2.615	0.18	14.109	5.301	66.016	26.611	127.946	26.794	250.642	50.466	10538	0.527	55.282	135.841
Z24	LPMF1	Zr_7	ma25e11 11		0.00039	32.9	0.016	949.218	0.00058	0.286	1153.67	484757	0.874	<0.058	0.005	4.367	0.065	1.136	3.594	0.308	21.227	7.774	99.743	37.741	181.961	36.938	345.24	66.809	10768.5	0.571	86.494	185.12
Z24	LPMF1	Zr_8	ma25e12 12		5.17303	32.9	0.122	747.061	0.02957	7147.09	2903.56	348318	3.141	800.492	3205.29	3873.48	317.237	967.943	203.012	32.447	273.874	58.573	456.574	113.313	396.523	65.815	528.626	91.36	6884.96	0.632	349.058	199.36
Z24	LPMF1	Zr_8	ma25e13 13		0.00168	32.9	0.032	858.639	0.00085	0.42	2329.86	403624	1.507	0.141	0.23	17.146	0.949	13.754	21.077	2.108	84.596	23.009	245.452	82.749	358.708	66.013	574.697	109.857	7951.65	0.516	304.627	251.23
Z24	LPMF1	Zr_10	ma25e14 14		0.00044	32.9	0.028	804.142	0.00073	0.471	1259.48	410734	1.904	0.183	0.145	3.598	0.053	1.009	3.138	0.142	20.706	7.888	105.078	42.096	204.807	42.379	400.058	81.498	9927.96	0.978	96.915	234.039
Z24	LPMF1	Zr_13	ma25e15 15		0.00088	32.9	0.02	994.456	0.00124	0.51	2514.99	469034	2.281	<0.049	0.264	16.234	0.635	10.502	18.105	1.652	80.487	23.768	263.059	91.009	391.831	72.599	632.322	118.074	9154.18	0.666	383.738	324.918
Z24	LPMF1	Zr_16	ma25e16 16		0.13058	32.9	0.017	835.251	0.00229	0.464	1131.33	439121	1.454	1.507	0.134	5.858	0.122	1.88	3.783	0.331	22.881	7.999	100.415	38.409	180.116	36.358	335.991	65.427	9303.8	0.602	153.447	232.519
Z24	LPMF1	Zr_18	ma25e17 17		0.00058	32.9	<0.012	1104.75	0.00213	0.443	2157.78	495315	1.215	<0.053	0.072	6.891	0.522	8.982	16.493	3.204	69.824	20.342	223.19	77.39	339.439	64.176	559.7	109.467	8742.11	0.486	139.786	145.79
Z24	LPMF1	Zr_19	ma25f03 03		<0.000	32.9	0.039	794.759	0.00062	0.337	2193.76	399091	1.434	<0.075	0.013	11.846	0.363	7.271	13.23	1.342	64.32	19.319	219.54	77.91	336.667	63.398	556.291	104.084	8719.43	0.599	277.01	299.366
Z24	LPMF1	Zr_23	ma25f04 04		0.00257	32.9	0.025	858.262	0.00135	0.362	1142.77	415688	1.122	0.426	0.01	2.129	0.058	1.037	2.988	0.283	19.839	7.462	96.596	37.845	181.429	36.913	345.573	69.754	9104.05	0.658	66.061	166.905
Z24	LPMF1	Zr_28	ma25f05 05		0.00159	32.9	0.027	1041.8	0.00065	0.471	2476.53	436309	1.141	<0.038	0.01	2.103	0.146	2.964	7.421	0.474	48.91	18.128	226.33	85.447	391.677	77.078	694.673	132.797	10193.1	0.618	132.085	301.737
Z24	LPMF1	Zr_28	ma25f06 06		0.00134	32.9	0.023	1394.71	0.00118	1.088	6326.43	418368	4.363	1.001	0.046	6.324	0.406	7.78	19.599	1.432	122.442	45.373	580.27	223.088	1030.37	201.406	1751.71	326.719	9052	1.117	526.353	704.209
Z24	LPMF1	Zr_29	ma25f07 07		0.23625	32.9	0.045	1011.2	0.05455	54.196	2794.66	433494	4.177	13.781	1.966	25.685	1.597	18.176	24.303	2.666	98.211	27.639	294.096	100.883	427.651	79.454	687.38	129.428	8900.4	1.015	416.058	350.041
Z24	LPMF1	Zr_34 core	ma25f08 08		0.00359	32.9	0.017	1030.54	0.00066	0.621	2717.41	463193	9.129	0.92	0.217	9.111	0.143	1.786	6.387	0.615	48.61	18.706	245.495	94.981	443.351	86.819	775.644	146.085	12384.4	2.519	416.637	877.864
Z24	LPMF1	Zr_34 rim	ma25f09 09		0.13132	32.9	0.019	1031.97	0.00063	0.947	2633.48	463661	16.383	2.757	0.178	11.351	0.111	1.296	5.156	0.71	44.052	17.818	230.475	90.723	426.233	85.109	763.337	143.544	12717.5	4.482	526.902	1150.85
Z24	LPMF10	Zr_1 core	ma25f10 10		0.00028	32.9	<0.015	992.747	0.00156	0.434	2867.38	499342	1.228	<0.081	0.08	11.895	0.916	15.057	24.084	2.226	102.252	29.144	319.663	107.886	459.526	86.353	744.017	136.624	9402.68	0.461	414.375	367.582
Z24	LPMF10	Zr_1 rim	ma25f11 11		0.32229	32.9	0.025	848.511	0.00259	1.803	2537.61	411390	1.768	5.181	12.382	39.196	4.075	25.58	23.499	2.729	93.467	26.079	272.897	91.104	381.92	70.834	604.296	113.426	8207.96	0.55	337.741	298.662
Z24	LPMF10	Zr_2	ma25f12 12		0.00416	32.9	0.022	828.632	0.00038	0.909	3655.41	392524	8.306	1.64	0.121	11.431	0.183	2.852	10.27	1.432	74.787	27.161	338.549	128.741	591.916	112.733	986.18	183.878	10566.4	2.266	563.36	1033.32
Z24	LPMF10	Zr_4	ma25f13 13		0.0007	32.9	0.023	863.422	0.0005	0.41	1981.31	419583	2.046	<0.040	0.021	9.198	0.205	4.252	9.362	0.847	50.412	16.065	191.937	70.802	314.041	60.724	532.41	102.33	9792.01	0.832	238.906	342.659
Z24	LPMF10	Zr_5	ma25f14 14		0.27878	32.9	0.06	872.382	0.0023	3.491	2595.97	408536	2.026	52.726	1.636	21.927	1.277	13.296	19.589	2.138	84.771	24.55	269.907	93.924	401.235	74.038	649.143	120.518	8739.1	0.834	373.297	364.157
Z24	LPMF10	Zr_7	ma25f15 15		0.00288	32.9	0.018	977.382	0.0007	0.578	2740.65	456690	5.71	0.371	0.149	9.769	0.165	2.767	8.373	0.771	56.153	20.331	256.123	97.911	445.492	86.827	760.464	143.251	11425.1	1.713	427.183	767.276
Z24	LPMF10	Zr_8	ma25f16 16		0.00062	32.9	0.02	866.049	0.00102	0.86	1746.12	417127	1.037	<0.029	0.309	10.267	0.605	9.07	14.209	1.612	60.257	16.813	180.643	62.02	266.215	50.712	442.309	85.503	8284.64	0.421	176.611	182.206
Z24	LPMF10	Zr_9	ma25f17 17		0.00041	32.9	0.019	897.186	0.00046	0.336	1384.28	438927	2.621	0.181	0.003	6.665	0.08	1.718	4.755	0.385	28.569	9.59	123.727	47.791	221.93	44.98	406.665	81.329	10038.1	0.96	165.824	316.245
Z24	LPMF10	Zr_11	ma25g03 03		0.0009	32.9	0.027	931.252	0.0014	0.228	1133.64	466963	1.355	<0.067	0.016	2.87	0.088	1.44	3.523	0.258	22.161	7.76	97.53	38.074	184.577	38.268	353.469	69.568	10201.6	0.69	96.255	209.601
Z24	LPMF10	Zr_13	ma25g04 04		0.00105	32.9	0.026	861.038	0.0006	0.344	2328.73	416325	1.907	<0.053	0.013	10.654	0.286	5.551	11.873	1.134	61.853	19.802	230.306	82.992	365.675	69.558	600.48	113.573	9682.33	0.739	280.047	373.727
Z24	LPMF10	Zr_15	ma25g05 05		0.00028	32.9	0.02	961.775	0.00103	0.338	1993.44	442969	1.168	<0.033	0.051	9.946	0.558	9.317	15.902	1.915	68.439	19.561	208.102	71.714	304.765	57.662	506.75	97.008	8784.03	0.45	205.93	202.743
Z24	LPMF10	Zr_19	ma25g06 06		0.10551	32.9	0.031	936.545	0.00206	0.882	1477.91	434444	3.304	3.104	0.675	21.134	0.571	5.797	9.818	1.375	43.968	13.144	145.115	51.618	226.135	43.573	380.945	73.092	9496.68	1.027	342.708	327.781
Z24	LPMF10	Zr_27	ma25g07 07		0.00173	32.9	<0.012	846.522	0.00073	0.458	2308.93	409737	1.944	0.099	0.032	12.334	0.432	7.476	14.223	1.394	67.538	20.544	228.327	81.77	351.998	67.067	587.242	110.405	9067.93	0.662	303.569	339.152
Z24	LPMF10	Zr_31	ma25g08 08		0.00033	32.9	0.018	947.863	0.00083	0.281	1360.49	455988	3.242	<0.058	0.009	14.516	0.177	3.56	6.433	0.568	33.772	10.346	126.016	47.014	213.982	42.547	378.493	73.872	10074.9	1.178	305.111	374.734
Z24	LPMF10	Zr_33	ma25g09 09		0.00028	32.9	0.013	938.519	0.0005	0.351	1987.12	459924	1.906	<0.055	0.012	8.421	0.262	4.583	9.327	0.645	49.347	15.736	187.778	70.177	313.496	61.587	542.423	103.147	10820.5	0.826	227.406	343.127
Z14	EEMF10	Zr_3	no18e08 08		<0.000	32.9	<0.013		0.00153	0.508	1034.4	434021	1.79	<0.070	0.00616	5.923	0.068	1.269	3.053	0.451	18.06	6.663	86.108	34.408	168.278	34.479	320.783	65.838	8456.47	0.643	107.326	192.737
Z14	EEMF10	Zr_3	no18e09 09		<0.000	32.9	<0.010		0.00149	0.619	1852.12	459171	1.811	<0.048	0.01483	6.15	0.224	3.588	7.086	1.104	40.912	14.146	169.555	63.151	289.084	56.459	501.954	99.977	8883.01	0.565	136.844	191.953
Z14	EEMF10	Zr_6	no18e10 10		0.00058	32.9	<0.016		0.00059	0.674	1511.86	493838	4.188	<0.103	0.07347	11.595	0.075	1.304	2.903	0.343	20.868	8.356	112.914	48.061	247.173	53.423	529.422	113.266	12203	1.414	211.955	416.026
Z14	EEMF10	Zr_35	no18e11 11		<0.000	32.9	<0.010		0.0014	0.554	2047.12	410596	1.414	<0.064	0.01327	8.985	0.274	4.609	9.765	1.246	52.596	17.387	201.141	72.826	320.749	60.846	531.82	101.232	8575.49	0.511	181.62	202.465
Z14	EEMF10	Zr_10	no18e12 12		<0.000	32.9	<0.011		0.00161	0.539	1022.43	469576	1.99	<0.064	0.0049	6.432	0.061	1.115	2.807	0.407	17.458	6.369	83.023	33.464	164.37	33.606	310.818	64.699	9881.27	0.618	84.117	154.774
Z14	EEMF10	Zr_11	no18e13 13		0.00053	32.9	<0.014		0.00179	0.459	850.786	445494	1.402	<0.070	0.00727	4.508	0.077	1.414	3.074	0.387	17.223	6.013	73.043	28.204	131.46	26.11	243.105	48.121	9759.65	0.543	55.78	98.156
Z14	EEMF10	Zr_17	no18e14 14		0.00146	32.9	<0.009		0.00066	0.625	1714.6	434735	2.89	<0.043	0.0225	4.769	0.12	2.175	5.294	0.442	31.512	11.64	148.276	58.432	280.292	57.993	540.831	109.264	10005.7	1.093	219.15	472.386
Z14	EEMF10	Zr_20	no18e15 15		<0.000	32.9	<0.024		0.00153	0.671	2106.71	488469	3.786	<0.114	0.00955	14.362	0.11	2.234	5.689	0.756	36.347	13.604	177.451	70.023	339.742	68.975	615.006	121.287	10237.8	1.166	328.741	423.692
Z14	EEMF10	Zr_22	no18e16 16		0.00038	32.9	<0.013		0.00051	0.652	1447.02	420427	3.566	<0.060	0.00535	9.836	0.058	1.24	3.283	0.426	21.079	7.962	108.827	46.126	235.97	52.082	512.911	109.596	9844.92	1.111	174.361	378.895
Z14	EEMF10	Zr_30	no18e17 17		0.00029	32.9	<0.015		0.00105	0.705	1854.57	519659	3.126	<0.112	0.00605	12.996	0.148	3.028	5.976	0.763	33.525	12.165	156.44	61.645	295.168	59.301	553.219	112.234	11673.7	1.134	297.637	421.016
Z14	EEMF10	Zr_33	no18f03 03		<0.000	32.9	<0.019		0.000862	0.658	2434.09	473576	2.049	<0.149	0.0299	11.804	0.294	5.289	10.311	1.36	54.025	18.498	217.368	81.334	379.239	76.294	687.795	135.367	10565.1	0.879	308.618	395.605
Z14	EEMF10	Zr_34	no18f04 04		0.0004	32.9	<0.009		0.000862	0.747	1419.7	464311	3.322	<0.062	0.5156	13.739	0.26	2.389	3.523	0.427	21.544	8.213	109.301	45.441	228.132	48.82	465.312	96.409	11057.1	1.132	314.69	461.754
Z1	EEMF11	Zr_3	no18i07 07		0.00479	32.9	<0.018		0.00117	0.547	960.082	485330	1.5	0.298	0.02399	2.547	0.057	1.324	2.687	0.15	18.062	6.833	84.176	32.593	158.14	31.182	288.943	57.235	10543.2	0.447	76.499	167.201
Z1	EEMF11	Zr_11	no18i08 08		0.00078	32.9	<0.009		0.00058	0.787	1702.37	453094	2.178	0.093	0.26833	6.75	0.249	3.112	6.059	0.702	33.495	12.101	147.65	57.058	273.514	56.487	524.266	107.706	10729	0.948	261.019	475.436
Z1	EEMF11	Zr_13	no18i09 09		0.0124	32.9	<0.011		0.00098	0.883	1071.75	489504	3.047	1.698	0.84238	7.108	0.503	3.425	3.879	0.725	18.952	7.177	89.657	35.481	169.426	35.497	334.666	68.827	11831	0.938	147.494	334.132
Z1	EEMF11	Zr_9	no18i10 10		0.00228	32.9	<0.013		0.00132	0.482	455.493	481427	1.097	0.402	0.04115	1.82	0.046	0.872	1.723	0.272	9.622	3.403	40.806	15.634	74.706	15.19	140.734	29.587	9315.29	0.277	26.398	49.621
Z1	EEMF11	Zr_5	no18i11 11		0.0007	32.9	<0.011		0.00026	0.683	1722.89	445686	6.266	<0.058	0.00925	5.824	0.033	0.797	2.457	0.237	21.539	9.197	132.804	56.862	291.833	63.357	609.614	127.342	11895.2	3.212	335.213	1004.99
Z1	EEMF9	Zr_10	no18h14 14		<0.000	32.9	<0.012		0.000815	0.507	1471.44	425851	1.313	<0.071	0.0164	4.867	0.308	5.163	8.931	0.834	43.819	13.241	148.145	53.453	237.302	45.084	396.424	78.569	8306.93	0.37	142.103	144.485
Z1	EEMF9	Zr_4	no18h15 15		0.18378	32.9	0.184		0.001812	44.539	3652.53	453031	7.454	122.738	14.3318	102.438	15.726	90.977	50.828	7.613	117.509	35.546	337.442	109.013	490.462	108.192	1062.09	195.571	9611.28	1.756	2903.16	1241.18
Z1	EEMF9	Zr_4	no18h16 16		0.18531	32.9	0.019		0.000903	6.023	634.201	458588	3.297	14.456	1.9785	16.348	2.24	13.342	7.953	1.097	22.02	6.946	68.758	21.304	93.557	20.045	188.277	39.383	10969.5	0.892	507.459	310.663
Z1	EEMF9	Zr_5	no18h17 17		0.00152	32.9	<0.008		0.00217	0.395	365.538	450003	0.749	0.119	0.0141	0.907	0.05	0.769	1.656	0.288	8.652	2.953	34.472	13.012	60.711	12.392	115.239	24.591	7595.94	0.203	14.16	28.131
Z1	EEMF9	Zr_9	no18i03 03		0.00032	32.9	<0.010		0.00116	0.544	970.201	486039	2.616	0.075	0.00806	10.313	0.135	2.501	4.436	0.516	22.811	7.375	86.607	33.894	160.717	32.597	302.214	62.82	9333.2	0.7	178.626	197.313
Z1	EEMF9	Zr_9	no18i04 04		0.06518	32.9	<0.032		0.00111	1.172	820.034	406748	2.159	2.187	0.37793	7.289	0.244	2.478	3.263	0.698	17.365	5.932	72.576	28.703	133.525	26.972	252.304	52.116	7584.97	0.524	96.761	122.003
Z1	EEMF9	Zr_8	no18i05 05		0.0013	32.9	<0.012		0.00196	0.388	472.548	437110	0.825	<0.082	0.02568	1.143	0.05	0.759	1.826	0.276	10.174	3.493	42.316	16.691	80.193	16.559	156.67	33.169	7798.43	0.306	19.408	42.064
Z1	EEMF9	Zr_2	no18i06 06		0.00063	32.9	<0.022		0.00166	0.32	385.69	489780	0.811	<0.144	<0.005	0.911	0.027	0.388	0.926	0.183	6.977	2.498	33.2	13.155	64.51	13.474	126.423	26.447	9498.78	0.324	13.73	34.683
Z14	EEMF4	Zr_5	no18d12 12		<0.000	32.9	<0.012		0.000935	0.423	584.415	421982	1.304	<0.057	0.00325	1.574	0.028	0.551	1.496	0.16	9.374	3.659	47.451	19.504	99.565	20.99	205.096	43.427	8924.45	0.532	63.769	176.4
Z14	EEMF4	Zr_10	no18d13 13		<0.000	32.9	<0.011		0.000699	0.527	1272.99	413043	4.162	<0.046	0.00386	4.652	0.039	0.889	2.711	0.234	18.739	7.416	100.915	42.313	215.633	45.861	443.584	92.861	9787.29	1.531	173.704	440.038
Z14	EEMF4	Zr_11	no18d14 14		0.00044	32.9	<0.010		0.000431	0.586	1350.67	404227	4.482	0.085	0.00317	5.311	0.041	0.932	2.689	0.183	19.207	7.945	105.641	44.102	225.146	48.307	476.398	100.201	10272.1	1.973	273.01	687.546
Z14	EEMF4	Zr_12	no18d15 15		0.00061	32.9	<0.007		0.000899	0.729	2632.66	427116	2.423	<0.045	0.0272	6.104	0.347	5.991	11.874	1.519	57.033	19.456	228.921	87.465	423.317	87.1	822.396	169.502	8121.59	0.796	351.086	495.483
Z14	EEMF4	Zr_20	no18d16 16		0.00045	32.9	0.045		0.000742	0.985	2024.27	514395	6.24	<0.092	0.80179	9.189	0.417	2.936	4.425	0.377	30.569	11.671	162.427	67.378	340.36	70.946	677.76	140.801	12468.6	2.43	368.71	825.898
Z14	EEMF4	Zr_21	no18d17 17		0.00073	32.9	<0.013		0.001	0.714	2320.76	482748	2.283	<0.085	0.02856	5.546	0.316	5.396	10.989	1.398	52.673	17.626	203.31	76.484	363.6	72.631	681.835	136.88	9754.3	0.612	323.792	408.245
Z14	EEMF4	Zr_22	no18e03 03		<0.000	32.9	<0.022		0.00056	0.673	1279.22	477026	3.706	<0.130	<0.005	5.125	0.04	0.88	2.566	0.194	19.837	7.573	99.629	41.165	203.237	43.188	422.076	88.401	12085.9	1.69	209.715	508.555
Z14	EEMF4	Zr_23	no18e04 04		0.00045	32.9	<0.008		0.00074	0.593	1444.8	428600	3.206	<0.041	0.00789	4.152	0.076	1.404	3.665	0.285	24.644	9.272	120.783	48.95	238.151	49.364	465.212	94.825	9459.66	1.113	205.74	444.735
Z14	EEMF4	Zr_24	no18e05 05		0.00045	32.9	<0.008		0.00059	0.671	1616.52	439885	3.731	<0.042	0.00441	2.847	0.039	0.889	2.99	0.176	23.455	9.497	129.532	54.608	276.419	59.218	575.461	118.756	11703.8	1.861	149.295	629.542
Z14	EEMF4	Zr_29	no18e06 06		0.0018	32.9	<0.014		0.00219	0.755	1199.34	438334	3.787	0.119	0.00726	3.215	0.031	0.51	1.848	0.175	14.593	6.124	86.607	38.197	210.032	48.593	508.739	111.186	11286.7	1.894	145.45	697.902
Z14	EEMF4	Zr_30	no18e07 07		<0.000	32.9	<0.018		0.00056	0.623	1481.44	484466	1.831	<0.119	0.00434	4.308	0.096	1.924	4.651	0.381	29.653	10.741	132.271	51.662	244.441	48.969	448.829	90.472	12151.2	0.95	161.026	343.937
Z13	LSMMF1	Zr_2	no18g10 10		0.00562	32.9	<0.014		0.00051	0.645	1434.97	452826	4.749	<0.095	0.01287	5.454	0.055	1.298	3.633	0.112	24.469	9.618	126.277	48.807	237.547	47.164	420.514	83.761	11643.1	1.744	231.179	484.159
Z13	LSMMF1	Zr_5	no18g11 11		<0.000	32.9	<0.015		0.00142	0.605	1639.36	455085	1.883	<0.079	0.01325	2.486	0.198	3.515	7.016	0.525	40.335	13.348	161.678	59.912	271.928	52.098	461.532	91.248	9952.41	0.581	116.997	200.747
Z13	LSMMF1	Zr_19	no18g12 12		<0.000	32.9	<0.017		0.0006	0.705	1836.98	483301	2.733	<0.117	0.00692	6.007	0.156	3.014	7.144	0.382	40.718	14.143	171.624	63.994	291.931	56.436	494.234	96.251	10882.9	0.86	207.642	337.303
Z13	LSMMF1	Zr_22	no18g13 13		0.00114	32.9	<0.026		0.0004	0.565	868.315	386132	2.463	<0.140	<0.006	2.962	0.037	0.645	2.275	0.099	15.511	6.164	77.272	30.385	146.652	29.566	274.711	54.568	9745.81	0.86	92.829	226.548
Z21	LSMMF1	Zr_1	ma25c17 17		0.00031	32.9	0.031	733.28	0.00089	0.29	1503.66	393489	0.774	<0.053	0.009	2.762	0.212	3.347	6.84	0.423	37.97	12.365	143.861	52.887	232.582	44.544	391.973	74.79	8081.44	0.388	120.914	176.252
Z21	LSMMF1	Zr_2	ma25d03 03		0.05367	32.9	0.055	926.875	0.00154	6.484	3013.6	426506	14.686	24.853	13.906	16.558	6.125	29.876	18.717	1.831	56.232	22.038	282.232	105.791	490.191	98.525	873.464	161.911	10799.5	5.24	555.062	1129.45
Z21	LSMMF1	Zr_10	ma25d04 04		0.01586	32.9	<0.024	908.791	0.0005	1.131	2164.6	422546	4.621	2.67	1.331	4.382	0.733	4.192	5.218	0.706	33.215	13.803	182.978	74.371	352.861	72.071	656.599	126.345	12009.1	2.419	261.146	778.691
Z21	LSMMF1	Zr_12	ma25d05 05		0.25007	32.9	2.374	717.117	0.00135	15.058	987.342	378465	1.81	8.117	49.784	141.92	22.615	120.683	42.577	2.17	63.658	12.49	108.045	33.778	144.469	27.512	245.017	47.703	8981.94	0.807	113.416	183.576
Z21	LSMMF1	Zr_21	ma25d06 06		0.00333	32.9	<0.018	747.013	0.00069	0.502	1503.16	397988	2.038	0.493	0.223	5.373	0.214	2.831	6.252	0.441	34.546	11.671	142.915	51.878	232.552	45.112	398.048	76.427	8943.83	0.898	169.9	293.496
Z21	LSMMF1	Zr_22	ma25d07 07		0.01192	32.9	0.041	848.462	0.00066	1.353	2505.32	428847	2.361	1.758	1.813	14.447	1.041	9.509	13.011	1.081	67.258	21.319	244.661	88.425	386.527	74.524	641.35	118.721	9597.05	0.737	375.596	400.065
Z21	LSMMF1	Zr_25	ma25d08 08		<0.000	32.9	0.03	895.558	0.00027	0.297	1107.8	482408	2.864	<0.110	<0.006	2.377	0.016	0.577	1.956	0.038	17.09	6.558	90.692	36.897	182.942	37.898	349.528	70.524	12849.4	1.565	94.245	302.222
Z21	LSMMF1	Zr_28	ma25d09 09		0.00209	32.9	0.024	801.685	0.00076	0.602	1935.57	420765	1.721	0.521	0.326	4.965	0.313	4.146	8.283	0.354	44.614	15.415	184.848	68.039	304.685	59.114	514.117	97.121	9669.41	0.846	232.144	354.319
Z21	LSMMF1	Zr_33	ma25d10 10		<0.000	32.9	0.027	872.023	0.00121	0.36	1867.44	421954	1.217	<0.052	0.014	3.2	0.265	4.545	9.573	0.853	48.568	15.636	183.089	66.518	294.764	57.13	502.105	96.248	8649.29	0.571	150.065	223.239
Z21	LSMMF1	Zr_34	ma25d11 11		0.00118	32.9	0.041	957.069	0.00108	0.486	1503.69	455009	3.6	0.311	0.281	4.702	0.187	1.935	3.987	0.274	27.5	9.713	124.862	51.079	250.859	50.055	467.435	91.193	10571.7	1.294	158.131	335.239
Z21	LSMMF1	Zr_41	ma25d12 12		0.00202	32.9	0.026	882.292	0.00132	0.301	1753.31	441916	1.634	0.111	0.036	3.78	0.256	4.393	9.52	0.592	46.129	14.647	170.443	61.694	272.643	52.363	453.591	86.912	9499.68	0.59	183.541	240.201
Z15	LCMF12	Zr_1	no18b16 16		<0.000	32.9	<0.012		0.00195	0.498	1135.9	417382	2.115	<0.068	0.00894	1.739	0.065	1.222	2.938	0.214	17.983	6.706	89.995	38.14	191.18	38.68	353.647	73.227	8271.72	0.625	82.059	198.783
Z15	LCMF12	Zr_2	no18b17 17		0.00064	32.9	<0.010		0.00145	0.722	2135.09	473848	1.863	0.152	0.14955	5.24	0.403	6.683	13.572	2.329	64.286	19.37	217.836	78.358	345.28	65.306	573.142	112.516	9184.48	0.575	129.893	153.218
Z15	LCMF12	Zr_3	no18c03 03		<0.000	32.9	<0.017		0.001109	0.481	775.418	463769	2.119	<0.080	0.00762	2.535	0.039	0.714	2.04	0.129	13.753	5.154	66.399	26.195	125.363	25.717	234.723	48.192	10500	0.981	137.965	255.928
Z15	LCMF12	Zr_4	no18c04 04		0.15962	32.9	<0.007		0.000694	0.947	1355.9	434295	2.564	13.605	0.30111	4.551	0.376	4.106	7.327	2.441	37.115	12.608	136.949	47.353	203.731	38.496	340.536	66.156	10179.2	0.766	135.195	224.554
Z15	LCMF12	Zr_4	no18c05 05		0.00063	32.9	0.082		0.000712	0.955	1217.74	456726	2.763	0.065	2.22438	9.491	1.008	5.887	4.438	0.22	23.515	8.491	106.616	41.483	200.821	40.074	363.125	73.622	10669.6	0.925	116.919	248.127
Z15	LCMF12	Zr_6	no18c06 06		0.00032	32.9	<0.014		0.000428	0.583	967.283	488637	2.79	<0.072	<0.003	4.323	0.028	0.76	2.055	0.139	15.982	6.438	82.726	32.805	161.59	33.174	304.24	61.745	12404.7	1.34	108.335	268.594
Z15	LCMF12	Zr_10	no18c07 07		0.00299	32.9	0.103		0.001144	1.168	2160.66	459444	2.705	0.376	1.70611	8.472	0.933	7.788	11.916	1.221	54.7	18.201	207.451	74.397	338.698	65.187	573.785	111.413	10194.6	0.932	225.068	366.665
Z15	LCMF12	Zr_11	no18c08 08		0.00072	32.9	0.012		0.000851	0.619	819.895	475207	1.954	<0.068	0.44966	3.886	0.222	1.613	2.319	0.091	14.016	5.49	69.817	28.058	138.34	28.108	256.667	52.92	11920.1	0.772	85.138	193.503
Z15	LCMF12	Zr_12	no18c09 09		0.0002	32.9	<0.009		0.001091	0.613	1677.07	442474	1.566	<0.038	0.01106	3.205	0.183	3.591	7.824	0.511	43.072	14.285	162.861	59.829	269.439	50.861	444.457	87.277	9688.82	0.505	135.564	189.126
Z15	LCMF12	Zr_13	no18c10 10		0.15321	32.9	0.015		0.003795	1.523	519.619	437305	1.43	4.592	0.46108	1.969	0.141	1.192	1.759	0.239	9.939	3.423	43.599	17.859	89.136	18.32	175.664	37.64	8458.56	0.362	24.086	58.981
Z23	LCMF12	Zr_1	ma25d13 13		0.00059	32.9	0.013	847.908	0.00092	0.295	664.754	443744	0.871	<0.030	<0.002	1.676	0.022	0.682	1.671	0.086	11.891	4.439	56.301	22.664	110.637	22.957	215.95	43.971	10361.3	0.482	52.998	123.162
Z23	LCMF12	Zr_5	ma25d14 14		0.03617	32.9	0.031	912.263	0.00186	0.325	1094.58	426549	1.337	2.157	0.096	2.642	0.107	1.551	3.467	0.243	19.936	7.19	91.642	35.978	173.16	35.29	318.387	64.486	8933.94	0.718	86.29	207.893
Z23	LCMF12	Zr_9	ma25d15 15		0.00159	32.9	0.532	865.788	0.00084	2.402	1295.1	417878	2.615	0.135	10.214	31.959	4.185	20.374	7.838	0.197	25.134	8.508	109.725	43.764	211.362	44.304	408.021	81.958	10408.3	1.274	156.956	354.688
Z23	LCMF12	Zr_18	ma25d16 16		0.00015	32.9	0.025	881.836	0.00082	0.319	1128.92	432533	2.177	<0.036	0.008	2.943	0.053	1.071	2.998	0.171	20.49	7.369	95.119	38.33	188.66	38.509	360.295	72.868	9414.16	0.952	95.899	230.35
Z23	LCMF12	Zr_19	ma25d17 17		0.00045	32.9	0.036	877.173	0.00163	0.458	637.214	477192	0.879	<0.086	0.487	3.559	0.221	2.024	2.435	0.254	13.275	4.558	55.284	21.92	103.227	21.199	194.406	39.861	9730.94	0.546	61.563	119.72
Z15	LCMF4	Zr_5	no18b03 03		0.01878	32.9	0.032		0.00056	0.604	510.518	380688	2.236	0.481	0.4176	3.803	0.279	1.574	1.182	0.127	7.28	2.837	39.145	16.528	88.191	19.301	183.598	38.471	10923.1	1.503	55.814	217.729
Z15	LCMF4	Zr_6	no18b04 04		0.00044	32.9	<0.016		0.00061	0.76	2545.86	474248	2.191	<0.075	0.00806	5.64	0.188	3.873	10.372	0.49	59.637	20.174	246.45	90.882	404.327	78.17	670.813	130.232	11125.1	0.867	292.205	459.464
Z15	LCMF4	Zr_7	no18b05 05		0.00189	32.9	<0.016		0.00093	0.592	1038.69	454435	1.327	<0.084	<0.002	1.111	0.03	0.759	2.505	0.134	16.87	6.563	85.282	34.682	172.196	36.255	338.575	69.06	10445.2	0.409	50.711	147.592
Z15	LCMF4	Zr_13	no18b06 06		0.00056	32.9	0.239		0.00081	1.508	893.242	459690	2.451	<0.047	4.57529	15.614	1.949	9.789	4.241	0.175	17.21	6.1	76.577	30.707	147.852	30.588	279.595	57.65	10620.2	0.977	95.108	239.799
Z15	LCMF4	Zr_13	no18b07 07		0.00119	32.9	<0.016		0.00124	0.795	1622.85	456088	2.701	0.143	0.28586	3.882	0.194	2.723	5.768	0.243	33.619	11.7	146.444	56.48	267.619	53.334	479.815	97.372	9597.09	0.789	137.265	274.905
Z15	LCMF4	Zr_11	no18b08 08		0.00214	32.9	<0.017		0.0012	0.604	1477.08	394077	2.284	0.086	0.51275	4.633	0.328	3.547	6.563	0.35	33.931	11.735	139.903	52.566	238.471	47.465	416.326	81.997	8426.66	0.765	137.252	225.392
Z15	LCMF4	Zr_12	no18b09 09		0.00027	32.9	<0.008		0.0009	0.586	1294.99	457667	3.389	<0.046	0.00629	4.167	0.063	1.432	3.73	0.155	23.974	8.829	113.238	44.063	210.32	42.004	383.724	76.952	11216.9	1.259	183.935	368.996
Z15	LCMF4	Zr_15	no18b10 10		0.00025	32.9	<0.008		0.00105	0.604	1763.11	451941	2.779	<0.039	0.00578	2.667	0.091	1.992	5.006	0.215	32.542	11.939	153.274	60.744	293.365	60.003	555.796	113.019	10178.9	1.005	135.317	302.625
Z15	LCMF4	Zr_16	no18b11 11		0.00039	32.9	<0.011		0.0006	0.619	1676.6	460676	1.882	<0.041	0.02715	3.694	0.142	2.951	6.688	0.319	38.675	13.107	161.654	60.541	276.028	53.128	467.775	90.787	11366.6	0.784	182.952	321.257
Z15	LCMF4	Zr_17	no18b12 12		0.00653	32.9	<0.010		0.00028	0.714	1973.95	419478	2.884	0.086	0.06968	6.197	0.091	1.5	4.881	0.45	35.098	13.412	173.569	67.926	325.075	65.228	586.202	114.553	10997.3	1.257	273.94	582.045
Z15	LCMF4	Zr_21	no18b13 13		0.05093	32.9	<0.014		0.00076	0.669	1587.88	505312	2.565	1.33	0.03249	3.503	0.087	1.917	5.075	0.234	29.662	10.769	139.952	55.407	259.648	52.124	465.028	92.7	12568.9	1.106	140.593	347.37
Z15	LCMF4	Zr_22	no18b14 14		0.00042	32.9	0.33		0.00022	1.771	1695.4	433440	5.782	<0.037	5.32272	21.926	2.787	14.342	6.802	0.347	25.213	9.785	134.236	56.009	283.427	60.143	563.984	114.793	11181.5	2.233	219.469	728.14
Z15	LCMF4	Zr_22	no18b15 15		0.00025	32.9	<0.013		0.00028	0.726	2389.13	489234	3.059	<0.062	0.00839	8.31	0.081	1.58	6.229	0.723	42.631	16.548	212.581	82.638	394.104	79.571	718.256	140.775	11964.9	1.223	322.638	626.805
Z15	LCMF1	Zr_4	no18a03 03		<0.000	32.9	<0.015		0.00108	0.667	1560.15	464594	1.751	<0.088	<0.003	3.207	0.123	2.513	6.369	0.252	36.466	12.591	149.584	55.19	254.606	48.913	432.673	85.477	11190.3	0.645	130.664	229.15
Z15	LCMF1	Zr_5	no18a04 04		<0.000	32.9	<0.012		0.00207	0.577	1096.19	425546	2.63	<0.055	0.00548	1.906	0.054	1.082	2.814	0.179	18.827	7.001	92.18	37.342	185.478	38.027	353.688	73.041	9591.81	0.831	64.872	162.103
Z15	LCMF1	Zr_7	no18a05 05		0.00049	32.9	<0.008		0.00049	0.667	1773.31	437018	3.22	<0.036	0.00825	4.426	0.105	2.075	5.389	0.216	35.536	13.003	164.947	63.898	300.571	59.194	530.488	103.968	11799.5	1.348	229.985	473.653
Z15	LCMF1	Zr_7	no18a06 06		0.00148	32.9	<0.007		0.00085	0.59	1509.59	434853	1.642	0.041	0.02834	2.059	0.119	2.268	5.326	0.216	32.269	11.472	142.047	55.278	258.654	51.957	471.337	94.85	10342.6	0.589	116.514	229.228
Z15	LCMF1	Zr_11	no18a07 07		0.00054	32.9	<0.016		0.00067	0.846	2951.53	455804	2.799	<0.076	0.00472	5.206	0.147	2.858	9.317	0.304	58.737	22.386	286.383	110.263	511.852	100.727	888.222	172.042	12571.5	1.576	343.697	802.229
Z15	LCMF1	Zr_13	no18a08 08		<0.000	32.9	<0.011		0.00087	0.517	793.783	424553	1.825	<0.046	0.00219	1.727	0.03	0.569	1.836	0.066	12.722	4.958	67.397	28.006	140.254	29.174	275.979	57.442	11705.4	0.817	60.881	187.088
Z15	LCMF1	Zr_13	no18a09 09		<0.000	32.9	<0.012		0.0015	0.531	1335.34	444356	1.387	<0.050	0.01162	2.183	0.141	2.702	6.014	0.296	33.187	10.926	132.016	48.537	218.474	41.839	371.158	73.241	9961.35	0.481	104.416	164.47
Z15	LCMF1	Zr_15	no18a11 11		0.00073	32.9	<0.008		0.00102	0.458	598.919	440489	1.636	<0.037	0.06824	2.076	0.052	0.743	1.658	0.105	11.179	4.157	52.597	21.254	101.945	21.238	197.615	40.625	10329.1	0.562	59.974	138.81
Z15	LCMF1	Zr_18	no18a12 12		<0.000	32.9	<0.016		0.00135	0.534	897.071	525578	1.657	<0.073	0.00424	2.056	0.062	1.43	3.647	0.246	21.052	7.065	83.369	32.337	148.596	29.245	269.966	53.421	11870.3	0.572	66.302	131.512
Z15	LCMF1	Zr_18	no18a13 13		<0.000	32.9	<0.011		0.00136	0.628	1415.96	473995	1.417	0.068	0.03273	2.671	0.13	2.598	6.513	0.456	37.222	12.01	144.935	52.044	231.431	43.912	390.041	75.891	10501.1	0.49	98.003	157.08
Z15	LCMF1	Zr_19	no18a14 14		<0.000	32.9	<0.008		0.00111	0.49	577.925	441694	1.152	0.042	0.00395	1.332	0.03	0.676	1.827	0.155	11.815	4.187	52.636	20.702	98.676	20.132	188.702	38.429	9791.33	0.452	33.39	79.834
Z15	LCMF1	Zr_20	no18a15 15		0.00077	32.9	<0.010		0.00104	0.525	1248.69	420871	1.166	0.098	0.02181	2.248	0.105	2.161	5.135	0.34	31.276	10.458	123.835	46.032	204.878	39.078	345.755	67.379	9483.82	0.4	94.075	158.851
Z15	LCMF1	Zr_21	no18a16 16		0.0002	32.9	<0.007		0.00057	0.511	828.914	438631	2.63	<0.038	0.00258	3.099	0.029	0.562	1.986	0.073	14.086	5.471	72.302	29.009	138.434	28.371	262.448	52.764	11337.9	1.081	117.556	272.782
Z15	LCMF1	Zr_23	no18a17 17		<0.000	32.9	<0.007		0.00137	0.483	928.962	434914	0.796	<0.034	0.00348	1.063	0.089	1.859	4.656	0.397	23.136	7.468	88.173	33.534	152.01	30.119	273.116	55.02	8817.62	0.265	42.609	87.231
Z15	LCMF1	Zr_14	no18a10 10		0.02076	32.9	0.711		0.00031	4.256	2238.78	517846	6.611	0.997	30.1995	99.956	14.413	72.456	22.081	0.799	55.51	17.908	214.49	80.91	378.027	75.087	673.483	130.827	15142.4	2.873	543.439	901.88
Z15	LCMF14	Zr_1	no18c11 11		<0.000	32.9	<0.011		0.001343	0.539	1509.59	426066	1.445	<0.062	0.0163	2.246	0.194	3.26	6.781	0.437	37.027	12.386	146.266	54.222	247.802	47.732	417.308	82.547	9054.57	0.493	108.204	179.949
Z15	LCMF14	Zr_2	no18c12 12		0.00079	32.9	<0.014		0.001454	0.535	1188.21	494865	1.351	<0.082	0.00906	1.793	0.133	2.157	5.036	0.313	28.849	9.423	113.331	42.61	197.847	38.539	342.442	69.878	10975.7	0.425	65.005	113.782
Z15	LCMF14	Zr_5	no18c13 13		0.00061	32.9	<0.010		0.001404	0.507	983.335	445875	1.996	<0.055	0.02557	1.614	0.055	0.989	2.837	0.168	17.138	6.295	81.809	34.023	172.161	35.488	335.465	71.399	9584	0.693	61.011	166.273
Z15	LCMF14	Zr_5	no18c14 14		0.00154	32.9	<0.013		0.001623	0.469	626.614	439042	1.209	0.129	0.00866	0.959	0.042	0.7	2.054	0.137	12.309	4.383	55.354	22.192	107.03	21.812	204.915	42.624	9731.02	0.338	39.951	99.693
Z15	LCMF14	Zr_6	no18c15 15		0.00068	32.9	<0.007		0.001882	0.421	537.335	437270	1.309	0.052	0.00234	1.292	0.035	0.707	1.837	0.152	10.662	3.815	46.714	18.807	90.724	18.701	172.792	36.663	9221.66	0.461	33.845	77.823
Z15	LCMF14	Zr_10	no18c16 16		0.0007	32.9	<0.008		0.000842	0.64	1409.78	429112	1.952	<0.046	0.00263	1.539	0.038	0.818	2.704	0.095	21.615	8.946	123.107	50.15	250.222	51.445	472.491	96.272	11174.2	0.917	91.176	341.226
Z15	LCMF14	Zr_11	no18c17 17		0.00023	32.9	<0.008		0.001	0.616	2001.27	427215	1.818	<0.029	0.01562	3.494	0.261	4.847	10.582	0.97	54.629	17.451	201.176	72.721	323.227	61.297	533.382	104.005	8836.6	0.532	145.493	213.651
Z15	LCMF14	Zr_13	no18d03 03		0.00033	32.9	<0.013		0.001939	0.589	1297.08	491095	1.284	<0.070	0.00799	1.865	0.156	2.692	5.499	0.393	30.163	10.023	120.826	44.872	209.196	40.128	355.766	72.203	10512.6	0.436	79.255	145.496
Z15	LCMF14	Zr_13	no18d04 04		0.06682	32.9	0.311		0.001564	2.615	1959.05	422466	2.573	4.152	5.49851	20.895	2.465	15.489	11.445	0.556	52.072	16.883	194.085	70.879	318.568	60.443	516.156	99.881	9869.23	0.716	287.149	342.838
Z15	LCMF14	Zr_15	no18d05 05		<0.000	32.9	<0.019		0.001494	0.518	649.174	496553	1.408	<0.100	0.01263	1.512	0.044	0.582	1.96	0.193	11.371	4.043	55.174	22.936	113.574	23.232	218.938	45.012	10773.5	0.47	36.316	91.681
Z15	LCMF14	Zr_19	no18d06 06		<0.000	32.9	<0.011		0.000733	0.639	1912.23	453157	2.071	<0.067	0.01404	4.612	0.261	5.321	10.312	0.899	50.38	16.525	192.592	70.525	317.824	61.423	541.324	106.087	9137.49	0.562	156.922	228.653
Z15	LCMF14	Zr_20	no18d07 07		0.00055	32.9	<0.011		0.000429	0.675	1575.52	474725	3.67	<0.063	0.0072	3.269	0.034	0.775	2.782	0.09	22.844	9.781	132.302	55.785	273.26	56.72	517.142	105.854	14067.7	2.081	172.98	535.06
Z15	LCMF14	Zr_20	no18d08 08		0.00047	32.9	0.017		0.000384	0.747	1277.76	400593	2.904	<0.065	0.68933	5.681	0.407	2.647	3.595	0.105	23.106	8.718	113.3	44.76	218.046	43.385	398.13	79.374	11106.2	1.333	169.894	400.427
Z15	LCMF14	Zr_22	no18d09 09		<0.000	32.9	<0.013		0.001108	0.624	2005.59	446889	1.873	<0.070	0.0204	3.057	0.245	4.434	8.946	0.542	50.759	16.698	197.334	72.879	329.63	62.531	543.467	105.573	9485.62	0.583	164.846	251.632
Z15	LCMF14	Zr_23Core	no18d10 10		<0.000	32.9	<0.007		0.002472	0.462	854.235	437410	1.273	<0.047	0.00552	1.199	0.097	1.904	3.972	0.307	20.627	6.748	79.453	30.008	140.181	27.819	254.341	52.501	8491.61	0.451	46.415	99.723
Z15	LCMF14	Zr_23Rim	no18d11 11		0.81214	32.9	0.034		0.008102	1.162	622.966	390043	2.952	0.767	2.69108	7.196	0.705	3.04	1.403	0.036	7.762	3.283	48.198	20.769	109.575	23.435	223.185	45.588	11927.9	1.706	60.51	262.133
Z23	LCMF14	Zr_1	ma25e03 03		0.00289	32.9	0.016	1061.31	0.00131	0.431	2287.35	463300	1.2	0.11	0.03	2.639	0.228	4.208	8.739	0.421	50.893	17.434	210.074	79.034	357.296	69.266	609.408	116.884	10059.1	0.645	184.904	294.033
Z23	LCMF14	Zr_3	ma25e04 04		0.00169	32.9	0.031	911.72	0.00129	0.27	740.169	477580	0.261	0.091	0.023	2.23	0.062	1.149	3.151	0.585	18.376	6.277	71.61	25.387	112.251	22.356	197.542	38.604	11210.7	0.267	41.65	99.048
Z23	LCMF14	Zr_12rim	ma25e05 05		<0.000	32.9	0.057	918.614	0.00088	0.59	1253.1	484315	0.569	<0.057	0.547	3.567	0.268	2.582	4.101	0.241	26.712	9.486	115.212	43.736	202.069	39.883	355.074	68.764	11038.6	0.39	86.135	153.75
Z23	LCMF14	Zr_12core	ma25e06 06		3.50199	32.9	0.103	605.465	0.00324	23.389	540.479	314223	1.146	67.115	0.129	1.767	0.121	1.319	2.256	0.176	11.636	4.144	51.555	19.035	91.954	18.233	167.568	33.655	6994.6	0.309	39.344	83.031
Z23	LCMF14	Zr_14	ma25e07 07		<0.000	32.9	0.025	950.412	0.00146	0.325	746.482	512349	1.283	<0.066	<0.005	1.975	0.033	0.818	2.17	0.12	14.154	4.92	64.685	25.093	123.075	25.297	232.256	46.746	11286.1	0.684	68.179	160.963
Z23	LCMF14	Zr_16	ma25e08 08		0.00178	32.9	0.017	884.15	0.00039	0.573	2392.68	448339	9.713	<0.043	0.022	6.585	0.057	1.16	4.346	0.118	37.918	15.64	210.74	84.427	402.19	80.404	720.551	137.317	12330.2	4.651	612.285	1232.58
Z23	LCMF14	Zr_27	ma25e09 09		0.02731	32.9	0.116	877.081	0.00136	0.998	1163.6	437298	2.437	1.418	2.064	9.559	0.889	5.247	4.271	0.136	24.001	8.454	104.592	40.061	189.663	37.587	340.351	66.738	10402.1	0.982	265.655	338.064
Z13	DMMF1	Zr_4	no18g04 04		0.00091	32.9	<0.022		0.00028	0.76	2644.39	502510	11.123	<0.136	0.14165	16.247	0.114	1.725	5.324	0.4	41.453	17.058	219.935	87.996	429.225	86.955	802.937	161.448	13687.9	3.626	450.635	969.991
Z13	DMMF1	Zr_6	no18g05 05		0.00078	32.9	<0.024		0.00178	0.716	2067.01	516033	4.913	<0.119	0.04843	21.595	0.163	2.746	6.269	1.412	36.574	13.733	175.04	70.05	335.179	67.963	626.393	128.062	9744.99	1.159	368.95	375.333
Z13	DMMF1	Zr_7	no18g06 06		<0.000	32.9	<0.016		0.00048	0.622	1634.3	476710	5.61	<0.110	0.00856	43.964	0.09	1.727	4.353	1.237	27.566	10.198	135.509	54.199	267.106	57.104	543.621	113.36	11209.4	1.867	422.6	471.418
Z13	DMMF1	Zr_14	no18g07 07		0.00069	32.9	<0.018		0.00304	0.781	2278.49	513351	1.741	<0.097	0.11044	12.782	0.443	6.865	13.29	5.997	61.214	19.738	220.095	80.741	359.922	72.301	657.41	134.623	8465.93	0.495	194.547	184.684
Z13	DMMF1	Zr_15	no18g08 08		0.01232	32.9	<0.015		0.0004	0.746	1863.69	429963	9.542	0.164	0.07388	14.419	0.168	1.402	4.363	0.255	30.73	12.248	162.709	63.617	304.049	61.403	563.716	111.517	12452.3	3.363	387.368	911.734
Z13	DMMF1	Zr_17	no18g09 09		0.03207	32.9	0.02		0.00139	2.203	3407.51	419067	12.798	1.306	3.31992	87.59	5.188	34.928	32.223	7.234	95.955	32.805	351.262	119.829	531.103	103.603	925.958	178.797	10311.6	2.392	805.767	957.737
Z21	DMMF1	Zr_5	ma25b08 08		0.00546	32.9	0.046	808.342	0.00048	0.818	2623.89	409358	17.571	0.229	0.659	27.163	0.75	6.054	10.157	1.611	50.394	18.953	235.845	89.22	414.824	84.232	760.923	147.31	11514.2	5.464	842.87	1486.57
Z21	DMMF1	Zr_13	ma25b09 09		0.0004	32.9	0.054	896.543	0.00029	0.584	2256.57	460532	4.941	<0.075	0.867	13.579	0.544	3.573	5.623	0.522	38.146	14.723	186.546	74.948	360.27	73.553	680.157	136.471	11479.6	1.661	267.718	662.536
Z21	DMMF1	Zr_16	ma25b10 10		0.00068	32.9	0.02	781.464	0.00038	0.464	2024.87	403787	12.931	<0.055	0.041	15.905	0.102	1.552	4.183	0.317	33.357	13.067	172.836	68.69	327.819	67.094	614.818	120.996	11726.8	4.564	491.294	1062.13
Z21	DMMF1	Zr_18	ma25b11 11		2.12207	32.9	0.059	728.724	0.09243	3.313	2798.55	343731	58.508	8.063	2.069	51.416	2.917	20.086	20.813	4.693	74.029	25.704	285.107	98.82	419.265	80.361	704.541	129.217	9133.78	3.228	1100.16	743.915
Z21	DMMF1	Zr_19	ma25b12 12		0.00112	32.9	0.19	895.903	0.0004	1.144	2327.63	451024	12.719	<0.090	5.033	31.546	2.513	13.173	8.951	0.416	41.415	15.074	198.644	78.437	373.747	75.339	690.258	134.525	12634.1	4.603	424.732	986.662
Z21	DMMF1	Zr_21	ma25b13 13		0.00027	32.9	0.029	854.067	0.00028	0.579	2233.37	429062	11.071	<0.056	0.012	13.976	0.059	1.154	4.141	0.253	33.678	13.693	185.32	74.585	362.262	74.283	686.262	136.635	11728.4	3.74	356.371	904.209
Z21	DMMF1	Zr_23	ma25b14 14		0.00385	32.9	<0.018	765.653	0.00042	0.846	3310.74	389828	9.196	0.235	0.306	19.149	0.445	12.089	11.431	0.955	66.835	24.149	295.905	112.495	520.097	103.115	920.258	180.188	10488.4	2.339	581.878	1003.24
Z21	DMMF1	Zr_24	ma25b15 15		0.00089	32.9	0.197	749.97	0.00049	1.966	2550.92	387625	3.856	0.072	9.358	44.618	4.466	25.54	16.35	2.437	62.46	19.705	234.877	87.08	401.664	79.696	721.147	142.362	8992.24	1.322	355.569	598.517
Z11	LLMF3	zr9	no18g14 14		0.0007	32.9	<0.015		0.00058	0.831	3220.54	465476	4.134	<0.100	0.02455	21.198	0.394	6.756	13.838	1.941	76.542	25.854	303.538	111.86	508.12	99.199	867.542	169.534	10109.9	1.286	478.241	656.844
Z11	LLMF3	zr11	no18g15 15		0.00066	32.9	<0.015		0.0003	0.61	1156.54	409431	2.947	<0.090	0.13744	7.486	0.087	1.124	2.476	0.317	17.355	6.975	94.155	37.943	189.467	40.13	374.135	77.289	10239.3	1.023	129.073	338.953
Z20	LLMF3	Zr_1	ma25a03 03		<0.000	32.9	0.018	966.099	0.00086	0.593	2185.33	501191	1.712	<0.069	0.0081	17.078	0.28	4.932	10.19	1.879	54.363	17.487	206.104	76.064	344.909	69.344	631.597	123.944	10844.2	0.748	277.936	377.218
Z20	LLMF3	Zr_2	ma25a04 04		<0.000	32.9	0.018	757.967	0.00061	0.391	943.464	421969	2.503	<0.030	<0.003	10.649	0.043	0.943	2.335	0.455	14.794	5.49	73	30.658	155.814	34.013	338.347	70.806	10313.3	1.108	128.871	278.809
Z20	LLMF3	Zr_3	ma25a05 05		0.0002	32.9	0.017	833.354	0.00115	0.509	1060.85	452151	2.211	<0.051	0.0063	13.6	0.075	1.532	3.2	0.744	19.583	7.026	89.085	35.417	173.23	36.365	341.931	70.518	9296.8	0.863	183.821	265.213
Z20	LLMF3	Zr_6	ma25a06 06		0.1927	32.9	0.135	913.048	0.00187	5.554	1250.96	417720	1.913	1.533	0.6525	10.969	0.333	2.563	3.523	0.763	21.469	7.783	101.266	41.452	200.683	40.968	386.27	77.542	8150.31	0.816	119.082	211.99
Z20	LLMF3	Zr_12	ma25a07 07		0.0005	32.9	0.021	759.432	0.00077	0.456	1161.43	407964	3.673	<0.056	0.011	14.965	0.056	1.166	2.775	0.708	18.059	6.714	89.621	37.609	190.712	41.551	408.047	85.585	9541.99	1.411	189.654	349.498
Z20	LLMF3	Zr_20	ma25a08 08		<0.000	32.9	0.029	769.763	0.00057	0.357	560.64	442045	0.991	<0.076	0.0636	8.337	0.052	0.585	1.112	0.26	8.237	3.216	44.062	18.547	93.935	21.221	208.878	43.882	11409	0.811	65.717	159.79
Z20	LLMF3	Zr_22	ma25a09 09		<0.000	32.9	0.022	758.947	0.00111	0.466	1766.84	422498	1.133	<0.064	0.0184	11.363	0.24	3.906	8.105	1.857	39.519	13.06	154.972	59.315	278.451	56.371	519.985	105.468	8645.74	0.498	207.268	249.175
Z20	LLMF3	Zr_23	ma25a10 10		0.0004	32.9	0.013	704.936	0.00082	0.283	482.732	404808	1.18	0.045	0.0048	9.337	0.031	0.54	1.254	0.336	7.114	2.8	36.985	15.385	80.519	18.173	182.745	39.746	9540.71	0.604	99.443	176.233
Z20	LLMF3	Zr_26	ma25a11 11		0.0628	32.9	0.22	750.508	0.00083	1.57	518.151	431643	2.374	1.204	3.8647	34.581	1.935	10.353	4.738	0.335	12.337	3.963	45.411	16.823	82.938	17.408	159.586	33.678	11225.3	1.065	32.726	139.768
Z11	LLMF6	zr4	no18g16 16		0.00129	32.9	<0.012		0.00197	0.977	2901.17	494242	4.61	0.166	0.23633	36.317	0.418	5.889	10.089	3.422	60.411	20.827	258.298	99.305	470.7	93.992	872.22	178.293	9096.47	1.019	356.105	356.039
Z20	LLMF6	Zr_7	ma25a12 12		0.0008	32.9	0.015	680.439	0.00065	0.49	911.622	385214	4.309	<0.070	0.2754	16.031	0.234	1.927	3.125	0.581	16.005	5.69	73.646	29.528	147.684	32.79	319.084	68.545	9632.41	1.339	163.899	316.899
Z20	LLMF6	Zr_10 core	ma25a13 13		0.0007	32.9	0.043	877.858	0.00207	0.453	1705.42	467438	0.619	<0.073	0.0418	11.65	0.418	5.987	9.996	2.883	42.986	13.773	157.625	57.407	263.939	53.017	487.455	98.929	8235.13	0.347	136.686	142.922
Z20	LLMF6	Zr_10 rim	ma25a14 14		0.0005	32.9	0.151	801.34	0.00145	2.215	1651.44	436912	0.84	<0.054	3.0511	20.425	1.319	10.028	9.943	2.502	44.517	13.692	154.391	56.441	255.611	51.195	467.149	92.758	8364.42	0.375	145.1	161.53
Z20	LLMF6	Zr_11	ma25a15 15		0.0002	32.9	0.017	873.859	0.00169	0.54	1929.59	427643	3.441	0.071	0.0122	26.777	0.141	2.682	5.224	1.575	32.928	12.083	155.132	63.081	309.501	65.241	624.005	128.022	8078.93	0.908	265.517	310.664
Z20	LLMF6	Zr_12	ma25a16 16		<0.000	32.9	0.017	767.148	0.00081	0.429	1522.19	414275	3.51	<0.039	0.0069	20.421	0.119	2.097	4.938	1.023	29.06	10.338	127.825	50.888	238.534	49.672	461.115	93.133	9786.99	1.47	389.928	512.672
Z20	LLMF6	Zr_13	ma25a17 17		0.0056	32.9	1.128	735.161	0.00063	10.087	725.892	410647	1.684	0.577	19.467	61.053	7.515	36.097	9.789	0.874	18.167	5.112	61.613	24.511	121.657	26.099	253.494	53.031	9995.99	0.878	90.957	206.935
Z20	LLMF6	Zr_20	ma25b03 03		<0.000	32.9	0.017	833.08	0.0007	0.403	1504.87	431291	4.549	<0.036	0.003	15.489	0.097	1.818	4.281	0.689	27.577	9.867	126.712	49.789	238.439	48.963	452.879	89.958	9579.63	1.395	269.649	419.772
Z20	LLMF6	Zr_29	ma25b04 04		<0.000	32.9	0.017	795.883	0.00072	0.412	1298.73	426054	3.922	<0.027	0.003	15.704	0.066	1.277	3.45	0.591	21.556	7.915	104.456	42.171	209.001	44.896	428.705	87.316	9953.44	1.453	243.507	428.066
Z20	LLMF6	Zr_34	ma25b05 05		0.0006	32.9	0.022	832.009	0.00114	0.419	1611.46	470601	0.807	<0.051	0.023	12.622	0.277	4.847	8.12	1.946	38.17	12.169	143.637	52.609	249.747	52.064	491.277	99.287	9177.68	0.555	165.307	202.536
Z20	LLMF6	Zr_51	ma25b06 06		0.0025	32.9	0.081	894.682	0.00081	0.892	2231.13	480794	2.476	0.114	2.056	24.937	1.375	10.242	11.194	1.601	53.71	17.37	205.337	76.385	343.467	68.57	615.062	119.535	10687.8	1.053	326.254	452.466
Z20	LLMF6	Zr_55	ma25b07 07		0.0004	32.9	0.022	823.904	0.00157	0.475	2099.47	456469	1.034	<0.042	0.041	13.481	0.375	5.742	11.366	2.861	54.442	17.069	198.533	72.138	328.042	65.89	596.608	117.101	8888.42	0.54	189.269	225.382
Z11	LMJMF3	zr3	no18g17 17		0.00153	32.9	<0.014		0.00029	0.781	1482.08	382650	46.228	1.747	0.1264	44.413	1.588	35.503	154.556	19.253	738.08	129.806	476.165	35.899	37.534	2.496	10.257	0.937	11650	6.163	6292.83	12210.5
Z11	LMJMF3	zr4	no18h03 03		0.00052	32.9	<0.011		8.6e-05	0.422	1932.08	448824	10.206	<0.063	0.0251	11.427	0.576	14.923	84.661	11.216	472.707	97.205	433.769	43.448	57.86	4.56	19.614	2.029	12950.9	4.137	1102.75	9202.04
Z11	LMJMF3	zr5	no18h04 04		0.00092	32.9	<0.014		0.000761	0.544	871.694	434451	2.657	<0.077	0.0288	12.17	0.04	0.648	1.687	0.362	10.849	4.479	62.081	26.561	142.904	32.623	336.533	76.506	10562.2	1.119	184.353	420.551
Z11	LMJMF3	zr8	no18h05 05		0.00303	32.9	<0.011		0.000337	1.849	1494.71	455735	42.938	4.302	0.2399	39.933	1.415	30.66	133.617	18.215	663.321	120.317	453.843	35.641	38.059	2.771	11.393	1.189	13432.4	5.289	4742.47	10424.9
Z11	LMJMF3	zr11	no18h06 06		0.00056	32.9	<0.011		0.000101	0.367	1784.05	393157	34.494	<0.081	0.0201	23.566	0.749	19.135	115.922	10.676	668.34	127.392	500.964	41.918	47.973	3.356	13.307	1.122	13465.9	7.381	4738.84	14214.2
Z11	LMJMF3	zr11	no18h07 07		0.00073	32.9	<0.013		<0.000	0.408	1398.87	402804	8.553	<0.083	0.0302	9.032	0.242	6.42	50.371	7.278	357.004	76.953	344.275	32.161	39.418	2.927	12.347	1.168	11815.7	2.455	874.406	5814.73
Z11	LMJMF3	zr15	no18h08 08		0.00117	32.9	<0.014		<0.000	0.775	2776.29	451873	17.333	0.551	0.0528	13.447	0.377	10.722	108.429	7.396	838.108	177.826	759.487	65.416	74.747	5.14	20.406	1.757	16385.2	6.413	1877.96	14137.6
Z11	LMJMF3	zr17	no18h09 09		0.00727	32.9	<0.014		0.000296	2.944	1334.48	474241	21.222	4.992	0.6578	32.031	2.638	47.133	180.599	25.476	723.992	116.241	409.363	31.784	38.701	3.21	15.078	1.692	13332.2	2.95	2825.31	6207.8
Z11	LMJMF3	zr20	no18h10 10		0.00834	32.9	<0.015		0.000178	2.657	1502.32	408098	10.803	6.318	1.0821	18.363	2.258	31.483	123.488	17.405	548.133	97.834	389.168	35.089	47.533	4.355	20.974	2.244	11618.3	2.507	1122.9	5996.76
Z11	LMJMF3	zr21	no18h11 11		0.00804	32.9	<0.007		8.6e-05	2.821	2353.42	411952	23.781	7.445	0.4974	25.476	1.335	24.149	132.835	15.577	808.469	159.889	650.327	56.507	65.108	4.647	18.685	1.741	12903.3	4.682	3110.01	10746.4
Z11	LMJMF3	zr22	no18h12 12		0.02678	32.9	<0.013		0.000186	7.864	3521.13	434219	27.189	24.21	2.4367	35.944	3.905	37.589	154.895	11.845	1054.95	235.712	1028.15	85.429	90.783	6.971	34.491	3.391	14760.2	6.401	4274.96	15486
Z11	LMJMF3	zr23	no18h13 13		0.00158	32.9	<0.013		0.000107	0.62	1500.24	422804	8.725	0.396	0.1195	10.934	0.491	10.587	63.107	8.827	380.954	78.718	351.304	34.993	45.85	3.553	16.303	1.587	11833.5	3.057	967.899	6935.11
Z21	DMMF3	Zr_1	ma25b16 16		0.00017	32.9	0.016	726.824	0.00076	0.367	918.491	415263	1.022	<0.032	0.007	11.61	0.093	1.444	2.914	0.917	15.068	5.332	67.57	27.952	146.885	34.096	355.383	81.54	8792.58	0.686	267.7	387.827
Z21	DMMF3	Zr_3	ma25b17 17		0.00013	32.9	0.016	766.099	0.00065	0.317	846.963	437701	1.229	<0.040	0.008	10.512	0.061	1.221	2.362	0.676	12.946	4.613	60.382	25.813	138.397	32.349	343.697	79.667	9502.35	0.805	184.443	333.908
Z21	DMMF3	Zr_4	ma25c03 03		<0.000	32.9	0.016	777.777	0.00086	0.378	1141.07	411031	2.632	<0.046	0.004	15.336	0.059	1.14	2.579	0.828	14.625	5.576	76.773	34.202	185.984	43.804	459.903	104.215	8309.39	1.143	229.942	425.45
Z21	DMMF3	Zr_6	ma25c04 04		0.00056	32.9	0.021	764.204	0.00082	0.371	1454.66	429755	0.983	0.05	0.038	10.843	0.168	2.724	5.289	1.42	28.795	9.92	118.962	47.213	235.086	50.034	487.848	101.916	9205.37	0.506	190.698	261.607
Z21	DMMF3	Zr_7	ma25c05 05		0.0012	32.9	0.014	781.563	0.00139	0.356	767.729	435192	1.386	0.147	0.085	9.909	0.129	1.504	2.53	0.83	12.655	4.448	56.472	23.32	122.676	28.52	298.427	67.875	8365.55	0.623	150.584	255.295
Z21	DMMF3	Zr_8	ma25c06 06		0.00212	32.9	0.012	805.664	0.00222	0.286	537.675	449698	0.308	<0.033	0.015	6.702	0.052	0.792	1.855	0.874	9.113	3.1	40.276	16.937	90.052	20.976	220.36	51.27	7820.45	0.285	36.344	54.927
Z21	DMMF3	Zr_9	ma25c07 07		0.00021	32.9	0.026	798.737	0.00089	0.416	1051.36	434393	2.435	<0.028	0.097	17.694	0.074	1.045	2.124	0.675	14.108	5.365	72.428	31.93	172.959	40.516	425.745	95.246	9182.35	1.067	146.841	259.96
Z21	DMMF3	Zr_10	ma25c08 08		0.70547	32.9	0.093	681.919	0.01152	8.21	754.391	358342	0.782	31.756	1.658	18.858	0.637	3.4	3.588	1.393	19.753	6.094	70.043	25.479	117.37	23.544	212.893	43.451	6545.67	0.226	37.162	60.247
Z21	DMMF3	Zr_11	ma25c09 09		0.00219	32.9	0.014	770.087	0.00126	0.436	1579.43	428460	3.389	0.206	0.017	55.169	0.103	2.068	4.792	2.252	28.753	9.877	122.853	49.525	250.686	55.844	558.21	119.542	7744.02	1.237	615.307	487.991
Z21	DMMF3	Zr_14	ma25c10 10		0.00019	32.9	0.011	762.292	0.00084	0.243	530.544	440540	0.779	<0.039	0.004	8.907	0.032	0.474	1.154	0.415	6.92	2.69	36.097	16.094	90.615	21.848	242.971	57.302	9311.84	0.654	163.897	297.285
Z21	DMMF3	Zr_16	ma25c11 11		0.13409	32.9	0.079	813.021	0.05456	1.798	1460.56	414844	12.55	5.984	1.379	29.48	0.491	2.905	3.51	1.085	19.747	7.548	103.411	45.215	239.921	54.834	566.065	124.008	8212.61	2.126	307.889	443.907
Z21	DMMF3	Zr_21	ma25c12 12		0.00046	32.9	0.016	784.178	0.00151	0.317	832.35	433588	1.595	<0.029	0.045	9.653	0.051	0.848	1.87	0.557	12.037	4.54	60.999	26.068	136.296	30.818	309.316	67.165	8715.27	0.674	122.563	197.49
Z21	DMMF3	Zr_26	ma25c13 13		<0.000	32.9	0.071	947.944	0.00093	0.942	1259.06	492971	3.329	<0.076	1.726	20.593	0.564	3.192	2.944	0.741	17.863	6.518	89.342	39.13	209.399	48.5	499.707	110.663	9883.23	1.352	221.871	430.917
Z21	DMMF3	Zr_27	ma25c14 14		<0.000	32.9	0.018	788.723	0.00066	0.224	580.694	455280	1.062	<0.028	0.003	10.195	0.03	0.582	1.351	0.374	8.8	3.299	43.051	18.539	96.362	22.007	227.467	49.486	10002.1	0.676	125.915	250.854
Z21	DMMF3	Zr_33	ma25c15 15		0.00089	32.9	0.02	760.483	0.00061	0.344	734.199	433332	2.071	0.177	0.076	13.697	0.044	0.636	1.425	0.405	9.407	3.65	49.857	22.145	122.472	29.361	321.409	73.693	10055.4	1.167	223.556	409.36
Z21	DMMF3	Zr_34	ma25c16 16		0.00019	32.9	0.015	831.337	0.00087	0.348	863.205	467054	1.447	<0.055	0.006	10.779	0.046	0.761	1.892	0.606	10.984	4.297	59.077	25.873	140.607	33.578	358.137	82.2	9574.52	0.826	182.557	352.456

## Sheet: T10 Trace Elements Filtered
Supplementary Table 10. Zircon trace element analyses filtered for concentrations that did not reflect original zircon compositions.
Mount	Sample	Zircon	LA-ICP-MS Code		Al2O3	SiO2	CaO	Sc	TiO2	Ti	Sr	Y	Zr	Nb	Ba	La	Ce	Pr	Nd	Sm	Eu	Gd	Tb	Dy	Ho	Er	Tm	Yb	Lu	Hf	Ta	Th	U	U/Yb	Gd/Yb	Nb/Yb
					27	29	42	45	49	49	88	89	91	93	137	139	140	141	143	147	151	157	159	163	165	166	169	172	175	178	181	232	238
					wt%	wt%	wt%	ppm	wt%	ppm	ppm	ppm	ppm	ppm	ppm	ppm	ppm	ppm	ppm	ppm	ppm	ppm	ppm	ppm	ppm	ppm	ppm	ppm	ppm	ppm	ppm	ppm	ppm
Z24	LPMF1	Zr_7	ma25e10 10		0.0007	32.9	0.021	884.295	0.00056	5.6	0.334	795.855	474580	0.64	<0.050	<0.003	3.284	0.042	1.032	2.615	0.18	14.109	5.301	66.016	26.611	127.946	26.794	250.642	50.466	10538	0.527	55.282	135.841	0.541972	0.0562914	0.00255344
Z24	LPMF1	Zr_7	ma25e11 11		0.00039	32.9	0.016	949.218	0.00058	5.8	0.286	1153.67	484757	0.874	<0.058	0.005	4.367	0.065	1.136	3.594	0.308	21.227	7.774	99.743	37.741	181.961	36.938	345.24	66.809	10768.5	0.571	86.494	185.12	0.536207	0.0614848	0.00253157
Z24	LPMF1	Zr_8	ma25e13 13		0.00168	32.9	0.032	858.639	0.00085	8.5	0.42	2329.86	403624	1.507	0.141	0.23	17.146	0.949	13.754	21.077	2.108	84.596	23.009	245.452	82.749	358.708	66.013	574.697	109.857	7951.65	0.516	304.627	251.23	0.437152	0.147201	0.00262225
Z24	LPMF1	Zr_10	ma25e14 14		0.00044	32.9	0.028	804.142	0.00073	7.3	0.471	1259.48	410734	1.904	0.183	0.145	3.598	0.053	1.009	3.138	0.142	20.706	7.888	105.078	42.096	204.807	42.379	400.058	81.498	9927.96	0.978	96.915	234.039	0.585013	0.0517575	0.00475931
Z24	LPMF1	Zr_13	ma25e15 15		0.00088	32.9	0.02	994.456	0.00124	12.4	0.51	2514.99	469034	2.281	<0.049	0.264	16.234	0.635	10.502	18.105	1.652	80.487	23.768	263.059	91.009	391.831	72.599	632.322	118.074	9154.18	0.666	383.738	324.918	0.513849	0.127288	0.00360734
Z24	LPMF1	Zr_16	ma25e16 16		0.13058	32.9	0.017	835.251	0.00229	22.9	0.464	1131.33	439121	1.454	1.507	0.134	5.858	0.122	1.88	3.783	0.331	22.881	7.999	100.415	38.409	180.116	36.358	335.991	65.427	9303.8	0.602	153.447	232.519	0.692039	0.0681	0.0043275
Z24	LPMF1	Zr_18	ma25e17 17		0.00058	32.9	<0.012	1104.75	0.00213	21.3	0.443	2157.78	495315	1.215	<0.053	0.072	6.891	0.522	8.982	16.493	3.204	69.824	20.342	223.19	77.39	339.439	64.176	559.7	109.467	8742.11	0.486	139.786	145.79	0.260479	0.124753	0.00217081
Z24	LPMF1	Zr_19	ma25f03 03		0	32.9	0.039	794.759	0.00062	6.2	0.337	2193.76	399091	1.434	<0.075	0.013	11.846	0.363	7.271	13.23	1.342	64.32	19.319	219.54	77.91	336.667	63.398	556.291	104.084	8719.43	0.599	277.01	299.366	0.538146	0.115623	0.00257779
Z24	LPMF1	Zr_23	ma25f04 04		0.00257	32.9	0.025	858.262	0.00135	13.5	0.362	1142.77	415688	1.122	0.426	0.01	2.129	0.058	1.037	2.988	0.283	19.839	7.462	96.596	37.845	181.429	36.913	345.573	69.754	9104.05	0.658	66.061	166.905	0.48298	0.057409	0.00324678
Z24	LPMF1	Zr_28	ma25f05 05		0.00159	32.9	0.027	1041.8	0.00065	6.5	0.471	2476.53	436309	1.141	<0.038	0.01	2.103	0.146	2.964	7.421	0.474	48.91	18.128	226.33	85.447	391.677	77.078	694.673	132.797	10193.1	0.618	132.085	301.737	0.434358	0.0704072	0.0016425
				AV	0.013941	32.9	0.025	912.557	0.0011	11	0.4098	1715.6	442825	1.3572	0.56425	0.0981111	7.3456	0.2955	4.9567	9.2444	1.0024	44.6899	14.099	164.542	59.7207	269.458	52.2646	469.519	90.8233	9440.28	0.6221	169.545	227.747	0.50222	0.0880314	0.00300393
				STDEV	0.0409899	7.48978e-15	0.00744983	105.384	0.00064579	6.4579	0.0747824	671.546	35715.8	0.478452	0.640932	0.100326	5.6944	0.313269	4.76198	7.24497	1.041	28.0137	7.39805	76.5255	25.0264	102.678	18.1173	151.031	27.4294	895.07	0.138352	112.625	67.776	0.112889	0.0362482	0.000975089
				REL ERROR	2.94024	2.27653e-16	0.297993	0.115482	0.587082	0.587082	0.182485	0.391434	0.0806545	0.352529	1.1359	1.02258	0.775212	1.06013	0.960716	0.783714	1.0385	0.626847	0.524722	0.465082	0.419057	0.381053	0.346645	0.321672	0.302009	0.0948139	0.222395	0.664281	0.297594	0.22478	0.411765	0.324605
Z24	LPMF10	Zr_1 core	ma25f10 10		0.00028	32.9	<0.015	992.747	0.00156	15.6	0.434	2867.38	499342	1.228	<0.081	0.08	11.895	0.916	15.057	24.084	2.226	102.252	29.144	319.663	107.886	459.526	86.353	744.017	136.624	9402.68	0.461	414.375	367.582	0.494051	0.137432	0.0016505
Z24	LPMF10	Zr_2	ma25f12 12		0.00416	32.9	0.022	828.632	0.00038	3.8	0.909	3655.41	392524	8.306	1.64	0.121	11.431	0.183	2.852	10.27	1.432	74.787	27.161	338.549	128.741	591.916	112.733	986.18	183.878	10566.4	2.266	563.36	1033.32	1.0478	0.075835	0.0084224
Z24	LPMF10	Zr_4	ma25f13 13		0.0007	32.9	0.023	863.422	0.0005	5	0.41	1981.31	419583	2.046	<0.040	0.021	9.198	0.205	4.252	9.362	0.847	50.412	16.065	191.937	70.802	314.041	60.724	532.41	102.33	9792.01	0.832	238.906	342.659	0.6436	0.0946864	0.0038429
Z24	LPMF10	Zr_7	ma25f15 15		0.00288	32.9	0.018	977.382	0.0007	7	0.578	2740.65	456690	5.71	0.371	0.149	9.769	0.165	2.767	8.373	0.771	56.153	20.331	256.123	97.911	445.492	86.827	760.464	143.251	11425.1	1.713	427.183	767.276	1.00896	0.0738404	0.00750857
Z24	LPMF10	Zr_8	ma25f16 16		0.00062	32.9	0.02	866.049	0.00102	10.2	0.86	1746.12	417127	1.037	<0.029	0.309	10.267	0.605	9.07	14.209	1.612	60.257	16.813	180.643	62.02	266.215	50.712	442.309	85.503	8284.64	0.421	176.611	182.206	0.411943	0.136233	0.00234451
Z24	LPMF10	Zr_9	ma25f17 17		0.00041	32.9	0.019	897.186	0.00046	4.6	0.336	1384.28	438927	2.621	0.181	0.003	6.665	0.08	1.718	4.755	0.385	28.569	9.59	123.727	47.791	221.93	44.98	406.665	81.329	10038.1	0.96	165.824	316.245	0.777655	0.0702519	0.00644511
Z24	LPMF10	Zr_11	ma25g03 03		0.0009	32.9	0.027	931.252	0.0014	14	0.228	1133.64	466963	1.355	<0.067	0.016	2.87	0.088	1.44	3.523	0.258	22.161	7.76	97.53	38.074	184.577	38.268	353.469	69.568	10201.6	0.69	96.255	209.601	0.592983	0.0626957	0.00383343
Z24	LPMF10	Zr_13	ma25g04 04		0.00105	32.9	0.026	861.038	0.0006	6	0.344	2328.73	416325	1.907	<0.053	0.013	10.654	0.286	5.551	11.873	1.134	61.853	19.802	230.306	82.992	365.675	69.558	600.48	113.573	9682.33	0.739	280.047	373.727	0.62238	0.103006	0.00317579
Z24	LPMF10	Zr_15	ma25g05 05		0.00028	32.9	0.02	961.775	0.00103	10.3	0.338	1993.44	442969	1.168	<0.033	0.051	9.946	0.558	9.317	15.902	1.915	68.439	19.561	208.102	71.714	304.765	57.662	506.75	97.008	8784.03	0.45	205.93	202.743	0.400085	0.135055	0.00230488
Z24	LPMF10	Zr_27	ma25g07 07		0.00173	32.9	<0.012	846.522	0.00073	7.3	0.458	2308.93	409737	1.944	0.099	0.032	12.334	0.432	7.476	14.223	1.394	67.538	20.544	228.327	81.77	351.998	67.067	587.242	110.405	9067.93	0.662	303.569	339.152	0.577534	0.115009	0.00331039
Z24	LPMF10	Zr_31	ma25g08 08		0.00033	32.9	0.018	947.863	0.00083	8.3	0.281	1360.49	455988	3.242	<0.058	0.009	14.516	0.177	3.56	6.433	0.568	33.772	10.346	126.016	47.014	213.982	42.547	378.493	73.872	10074.9	1.178	305.111	374.734	0.990069	0.0892275	0.00856555
Z24	LPMF10	Zr_33	ma25g09 09		0.00028	32.9	0.013	938.519	0.0005	5	0.351	1987.12	459924	1.906	<0.055	0.012	8.421	0.262	4.583	9.327	0.645	49.347	15.736	187.778	70.177	313.496	61.587	542.423	103.147	10820.5	0.826	227.406	343.127	0.632582	0.0909751	0.00351386
				Average	0.001135	32.9	0.0206	909.366	0.000809167	8.09167	0.460583	2123.96	439675	2.70583	0.57275	0.068	9.8305	0.32975	5.63692	11.0278	1.09892	56.295	17.7378	207.392	75.5743	336.134	64.9182	570.075	108.374	9845.02	0.933167	283.715	404.364	0.683303	0.0986872	0.00457649
				St Dev	0.00122227	7.42138e-15	0.00411501	55.657	0.000377274	3.77274	0.217457	717.577	29937.3	2.17703	0.720563	0.0894224	2.96628	0.251703	3.9745	5.60307	0.623373	21.9473	6.53192	73.9632	26.4704	117.373	21.6233	184.319	32.8776	882.926	0.552353	130.893	248.262	0.225386	0.0268447	0.00247313
				Rel Difference	1.07689	2.25574e-16	0.199758	0.0612042	0.46625	0.46625	0.472134	0.337849	0.0680898	0.804568	1.25808	1.31504	0.301742	0.763316	0.705084	0.508084	0.567262	0.389862	0.368249	0.356635	0.350256	0.349184	0.333086	0.323324	0.303372	0.0896824	0.591913	0.461353	0.613955	0.329848	0.272018	0.540399
Z14	EEMF10	Zr_3	no18e08 08		<0.000	32.9	<0.013		0.00153	15.3	0.508	1034.4	434021	1.79	<0.070	0.00616	5.923	0.068	1.269	3.053	0.451	18.06	6.663	86.108	34.408	168.278	34.479	320.783	65.838	8456.47	0.643	107.326	192.737	0.600833	0.0562997	0.0055801
Z14	EEMF10	Zr_3	no18e09 09		<0.000	32.9	<0.010		0.00149	14.9	0.619	1852.12	459171	1.811	<0.048	0.01483	6.15	0.224	3.588	7.086	1.104	40.912	14.146	169.555	63.151	289.084	56.459	501.954	99.977	8883.01	0.565	136.844	191.953	0.382412	0.0815055	0.0036079
Z14	EEMF10	Zr_6	no18e10 10		0.00058	32.9	<0.016		0.00059	5.9	0.674	1511.86	493838	4.188	<0.103	0.07347	11.595	0.075	1.304	2.903	0.343	20.868	8.356	112.914	48.061	247.173	53.423	529.422	113.266	12203	1.414	211.955	416.026	0.785812	0.0394166	0.00791051
Z14	EEMF10	Zr_35	no18e11 11		<0.000	32.9	<0.010		0.0014	14	0.554	2047.12	410596	1.414	<0.064	0.01327	8.985	0.274	4.609	9.765	1.246	52.596	17.387	201.141	72.826	320.749	60.846	531.82	101.232	8575.49	0.511	181.62	202.465	0.380702	0.0988981	0.00265879
Z14	EEMF10	Zr_10	no18e12 12		<0.000	32.9	<0.011		0.00161	16.1	0.539	1022.43	469576	1.99	<0.064	0.0049	6.432	0.061	1.115	2.807	0.407	17.458	6.369	83.023	33.464	164.37	33.606	310.818	64.699	9881.27	0.618	84.117	154.774	0.497957	0.0561679	0.00640246
Z14	EEMF10	Zr_11	no18e13 13		0.00053	32.9	<0.014		0.00179	17.9	0.459	850.786	445494	1.402	<0.070	0.00727	4.508	0.077	1.414	3.074	0.387	17.223	6.013	73.043	28.204	131.46	26.11	243.105	48.121	9759.65	0.543	55.78	98.156	0.40376	0.0708459	0.00576706
Z14	EEMF10	Zr_17	no18e14 14		0.00146	32.9	<0.009		0.00066	6.6	0.625	1714.6	434735	2.89	<0.043	0.0225	4.769	0.12	2.175	5.294	0.442	31.512	11.64	148.276	58.432	280.292	57.993	540.831	109.264	10005.7	1.093	219.15	472.386	0.873445	0.0582659	0.00534363
Z14	EEMF10	Zr_20	no18e15 15		<0.000	32.9	<0.024		0.00153	15.3	0.671	2106.71	488469	3.786	<0.114	0.00955	14.362	0.11	2.234	5.689	0.756	36.347	13.604	177.451	70.023	339.742	68.975	615.006	121.287	10237.8	1.166	328.741	423.692	0.688923	0.0591002	0.00615604
Z14	EEMF10	Zr_22	no18e16 16		0.00038	32.9	<0.013		0.00051	5.1	0.652	1447.02	420427	3.566	<0.060	0.00535	9.836	0.058	1.24	3.283	0.426	21.079	7.962	108.827	46.126	235.97	52.082	512.911	109.596	9844.92	1.111	174.361	378.895	0.738715	0.0410968	0.00695247
Z14	EEMF10	Zr_30	no18e17 17		0.00029	32.9	<0.015		0.00105	10.5	0.705	1854.57	519659	3.126	<0.112	0.00605	12.996	0.148	3.028	5.976	0.763	33.525	12.165	156.44	61.645	295.168	59.301	553.219	112.234	11673.7	1.134	297.637	421.016	0.76103	0.0605999	0.00565057
Z14	EEMF10	Zr_33	no18f03 03		<0.000	32.9	<0.019		0.000862	8.62	0.658	2434.09	473576	2.049	<0.149	0.0299	11.804	0.294	5.289	10.311	1.36	54.025	18.498	217.368	81.334	379.239	76.294	687.795	135.367	10565.1	0.879	308.618	395.605	0.575179	0.0785481	0.00297909
Z14	EEMF10	Zr_34	no18f04 04		0.0004	32.9	<0.009		0.000862	8.62	0.747	1419.7	464311	3.322	<0.062	0.5156	13.739	0.26	2.389	3.523	0.427	21.544	8.213	109.301	45.441	228.132	48.82	465.312	96.409	11057.1	1.132	314.69	461.754	0.992354	0.0463001	0.0071393
				Average	0.000606667	32.9	#DIV/0!		0.001157	11.57	0.617583	1607.95	459490	2.61117	#DIV/0!	0.0590708	9.25825	0.147417	2.47117	5.23033	0.676	30.4291	10.918	136.954	53.5929	256.638	52.3657	484.415	98.1075	10095.3	0.90075	201.737	317.455	0.643662	0.062795	0.00550616
				St Dev	0.000431076	7.42138e-15	#DIV/0!		0.000449919	4.49919	0.0856403	483.512	32103.8	0.978783	#DIV/0!	0.145051	3.61734	0.0905413	1.39801	2.66248	0.367617	13.3391	4.31163	48.1563	16.9483	75.3562	14.7459	130.465	25.7322	1159.71	0.310762	95.0277	136.688	0.209839	0.0182725	0.00173141
				Rel Difference	0.710565	2.25574e-16	#DIV/0!		0.388867	0.388867	0.13867	0.300701	0.0698684	0.374845	#DIV/0!	2.45554	0.390716	0.614186	0.565727	0.509047	0.543812	0.438366	0.39491	0.351624	0.316241	0.293628	0.281595	0.269326	0.262285	0.114876	0.345004	0.471049	0.430576	0.326008	0.290986	0.31445
Z1	EEMF11	Zr_3	no18i07 07		0.00479	32.9	<0.018		0.00117	11.7	0.547	960.082	485330	1.5	0.298	0.02399	2.547	0.057	1.324	2.687	0.15	18.062	6.833	84.176	32.593	158.14	31.182	288.943	57.235	10543.2	0.447	76.499	167.201	0.578664	0.0625106	0.00519134
Z1	EEMF11	Zr_11	no18i08 08		0.00078	32.9	<0.009		0.00058	5.8	0.787	1702.37	453094	2.178	0.093	0.26833	6.75	0.249	3.112	6.059	0.702	33.495	12.101	147.65	57.058	273.514	56.487	524.266	107.706	10729	0.948	261.019	475.436	0.90686	0.0638893	0.00415438
Z1	EEMF11	Zr_13	no18i09 09		0.0124	32.9	<0.011		0.00098	9.8	0.883	1071.75	489504	3.047	1.698	0.84238	7.108	0.503	3.425	3.879	0.725	18.952	7.177	89.657	35.481	169.426	35.497	334.666	68.827	11831	0.938	147.494	334.132	0.998404	0.0566296	0.0091046
Z1	EEMF11	Zr_9	no18i10 10		0.00228	32.9	<0.013		0.00132	13.2	0.482	455.493	481427	1.097	0.402	0.04115	1.82	0.046	0.872	1.723	0.272	9.622	3.403	40.806	15.634	74.706	15.19	140.734	29.587	9315.29	0.277	26.398	49.621	0.352587	0.0683701	0.00779485
Z1	EEMF11	Zr_5	no18i11 11		0.0007	32.9	<0.011		0.00026	2.6	0.683	1722.89	445686	6.266	<0.058	0.00925	5.824	0.033	0.797	2.457	0.237	21.539	9.197	132.804	56.862	291.833	63.357	609.614	127.342	11895.2	3.212	335.213	1004.99	1.64856	0.0353322	0.0102786
				Average	0.00419	32.9	#DIV/0!		0.000862	8.62	0.6764	1182.52	471008	2.8176	0.62275	0.23702	4.8098	0.1776	1.906	3.361	0.4172	20.334	7.7422	99.0186	39.5256	193.524	40.3426	379.645	78.1394	10862.7	1.1644	169.325	406.275	0.897016	0.0573464	0.00730476
				St Dev	0.00487905	0	#DIV/0!		0.000436028	4.36028	0.16545	536.787	20111.3	2.06456	0.728238	0.354636	2.45631	0.202333	1.26487	1.69573	0.274227	8.60934	3.20509	42.4356	17.6293	89.4616	19.5599	187.836	39.2942	1062.79	1.18246	127.914	371.753	0.493191	0.0130013	0.00258433
				Rel Difference	1.16445	0	#DIV/0!		0.505832	0.505832	0.244604	0.453936	0.0426984	0.732739	1.16939	1.49623	0.510689	1.13926	0.663624	0.504533	0.657305	0.423396	0.413976	0.428562	0.446021	0.462277	0.484844	0.494768	0.502873	0.0978379	1.01551	0.755437	0.915028	0.549813	0.226716	0.353787
Z1	EEMF9	Zr_10	no18h14 14		<0.000	32.9	<0.012		0.000815	8.15	0.507	1471.44	425851	1.313	<0.071	0.0164	4.867	0.308	5.163	8.931	0.834	43.819	13.241	148.145	53.453	237.302	45.084	396.424	78.569	8306.93	0.37	142.103	144.485	0.364471	0.110536	0.00331211
Z1	EEMF9	Zr_5	no18h17 17		0.00152	32.9	<0.008		0.00217	21.7	0.395	365.538	450003	0.749	0.119	0.0141	0.907	0.05	0.769	1.656	0.288	8.652	2.953	34.472	13.012	60.711	12.392	115.239	24.591	7595.94	0.203	14.16	28.131	0.24411	0.0750787	0.00649954
Z1	EEMF9	Zr_9	no18i03 03		0.00032	32.9	<0.010		0.00116	11.6	0.544	970.201	486039	2.616	0.075	0.00806	10.313	0.135	2.501	4.436	0.516	22.811	7.375	86.607	33.894	160.717	32.597	302.214	62.82	9333.2	0.7	178.626	197.313	0.652892	0.0754796	0.00865612
Z1	EEMF9	Zr_8	no18i05 05		0.0013	32.9	<0.012		0.00196	19.6	0.388	472.548	437110	0.825	<0.082	0.02568	1.143	0.05	0.759	1.826	0.276	10.174	3.493	42.316	16.691	80.193	16.559	156.67	33.169	7798.43	0.306	19.408	42.064	0.268488	0.064939	0.00526585
Z1	EEMF9	Zr_2	no18i06 06		0.00063	32.9	<0.022		0.00166	16.6	0.32	385.69	489780	0.811	<0.144	<0.005	0.911	0.027	0.388	0.926	0.183	6.977	2.498	33.2	13.155	64.51	13.474	126.423	26.447	9498.78	0.324	13.73	34.683	0.274341	0.0551877	0.00641497
				Average	0.0009425	32.9	#DIV/0!		0.001553	15.53	0.4308	733.083	457757	1.2628	0.097	0.01606	3.6282	0.114	1.916	3.555	0.4194	18.4866	5.912	68.948	26.041	120.687	24.0212	219.394	45.1192	8506.66	0.3806	73.6054	89.3352	0.36086	0.0762442	0.00602972
				St Dev	0.000561686	0	#DIV/0!		0.000560553	5.60553	0.0922101	480.896	28852.1	0.789534	0.0311127	0.00731441	4.09834	0.116015	1.99213	3.28576	0.262173	15.4816	4.53093	49.3958	17.5806	76.802	14.3122	124.122	24.213	871.545	0.188706	80.2767	76.9222	0.169517	0.0209107	0.00195167
				Rel Difference	0.595954	0	#DIV/0!		0.360949	0.360949	0.214044	0.655991	0.0630294	0.625225	0.320749	0.455442	1.12958	1.01768	1.03973	0.924264	0.625115	0.83745	0.766395	0.716421	0.675113	0.636376	0.595814	0.565749	0.536645	0.102454	0.495811	1.09064	0.861051	0.469758	0.27426	0.323675
Z14	EEMF4	Zr_5	no18d12 12		<0.000	32.9	<0.012		0.000935	9.35	0.423	584.415	421982	1.304	<0.057	0.00325	1.574	0.028	0.551	1.496	0.16	9.374	3.659	47.451	19.504	99.565	20.99	205.096	43.427	8924.45	0.532	63.769	176.4	0.860085	0.0457054	0.006358
Z14	EEMF4	Zr_10	no18d13 13		<0.000	32.9	<0.011		0.000699	6.99	0.527	1272.99	413043	4.162	<0.046	0.00386	4.652	0.039	0.889	2.711	0.234	18.739	7.416	100.915	42.313	215.633	45.861	443.584	92.861	9787.29	1.531	173.704	440.038	0.992006	0.0422445	0.00938266
Z14	EEMF4	Zr_11	no18d14 14		0.00044	32.9	<0.010		0.000431	4.31	0.586	1350.67	404227	4.482	0.085	0.00317	5.311	0.041	0.932	2.689	0.183	19.207	7.945	105.641	44.102	225.146	48.307	476.398	100.201	10272.1	1.973	273.01	687.546	1.44322	0.0403171	0.0094081
Z14	EEMF4	Zr_12	no18d15 15		0.00061	32.9	<0.007		0.000899	8.99	0.729	2632.66	427116	2.423	<0.045	0.0272	6.104	0.347	5.991	11.874	1.519	57.033	19.456	228.921	87.465	423.317	87.1	822.396	169.502	8121.59	0.796	351.086	495.483	0.602487	0.0693498	0.00294627
Z14	EEMF4	Zr_21	no18d17 17		0.00073	32.9	<0.013		0.001	10	0.714	2320.76	482748	2.283	<0.085	0.02856	5.546	0.316	5.396	10.989	1.398	52.673	17.626	203.31	76.484	363.6	72.631	681.835	136.88	9754.3	0.612	323.792	408.245	0.598745	0.0772518	0.00334832
Z14	EEMF4	Zr_22	no18e03 03		<0.000	32.9	<0.022		0.00056	5.6	0.673	1279.22	477026	3.706	<0.130	<0.005	5.125	0.04	0.88	2.566	0.194	19.837	7.573	99.629	41.165	203.237	43.188	422.076	88.401	12085.9	1.69	209.715	508.555	1.20489	0.0469986	0.00878041
Z14	EEMF4	Zr_23	no18e04 04		0.00045	32.9	<0.008		0.00074	7.4	0.593	1444.8	428600	3.206	<0.041	0.00789	4.152	0.076	1.404	3.665	0.285	24.644	9.272	120.783	48.95	238.151	49.364	465.212	94.825	9459.66	1.113	205.74	444.735	0.955984	0.0529737	0.00689148
Z14	EEMF4	Zr_24	no18e05 05		0.00045	32.9	<0.008		0.00059	5.9	0.671	1616.52	439885	3.731	<0.042	0.00441	2.847	0.039	0.889	2.99	0.176	23.455	9.497	129.532	54.608	276.419	59.218	575.461	118.756	11703.8	1.861	149.295	629.542	1.09398	0.0407586	0.0064835
Z14	EEMF4	Zr_29	no18e06 06		0.0018	32.9	<0.014		0.00219	21.9	0.755	1199.34	438334	3.787	0.119	0.00726	3.215	0.031	0.51	1.848	0.175	14.593	6.124	86.607	38.197	210.032	48.593	508.739	111.186	11286.7	1.894	145.45	697.902	1.37183	0.0286846	0.0074439
Z14	EEMF4	Zr_30	no18e07 07		<0.000	32.9	<0.018		0.00056	5.6	0.623	1481.44	484466	1.831	<0.119	0.00434	4.308	0.096	1.924	4.651	0.381	29.653	10.741	132.271	51.662	244.441	48.969	448.829	90.472	12151.2	0.95	161.026	343.937	0.766299	0.0660675	0.0040795
				Average	0.000746667	32.9	#DIV/0!		0.0008604	8.604	0.6294	1518.28	441743	3.0915	0.102	0.00999333	4.2834	0.1053	1.9366	4.5479	0.4705	26.9208	9.9309	125.506	50.445	249.954	52.4221	504.963	104.651	10354.7	1.2952	205.659	483.238	0.988952	0.0510352	0.00651221
				St Dev	0.000528873	7.48978e-15	#DIV/0!		0.000502539	5.02539	0.101555	579.412	29391.9	1.06705	0.0240416	0.0102802	1.38934	0.12131	2.02663	3.73776	0.52573	15.7447	4.95399	53.8589	19.3488	89.4593	17.721	164.363	33.258	1391.88	0.55781	87.9426	160.743	0.294299	0.0152551	0.00239098
				Rel Difference	0.708312	2.27653e-16	#DIV/0!		0.584076	0.584076	0.161352	0.381624	0.0665363	0.345157	0.235702	1.02871	0.324354	1.15204	1.04649	0.821866	1.11739	0.584854	0.498846	0.429134	0.383563	0.357903	0.338045	0.325495	0.317799	0.13442	0.430675	0.427614	0.332637	0.297586	0.298914	0.367153
Z13	LSMMF1	Zr_2	no18g10 10		0.00562	32.9	<0.014		0.00051	5.1	0.645	1434.97	452826	4.749	<0.095	0.01287	5.454	0.055	1.298	3.633	0.112	24.469	9.618	126.277	48.807	237.547	47.164	420.514	83.761	11643.1	1.744	231.179	484.159	1.15135	0.0581883	0.0112933
Z13	LSMMF1	Zr_5	no18g11 11		<0.000	32.9	<0.015		0.00142	14.2	0.605	1639.36	455085	1.883	<0.079	0.01325	2.486	0.198	3.515	7.016	0.525	40.335	13.348	161.678	59.912	271.928	52.098	461.532	91.248	9952.41	0.581	116.997	200.747	0.434958	0.0873937	0.00407989
Z13	LSMMF1	Zr_19	no18g12 12		<0.000	32.9	<0.017		0.0006	6	0.705	1836.98	483301	2.733	<0.117	0.00692	6.007	0.156	3.014	7.144	0.382	40.718	14.143	171.624	63.994	291.931	56.436	494.234	96.251	10882.9	0.86	207.642	337.303	0.682476	0.0823861	0.00552977
Z13	LSMMF1	Zr_22	no18g13 13		0.00114	32.9	<0.026		0.0004	4	0.565	868.315	386132	2.463	<0.140	<0.006	2.962	0.037	0.645	2.275	0.099	15.511	6.164	77.272	30.385	146.652	29.566	274.711	54.568	9745.81	0.86	92.829	226.548	0.824678	0.056463	0.00896579
Z21	LSMMF1	Zr_1	ma25c17 17		0.00031	32.9	0.031	733.28	0.00089	8.9	0.29	1503.66	393489	0.774	<0.053	0.009	2.762	0.212	3.347	6.84	0.423	37.97	12.365	143.861	52.887	232.582	44.544	391.973	74.79	8081.44	0.388	120.914	176.252	0.449653	0.0968689	0.00197463
Z21	LSMMF1	Zr_21	ma25d06 06		0.00333	32.9	<0.018	747.013	0.00069	6.9	0.502	1503.16	397988	2.038	0.493	0.223	5.373	0.214	2.831	6.252	0.441	34.546	11.671	142.915	51.878	232.552	45.112	398.048	76.427	8943.83	0.898	169.9	293.496	0.737338	0.0867885	0.00511999
Z21	LSMMF1	Zr_25	ma25d08 08		<0.000	32.9	0.03	895.558	0.00027	2.7	0.297	1107.8	482408	2.864	<0.110	<0.006	2.377	0.016	0.577	1.956	0.038	17.09	6.558	90.692	36.897	182.942	37.898	349.528	70.524	12849.4	1.565	94.245	302.222	0.864657	0.0488945	0.00819391
Z21	LSMMF1	Zr_28	ma25d09 09		0.00209	32.9	0.024	801.685	0.00076	7.6	0.602	1935.57	420765	1.721	0.521	0.326	4.965	0.313	4.146	8.283	0.354	44.614	15.415	184.848	68.039	304.685	59.114	514.117	97.121	9669.41	0.846	232.144	354.319	0.68918	0.0867779	0.00334749
Z21	LSMMF1	Zr_33	ma25d10 10		<0.000	32.9	0.027	872.023	0.00121	12.1	0.36	1867.44	421954	1.217	<0.052	0.014	3.2	0.265	4.545	9.573	0.853	48.568	15.636	183.089	66.518	294.764	57.13	502.105	96.248	8649.29	0.571	150.065	223.239	0.444606	0.0967288	0.0024238
Z21	LSMMF1	Zr_34	ma25d11 11		0.00118	32.9	0.041	957.069	0.00108	10.8	0.486	1503.69	455009	3.6	0.311	0.281	4.702	0.187	1.935	3.987	0.274	27.5	9.713	124.862	51.079	250.859	50.055	467.435	91.193	10571.7	1.294	158.131	335.239	0.717188	0.0588317	0.00770161
Z21	LSMMF1	Zr_41	ma25d12 12		0.00202	32.9	0.026	882.292	0.00132	13.2	0.301	1753.31	441916	1.634	0.111	0.036	3.78	0.256	4.393	9.52	0.592	46.129	14.647	170.443	61.694	272.643	52.363	453.591	86.912	9499.68	0.59	183.541	240.201	0.529554	0.101697	0.00360236
				Average	0.00224143	32.9	0.0298333	841.274	0.000831818	8.31818	0.487091	1541.3	435534	2.33418	0.359	0.102449	4.00618	0.173545	2.74964	6.04355	0.372091	34.3136	11.7525	143.415	53.8264	247.19	48.3164	429.799	83.5494	10044.5	0.927	159.781	288.52	0.684149	0.0782744	0.0056575
				St Dev	0.00176738	7.45224e-15	0.00604704	82.7631	0.000384313	3.84313	0.152178	325.611	34059.9	1.12826	0.189744	0.133448	1.3295	0.0981482	1.44269	2.70818	0.239634	11.5461	3.35329	35.9771	11.9955	48.5802	8.83086	72.4568	13.3149	1376.62	0.433145	50.5049	88.3879	0.217468	0.0189742	0.00299488
				Rel Difference	0.788508	2.26512e-16	0.202694	0.0983782	0.462015	0.462015	0.312422	0.211258	0.0782026	0.483366	0.528534	1.30258	0.331862	0.565548	0.524685	0.448111	0.64402	0.336486	0.285324	0.250861	0.222855	0.19653	0.182772	0.168583	0.159365	0.137052	0.467254	0.316089	0.306349	0.317866	0.242406	0.529365
Z15	LCMF12	Zr_1	no18b16 16		<0.000	32.9	<0.012		0.00195	19.5	0.498	1135.9	417382	2.115	<0.068	0.00894	1.739	0.065	1.222	2.938	0.214	17.983	6.706	89.995	38.14	191.18	38.68	353.647	73.227	8271.72	0.625	82.059	198.783	0.562094	0.0508501	0.00598054
Z15	LCMF12	Zr_2	no18b17 17		0.00064	32.9	<0.010		0.00145	14.5	0.722	2135.09	473848	1.863	0.152	0.14955	5.24	0.403	6.683	13.572	2.329	64.286	19.37	217.836	78.358	345.28	65.306	573.142	112.516	9184.48	0.575	129.893	153.218	0.26733	0.112164	0.0032505
Z15	LCMF12	Zr_3	no18c03 03		<0.000	32.9	<0.017		0.001109	11.09	0.481	775.418	463769	2.119	<0.080	0.00762	2.535	0.039	0.714	2.04	0.129	13.753	5.154	66.399	26.195	125.363	25.717	234.723	48.192	10500	0.981	137.965	255.928	1.09034	0.0585925	0.00902766
Z15	LCMF12	Zr_4	no18c05 05		0.00063	32.9	0.082		0.000712	7.12	0.955	1217.74	456726	2.763	0.065	2.22438	9.491	1.008	5.887	4.438	0.22	23.515	8.491	106.616	41.483	200.821	40.074	363.125	73.622	10669.6	0.925	116.919	248.127	0.68331	0.0647573	0.00760895
Z15	LCMF12	Zr_6	no18c06 06		0.00032	32.9	<0.014		0.000428	4.28	0.583	967.283	488637	2.79	<0.072	<0.003	4.323	0.028	0.76	2.055	0.139	15.982	6.438	82.726	32.805	161.59	33.174	304.24	61.745	12404.7	1.34	108.335	268.594	0.882836	0.0525309	0.00917039
Z15	LCMF12	Zr_10	no18c07 07		0.00299	32.9	0.103		0.001144	11.44	1.168	2160.66	459444	2.705	0.376	1.70611	8.472	0.933	7.788	11.916	1.221	54.7	18.201	207.451	74.397	338.698	65.187	573.785	111.413	10194.6	0.932	225.068	366.665	0.639029	0.0953319	0.00471431
Z15	LCMF12	Zr_11	no18c08 08		0.00072	32.9	0.012		0.000851	8.51	0.619	819.895	475207	1.954	<0.068	0.44966	3.886	0.222	1.613	2.319	0.091	14.016	5.49	69.817	28.058	138.34	28.108	256.667	52.92	11920.1	0.772	85.138	193.503	0.753907	0.0546077	0.00761298
Z15	LCMF12	Zr_12	no18c09 09		0.0002	32.9	<0.009		0.001091	10.91	0.613	1677.07	442474	1.566	<0.038	0.01106	3.205	0.183	3.591	7.824	0.511	43.072	14.285	162.861	59.829	269.439	50.861	444.457	87.277	9688.82	0.505	135.564	189.126	0.425521	0.0969093	0.0035234
Z23	LCMF12	Zr_1	ma25d13 13		0.00059	32.9	0.013	847.908	0.00092	9.2	0.295	664.754	443744	0.871	<0.030	<0.002	1.676	0.022	0.682	1.671	0.086	11.891	4.439	56.301	22.664	110.637	22.957	215.95	43.971	10361.3	0.482	52.998	123.162	0.570326	0.0550637	0.00403334
Z23	LCMF12	Zr_5	ma25d14 14		0.03617	32.9	0.031	912.263	0.00186	18.6	0.325	1094.58	426549	1.337	2.157	0.096	2.642	0.107	1.551	3.467	0.243	19.936	7.19	91.642	35.978	173.16	35.29	318.387	64.486	8933.94	0.718	86.29	207.893	0.652957	0.0626156	0.00419929
Z23	LCMF12	Zr_18	ma25d16 16		0.00015	32.9	0.025	881.836	0.00082	8.2	0.319	1128.92	432533	2.177	<0.036	0.008	2.943	0.053	1.071	2.998	0.171	20.49	7.369	95.119	38.33	188.66	38.509	360.295	72.868	9414.16	0.952	95.899	230.35	0.639337	0.0568701	0.00604227
Z23	LCMF12	Zr_19	ma25d17 17		0.00045	32.9	0.036	877.173	0.00163	16.3	0.458	637.214	477192	0.879	<0.086	0.487	3.559	0.221	2.024	2.435	0.254	13.275	4.558	55.284	21.92	103.227	21.199	194.406	39.861	9730.94	0.546	61.563	119.72	0.615825	0.0682849	0.00452147
				Average	0.004286	32.9	0.0431429	879.795	0.00116375	11.6375	0.586333	1201.21	454792	1.92825	0.6875	0.514832	4.14258	0.273667	2.79883	4.80608	0.467333	26.0749	8.97425	108.504	41.5131	195.533	38.7552	349.402	70.1748	10106.2	0.779417	109.808	212.922	0.648568	0.0690482	0.00580709
				St Dev	0.0112326	7.42138e-15	0.0353526	26.3438	0.00047018	4.7018	0.26189	524.625	22359.7	0.666082	0.988387	0.794385	2.48647	0.344189	2.5613	4.0681	0.664286	17.7698	5.27245	56.4075	19.2051	82.0487	14.8821	126.618	23.9398	1187.13	0.255281	45.6044	68.4939	0.207212	0.0205651	0.00210209
				Rel Difference	2.62078	2.25574e-16	0.819432	0.0299431	0.404021	0.404021	0.446657	0.436748	0.0491646	0.345434	1.43765	1.543	0.600223	1.25769	0.91513	0.846448	1.42144	0.681491	0.587509	0.519866	0.462629	0.419616	0.384004	0.362385	0.341145	0.117466	0.327528	0.415312	0.321685	0.319492	0.297837	0.361987
Z15	LCMF4	Zr_6	no18b04 04		0.00044	32.9	<0.016		0.00061	6.1	0.76	2545.86	474248	2.191	<0.075	0.00806	5.64	0.188	3.873	10.372	0.49	59.637	20.174	246.45	90.882	404.327	78.17	670.813	130.232	11125.1	0.867	292.205	459.464	0.684936	0.0889026	0.00326619
Z15	LCMF4	Zr_7	no18b05 05		0.00189	32.9	<0.016		0.00093	9.3	0.592	1038.69	454435	1.327	<0.084	<0.002	1.111	0.03	0.759	2.505	0.134	16.87	6.563	85.282	34.682	172.196	36.255	338.575	69.06	10445.2	0.409	50.711	147.592	0.435921	0.0498265	0.00391937
Z15	LCMF4	Zr_13	no18b07 07		0.00119	32.9	<0.016		0.00124	12.4	0.795	1622.85	456088	2.701	0.143	0.28586	3.882	0.194	2.723	5.768	0.243	33.619	11.7	146.444	56.48	267.619	53.334	479.815	97.372	9597.09	0.789	137.265	274.905	0.57294	0.0700666	0.00562925
Z15	LCMF4	Zr_11	no18b08 08		0.00214	32.9	<0.017		0.0012	12	0.604	1477.08	394077	2.284	0.086	0.51275	4.633	0.328	3.547	6.563	0.35	33.931	11.735	139.903	52.566	238.471	47.465	416.326	81.997	8426.66	0.765	137.252	225.392	0.541383	0.081501	0.00548609
Z15	LCMF4	Zr_12	no18b09 09		0.00027	32.9	<0.008		0.0009	9	0.586	1294.99	457667	3.389	<0.046	0.00629	4.167	0.063	1.432	3.73	0.155	23.974	8.829	113.238	44.063	210.32	42.004	383.724	76.952	11216.9	1.259	183.935	368.996	0.961618	0.0624772	0.00883187
Z15	LCMF4	Zr_15	no18b10 10		0.00025	32.9	<0.008		0.00105	10.5	0.604	1763.11	451941	2.779	<0.039	0.00578	2.667	0.091	1.992	5.006	0.215	32.542	11.939	153.274	60.744	293.365	60.003	555.796	113.019	10178.9	1.005	135.317	302.625	0.544489	0.0585503	0.00500004
Z15	LCMF4	Zr_16	no18b11 11		0.00039	32.9	<0.011		0.0006	6	0.619	1676.6	460676	1.882	<0.041	0.02715	3.694	0.142	2.951	6.688	0.319	38.675	13.107	161.654	60.541	276.028	53.128	467.775	90.787	11366.6	0.784	182.952	321.257	0.686777	0.0826786	0.0040233
Z15	LCMF4	Zr_17	no18b12 12		0.00653	32.9	<0.010		0.00028	2.8	0.714	1973.95	419478	2.884	0.086	0.06968	6.197	0.091	1.5	4.881	0.45	35.098	13.412	173.569	67.926	325.075	65.228	586.202	114.553	10997.3	1.257	273.94	582.045	0.992909	0.0598736	0.00491981
Z15	LCMF4	Zr_22	no18b15 15		0.00025	32.9	<0.013		0.00028	2.8	0.726	2389.13	489234	3.059	<0.062	0.00839	8.31	0.081	1.58	6.229	0.723	42.631	16.548	212.581	82.638	394.104	79.571	718.256	140.775	11964.9	1.223	322.638	626.805	0.872676	0.0593535	0.00425893
				Average	0.00148333	32.9	#DIV/0!		0.000787778	7.87778	0.666667	1753.59	450871	2.49956	0.105	0.115495	4.47789	0.134222	2.26189	5.74911	0.342111	35.2197	12.6674	159.155	61.1691	286.834	57.2398	513.031	101.639	10591	0.928667	190.691	367.676	0.699294	0.0681366	0.0050372
				St Dev	0.00202946	0	#DIV/0!		0.000363757	3.63757	0.0815092	487.484	28312.3	0.639188	0.032909	0.186592	2.08256	0.0912274	1.06068	2.20943	0.188243	11.9251	3.97631	48.5041	17.6075	77.9725	15.035	129.351	24.5919	1072.07	0.285145	88.8269	160.157	0.1999	0.013368	0.00161966
				Rel Difference	1.36818	0	#DIV/0!		0.461751	0.461751	0.122264	0.277993	0.0627947	0.255721	0.313419	1.61559	0.465076	0.679675	0.468936	0.384308	0.550241	0.338591	0.3139	0.30476	0.287849	0.271839	0.262666	0.252131	0.241954	0.101225	0.307047	0.465817	0.435594	0.285859	0.196195	0.32154
Z15	LCMF1	Zr_4	no18a03 03		<0.000	32.9	<0.015		0.00108	10.8	0.667	1560.15	464594	1.751	<0.088	0.003	3.207	0.123	2.513	6.369	0.252	36.466	12.591	149.584	55.19	254.606	48.913	432.673	85.477	11190.3	0.645	130.664	229.15	0.529615	0.0842807	0.00404694
Z15	LCMF1	Zr_5	no18a04 04		<0.000	32.9	<0.012		0.00207	20.7	0.577	1096.19	425546	2.63	<0.055	0.00548	1.906	0.054	1.082	2.814	0.179	18.827	7.001	92.18	37.342	185.478	38.027	353.688	73.041	9591.81	0.831	64.872	162.103	0.458322	0.0532305	0.00743593
Z15	LCMF1	Zr_7	no18a05 05		0.00049	32.9	<0.008		0.00049	4.9	0.667	1773.31	437018	3.22	<0.036	0.00825	4.426	0.105	2.075	5.389	0.216	35.536	13.003	164.947	63.898	300.571	59.194	530.488	103.968	11799.5	1.348	229.985	473.653	0.892863	0.0669874	0.00606988
Z15	LCMF1	Zr_7	no18a06 06		0.00148	32.9	<0.007		0.00085	8.5	0.59	1509.59	434853	1.642	0.041	0.02834	2.059	0.119	2.268	5.326	0.216	32.269	11.472	142.047	55.278	258.654	51.957	471.337	94.85	10342.6	0.589	116.514	229.228	0.486336	0.0684627	0.00348371
Z15	LCMF1	Zr_11	no18a07 07		0.00054	32.9	<0.016		0.00067	6.7	0.846	2951.53	455804	2.799	<0.076	0.00472	5.206	0.147	2.858	9.317	0.304	58.737	22.386	286.383	110.263	511.852	100.727	888.222	172.042	12571.5	1.576	343.697	802.229	0.903185	0.0661287	0.00315124
Z15	LCMF1	Zr_13	no18a08 08		<0.000	32.9	<0.011		0.00087	8.7	0.517	793.783	424553	1.825	<0.046	0.00219	1.727	0.03	0.569	1.836	0.066	12.722	4.958	67.397	28.006	140.254	29.174	275.979	57.442	11705.4	0.817	60.881	187.088	0.677907	0.0460977	0.00661282
Z15	LCMF1	Zr_13	no18a09 09		<0.000	32.9	<0.012		0.0015	15	0.531	1335.34	444356	1.387	<0.050	0.01162	2.183	0.141	2.702	6.014	0.296	33.187	10.926	132.016	48.537	218.474	41.839	371.158	73.241	9961.35	0.481	104.416	164.47	0.443127	0.0894148	0.00373695
Z15	LCMF1	Zr_15	no18a11 11		0.00073	32.9	<0.008		0.00102	10.2	0.458	598.919	440489	1.636	<0.037	0.06824	2.076	0.052	0.743	1.658	0.105	11.179	4.157	52.597	21.254	101.945	21.238	197.615	40.625	10329.1	0.562	59.974	138.81	0.702426	0.0565696	0.00827872
Z15	LCMF1	Zr_18	no18a12 12		<0.000	32.9	<0.016		0.00135	13.5	0.534	897.071	525578	1.657	<0.073	0.00424	2.056	0.062	1.43	3.647	0.246	21.052	7.065	83.369	32.337	148.596	29.245	269.966	53.421	11870.3	0.572	66.302	131.512	0.487143	0.0779802	0.00613781
Z15	LCMF1	Zr_18	no18a13 13		<0.000	32.9	<0.011		0.00136	13.6	0.628	1415.96	473995	1.417	0.068	0.03273	2.671	0.13	2.598	6.513	0.456	37.222	12.01	144.935	52.044	231.431	43.912	390.041	75.891	10501.1	0.49	98.003	157.08	0.402727	0.095431	0.00363295
Z15	LCMF1	Zr_19	no18a14 14		<0.000	32.9	<0.008		0.00111	11.1	0.49	577.925	441694	1.152	0.042	0.00395	1.332	0.03	0.676	1.827	0.155	11.815	4.187	52.636	20.702	98.676	20.132	188.702	38.429	9791.33	0.452	33.39	79.834	0.423069	0.0626119	0.00610486
Z15	LCMF1	Zr_20	no18a15 15		0.00077	32.9	<0.010		0.00104	10.4	0.525	1248.69	420871	1.166	0.098	0.02181	2.248	0.105	2.161	5.135	0.34	31.276	10.458	123.835	46.032	204.878	39.078	345.755	67.379	9483.82	0.4	94.075	158.851	0.459432	0.0904571	0.00337233
Z15	LCMF1	Zr_21	no18a16 16		0.0002	32.9	<0.007		0.00057	5.7	0.511	828.914	438631	2.63	<0.038	0.00258	3.099	0.029	0.562	1.986	0.073	14.086	5.471	72.302	29.009	138.434	28.371	262.448	52.764	11337.9	1.081	117.556	272.782	1.03938	0.0536716	0.010021
Z15	LCMF1	Zr_23	no18a17 17		<0.000	32.9	<0.007		0.00137	13.7	0.483	928.962	434914	0.796	<0.034	0.00348	1.063	0.089	1.859	4.656	0.397	23.136	7.468	88.173	33.534	152.01	30.119	273.116	55.02	8817.62	0.265	42.609	87.231	0.319392	0.0847113	0.00291451
				Average	0.000701667	32.9	#DIV/0!		0.00109643	10.9643	0.573143	1251.17	447350	1.83629	0.06225	0.0143307	2.5185	0.0868571	1.72114	4.46336	0.235786	26.965	9.51093	118.029	45.2447	210.419	41.5661	375.085	74.5421	10663.8	0.722071	111.638	233.859	0.587494	0.0711454	0.00535712
				St Dev	0.000432177	7.37365e-15	#DIV/0!		0.000417642	4.17642	0.1024	612.672	26999	0.712322	0.0269119	0.0185081	1.14455	0.04309	0.854877	2.27244	0.116671	13.3795	4.89076	61.4211	23.1009	105.982	20.5317	177.978	33.9792	1097.12	0.37622	82.8345	190.245	0.219987	0.0159045	0.00220939
				Rel Difference	0.615929	2.24123e-16	#DIV/0!		0.380911	0.380911	0.178663	0.489681	0.0603531	0.387915	0.43232	1.2915	0.454457	0.496102	0.496691	0.509132	0.494816	0.496179	0.514226	0.520392	0.510576	0.503674	0.493953	0.4745	0.455839	0.102882	0.521028	0.74199	0.813503	0.37445	0.223549	0.412421
Z15	LCMF14	Zr_1	no18c11 11		<0.000	32.9	<0.011		0.001343	13.43	0.539	1509.59	426066	1.445	<0.062	0.0163	2.246	0.194	3.26	6.781	0.437	37.027	12.386	146.266	54.222	247.802	47.732	417.308	82.547	9054.57	0.493	108.204	179.949	0.431214	0.0887282	0.00346267
Z15	LCMF14	Zr_2	no18c12 12		0.00079	32.9	<0.014		0.001454	14.54	0.535	1188.21	494865	1.351	<0.082	0.00906	1.793	0.133	2.157	5.036	0.313	28.849	9.423	113.331	42.61	197.847	38.539	342.442	69.878	10975.7	0.425	65.005	113.782	0.332266	0.0842449	0.00394519
Z15	LCMF14	Zr_5	no18c13 13		0.00061	32.9	<0.010		0.001404	14.04	0.507	983.335	445875	1.996	<0.055	0.02557	1.614	0.055	0.989	2.837	0.168	17.138	6.295	81.809	34.023	172.161	35.488	335.465	71.399	9584	0.693	61.011	166.273	0.495649	0.0510873	0.00594995
Z15	LCMF14	Zr_5	no18c14 14		0.00154	32.9	<0.013		0.001623	16.23	0.469	626.614	439042	1.209	0.129	0.00866	0.959	0.042	0.7	2.054	0.137	12.309	4.383	55.354	22.192	107.03	21.812	204.915	42.624	9731.02	0.338	39.951	99.693	0.486509	0.0600688	0.00590001
Z15	LCMF14	Zr_6	no18c15 15		0.00068	32.9	<0.007		0.001882	18.82	0.421	537.335	437270	1.309	0.052	0.00234	1.292	0.035	0.707	1.837	0.152	10.662	3.815	46.714	18.807	90.724	18.701	172.792	36.663	9221.66	0.461	33.845	77.823	0.450385	0.0617042	0.00757558
Z15	LCMF14	Zr_10	no18c16 16		0.0007	32.9	<0.008		0.000842	8.42	0.64	1409.78	429112	1.952	<0.046	0.00263	1.539	0.038	0.818	2.704	0.095	21.615	8.946	123.107	50.15	250.222	51.445	472.491	96.272	11174.2	0.917	91.176	341.226	0.722185	0.0457469	0.0041313
Z15	LCMF14	Zr_11	no18c17 17		0.00023	32.9	<0.008		0.001	10	0.616	2001.27	427215	1.818	<0.029	0.01562	3.494	0.261	4.847	10.582	0.97	54.629	17.451	201.176	72.721	323.227	61.297	533.382	104.005	8836.6	0.532	145.493	213.651	0.400559	0.10242	0.00340844
Z15	LCMF14	Zr_13	no18d03 03		0.00033	32.9	<0.013		0.001939	19.39	0.589	1297.08	491095	1.284	<0.070	0.00799	1.865	0.156	2.692	5.499	0.393	30.163	10.023	120.826	44.872	209.196	40.128	355.766	72.203	10512.6	0.436	79.255	145.496	0.408965	0.0847833	0.00360911
Z15	LCMF14	Zr_15	no18d05 05		<0.000	32.9	<0.019		0.001494	14.94	0.518	649.174	496553	1.408	<0.100	0.01263	1.512	0.044	0.582	1.96	0.193	11.371	4.043	55.174	22.936	113.574	23.232	218.938	45.012	10773.5	0.47	36.316	91.681	0.418753	0.0519371	0.00643104
Z15	LCMF14	Zr_19	no18d06 06		<0.000	32.9	<0.011		0.000733	7.33	0.639	1912.23	453157	2.071	<0.067	0.01404	4.612	0.261	5.321	10.312	0.899	50.38	16.525	192.592	70.525	317.824	61.423	541.324	106.087	9137.49	0.562	156.922	228.653	0.422396	0.0930681	0.0038258
Z15	LCMF14	Zr_20	no18d07 07		0.00055	32.9	<0.011		0.000429	4.29	0.675	1575.52	474725	3.67	<0.063	0.0072	3.269	0.034	0.775	2.782	0.09	22.844	9.781	132.302	55.785	273.26	56.72	517.142	105.854	14067.7	2.081	172.98	535.06	1.03465	0.0441736	0.0070967
Z15	LCMF14	Zr_20	no18d08 08		0.00047	32.9	0.017		0.000384	3.84	0.747	1277.76	400593	2.904	<0.065	0.68933	5.681	0.407	2.647	3.595	0.105	23.106	8.718	113.3	44.76	218.046	43.385	398.13	79.374	11106.2	1.333	169.894	400.427	1.00577	0.0580363	0.0072941
Z15	LCMF14	Zr_22	no18d09 09		<0.000	32.9	<0.013		0.001108	11.08	0.624	2005.59	446889	1.873	<0.070	0.0204	3.057	0.245	4.434	8.946	0.542	50.759	16.698	197.334	72.879	329.63	62.531	543.467	105.573	9485.62	0.583	164.846	251.632	0.463012	0.0933985	0.00344639
Z15	LCMF14	Zr_23_core	no18d10 10		<0.000	32.9	<0.007		0.002472	24.72	0.462	854.235	437410	1.273	<0.047	0.00552	1.199	0.097	1.904	3.972	0.307	20.627	6.748	79.453	30.008	140.181	27.819	254.341	52.501	8491.61	0.451	46.415	99.723	0.392084	0.0810998	0.00500509
Z23	LCMF14	Zr_1	ma25e03 03		0.00289	32.9	0.016	1061.31	0.00131	13.1	0.431	2287.35	463300	1.2	0.11	0.03	2.639	0.228	4.208	8.739	0.421	50.893	17.434	210.074	79.034	357.296	69.266	609.408	116.884	10059.1	0.645	184.904	294.033	0.48249	0.0835122	0.00196912
Z23	LCMF14	Zr_3	ma25e04 04		0.00169	32.9	0.031	911.72	0.00129	12.9	0.27	740.169	477580	0.261	0.091	0.023	2.23	0.062	1.149	3.151	0.585	18.376	6.277	71.61	25.387	112.251	22.356	197.542	38.604	11210.7	0.267	41.65	99.048	0.501402	0.0930233	0.00132124
Z23	LCMF14	Zr_12 rim	ma25e05 05		<0.000	32.9	0.057	918.614	0.00088	8.8	0.59	1253.1	484315	0.569	<0.057	0.547	3.567	0.268	2.582	4.101	0.241	26.712	9.486	115.212	43.736	202.069	39.883	355.074	68.764	11038.6	0.39	86.135	153.75	0.433008	0.0752294	0.00160248
Z23	LCMF14	Zr_12 core	ma25e06 06		3.50199	32.9	0.103	605.465	0.00324	32.4	23.389	540.479	314223	1.146	67.115	0.129	1.767	0.121	1.319	2.256	0.176	11.636	4.144	51.555	19.035	91.954	18.233	167.568	33.655	6994.6	0.309	39.344	83.031	0.495506	0.0694405	0.00683901
Z23	LCMF14	Zr_14	ma25e07 07		<0.000	32.9	0.025	950.412	0.00146	14.6	0.325	746.482	512349	1.283	<0.066	<0.005	1.975	0.033	0.818	2.17	0.12	14.154	4.92	64.685	25.093	123.075	25.297	232.256	46.746	11286.1	0.684	68.179	160.963	0.693041	0.0609414	0.00552408
Z23	LCMF14	Zr_16	ma25e08 08		0.00178	32.9	0.017	884.15	0.00039	3.9	0.573	2392.68	448339	9.713	<0.043	0.022	6.585	0.057	1.16	4.346	0.118	37.918	15.64	210.74	84.427	402.19	80.404	720.551	137.317	12330.2	4.651	612.285	1232.58	1.71061	0.0526236	0.01348
Z23	LCMF14	Zr_27	ma25e09 09		0.02731	32.9	0.116	877.081	0.00136	13.6	0.998	1163.6	437298	2.437	1.418	2.064	9.559	0.889	5.247	4.271	0.136	24.001	8.454	104.592	40.061	189.663	37.587	340.351	66.738	10402.1	0.982	265.655	338.064	0.99328	0.0705184	0.00716026
				Average	0.252969	32.9	0.04775	886.964	0.0013351	13.351	1.64557	1283.41	449394	2.00819	11.4858	0.182614	2.974	0.174286	2.30076	4.66338	0.31419	27.389	9.59952	118.438	45.3935	212.82	42.0609	377.65	75.1762	10260.7	0.843	127.117	252.692	0.608273	0.0717041	0.00518941
				St Dev	0.935159	7.2809e-15	0.0405207	138.674	0.000682877	6.82877	4.98436	576.52	42143.2	1.91732	27.2578	0.480588	2.1153	0.195013	1.64345	2.7975	0.254785	14.2937	4.69946	55.8023	20.8086	93.926	18.0906	157.414	29.8077	1495.72	0.964558	128.041	254.768	0.329785	0.0178037	0.0027045
				Rel Difference	3.69674	2.21304e-16	0.848601	0.156347	0.511482	0.511482	3.02895	0.44921	0.0937778	0.954748	2.37316	2.63171	0.711264	1.11893	0.714305	0.599886	0.810926	0.521877	0.489551	0.47115	0.458404	0.44134	0.430104	0.416826	0.396504	0.145772	1.1442	1.00726	1.00822	0.542166	0.248294	0.521157
Z13	DMMF1	Zr_4	no18g04 04		0.00091	32.9	<0.022		0.00028	2.8	0.76	2644.39	502510	11.123	<0.136	0.14165	16.247	0.114	1.725	5.324	0.4	41.453	17.058	219.935	87.996	429.225	86.955	802.937	161.448	13687.9	3.626	450.635	969.991	1.20805	0.0516267	0.0138529
Z13	DMMF1	Zr_6	no18g05 05		0.00078	32.9	<0.024		0.00178	17.8	0.716	2067.01	516033	4.913	<0.119	0.04843	21.595	0.163	2.746	6.269	1.412	36.574	13.733	175.04	70.05	335.179	67.963	626.393	128.062	9744.99	1.159	368.95	375.333	0.599197	0.0583883	0.00784332
Z13	DMMF1	Zr_7	no18g06 06		<0.000	32.9	<0.016		0.00048	4.8	0.622	1634.3	476710	5.61	<0.110	0.00856	43.964	0.09	1.727	4.353	1.237	27.566	10.198	135.509	54.199	267.106	57.104	543.621	113.36	11209.4	1.867	422.6	471.418	0.867181	0.0507081	0.0103197
Z13	DMMF1	Zr_15	no18g08 08		0.01232	32.9	<0.015		0.0004	4	0.746	1863.69	429963	9.542	0.164	0.07388	14.419	0.168	1.402	4.363	0.255	30.73	12.248	162.709	63.617	304.049	61.403	563.716	111.517	12452.3	3.363	387.368	911.734	1.61736	0.0545133	0.016927
Z21	DMMF1	Zr_5	ma25b08 08		0.00546	32.9	0.046	808.342	0.00048	4.8	0.818	2623.89	409358	17.571	0.229	0.659	27.163	0.75	6.054	10.157	1.611	50.394	18.953	235.845	89.22	414.824	84.232	760.923	147.31	11514.2	5.464	842.87	1486.57	1.95363	0.0662275	0.0230917
Z21	DMMF1	Zr_13	ma25b09 09		0.0004	32.9	0.054	896.543	0.00029	2.9	0.584	2256.57	460532	4.941	<0.075	0.867	13.579	0.544	3.573	5.623	0.522	38.146	14.723	186.546	74.948	360.27	73.553	680.157	136.471	11479.6	1.661	267.718	662.536	0.974093	0.0560841	0.0072645
Z21	DMMF1	Zr_16	ma25b10 10		0.00068	32.9	0.02	781.464	0.00038	3.8	0.464	2024.87	403787	12.931	<0.055	0.041	15.905	0.102	1.552	4.183	0.317	33.357	13.067	172.836	68.69	327.819	67.094	614.818	120.996	11726.8	4.564	491.294	1062.13	1.72756	0.0542551	0.0210322
Z21	DMMF1	Zr_19	ma25b12 12		0.00112	32.9	0.19	895.903	0.0004	4	1.144	2327.63	451024	12.719	<0.090	5.033	31.546	2.513	13.173	8.951	0.416	41.415	15.074	198.644	78.437	373.747	75.339	690.258	134.525	12634.1	4.603	424.732	986.662	1.42941	0.0599993	0.0184264
Z21	DMMF1	Zr_21	ma25b13 13		0.00027	32.9	0.029	854.067	0.00028	2.8	0.579	2233.37	429062	11.071	<0.056	0.012	13.976	0.059	1.154	4.141	0.253	33.678	13.693	185.32	74.585	362.262	74.283	686.262	136.635	11728.4	3.74	356.371	904.209	1.31759	0.0490746	0.0161323
Z21	DMMF1	Zr_23	ma25b14 14		0.00385	32.9	<0.018	765.653	0.00042	4.2	0.846	3310.74	389828	9.196	0.235	0.306	19.149	0.445	12.089	11.431	0.955	66.835	24.149	295.905	112.495	520.097	103.115	920.258	180.188	10488.4	2.339	581.878	1003.24	1.09017	0.0726264	0.00999285
				Average	0.00286556	32.9	0.0678	833.662	0.000519	5.19	0.7279	2298.65	446881	9.9617	0.209333	0.719052	21.7543	0.4948	4.5195	6.4795	0.7378	40.0148	15.2896	196.829	77.4237	369.458	75.1041	688.934	137.051	11666.6	3.2386	459.442	883.382	1.27842	0.0573503	0.0144883
				St Dev	0.00396705	7.48978e-15	0.0696218	56.983	0.000449356	4.49356	0.188692	473.249	42287	4.04553	0.0393743	1.54453	9.83703	0.746334	4.52198	2.70815	0.518848	11.4119	3.95098	44.8311	16.1823	71.6007	13.4923	114.492	21.3957	1105.26	1.4334	158.614	317.307	0.416376	0.00733981	0.00553102
				Rel Difference	1.38439	2.27653e-16	1.02687	0.0683526	0.865812	0.865812	0.259227	0.205882	0.0946271	0.406108	0.188094	2.14801	0.452188	1.50836	1.00055	0.417957	0.703237	0.285191	0.258409	0.227767	0.209009	0.1938	0.179649	0.166187	0.156114	0.0947372	0.442599	0.345233	0.359196	0.325695	0.127982	0.381758
Z11	LLMF3	Zr_9	no18g14 14		0.0007	32.9	<0.015		0.00058	5.8	0.831	3220.54	465476	4.134	<0.100	0.02455	21.198	0.394	6.756	13.838	1.941	76.542	25.854	303.538	111.86	508.12	99.199	867.542	169.534	10109.9	1.286	478.241	656.844	0.757132	0.0882286	0.00476519
Z11	LLMF3	Zr_11	no18g15 15		0.00066	32.9	<0.015		0.0003	3	0.61	1156.54	409431	2.947	<0.090	0.13744	7.486	0.087	1.124	2.476	0.317	17.355	6.975	94.155	37.943	189.467	40.13	374.135	77.289	10239.3	1.023	129.073	338.953	0.905964	0.046387	0.00787684
Z20	LLMF3	Zr_1	ma25a03 03		<0.000	32.9	0.018	966.099	0.00086	8.6	0.593	2185.33	501191	1.712	<0.069	0.0081	17.078	0.28	4.932	10.19	1.879	54.363	17.487	206.104	76.064	344.909	69.344	631.597	123.944	10844.2	0.748	277.936	377.218	0.597245	0.0860723	0.00271059
Z20	LLMF3	Zr_2	ma25a04 04		<0.000	32.9	0.018	757.967	0.00061	6.1	0.391	943.464	421969	2.503	<0.030	<0.003	10.649	0.043	0.943	2.335	0.455	14.794	5.49	73	30.658	155.814	34.013	338.347	70.806	10313.3	1.108	128.871	278.809	0.824033	0.0437243	0.00739773
Z20	LLMF3	Zr_3	ma25a05 05		0.0002	32.9	0.017	833.354	0.00115	11.5	0.509	1060.85	452151	2.211	<0.051	0.0063	13.6	0.075	1.532	3.2	0.744	19.583	7.026	89.085	35.417	173.23	36.365	341.931	70.518	9296.8	0.863	183.821	265.213	0.775633	0.0572718	0.00646622
Z20	LLMF3	Zr_12	ma25a07 07		0.0005	32.9	0.021	759.432	0.00077	7.7	0.456	1161.43	407964	3.673	<0.056	0.011	14.965	0.056	1.166	2.775	0.708	18.059	6.714	89.621	37.609	190.712	41.551	408.047	85.585	9541.99	1.411	189.654	349.498	0.856514	0.0442572	0.00900141
Z20	LLMF3	Zr_20	ma25a08 08		<0.000	32.9	0.029	769.763	0.00057	5.7	0.357	560.64	442045	0.991	<0.076	0.0636	8.337	0.052	0.585	1.112	0.26	8.237	3.216	44.062	18.547	93.935	21.221	208.878	43.882	11409	0.811	65.717	159.79	0.764992	0.0394345	0.0047444
Z20	LLMF3	Zr_22	ma25a09 09		<0.000	32.9	0.022	758.947	0.00111	11.1	0.466	1766.84	422498	1.133	<0.064	0.0184	11.363	0.24	3.906	8.105	1.857	39.519	13.06	154.972	59.315	278.451	56.371	519.985	105.468	8645.74	0.498	207.268	249.175	0.479197	0.0760003	0.00217891
Z20	LLMF3	Zr_23	ma25a10 10		0.0004	32.9	0.013	704.936	0.00082	8.2	0.283	482.732	404808	1.18	0.045	0.0048	9.337	0.031	0.54	1.254	0.336	7.114	2.8	36.985	15.385	80.519	18.173	182.745	39.746	9540.71	0.604	99.443	176.233	0.964366	0.0389286	0.00645709
				Average	0.000492	32.9	0.0197143	792.928	0.000752222	7.52222	0.499556	1393.15	436392	2.276	0.045	0.0342738	12.6681	0.139778	2.38711	5.03167	0.944111	28.3962	9.84689	121.28	46.9776	223.906	46.263	430.356	87.4191	9993.44	0.928	195.558	316.859	0.769453	0.0578116	0.00573315
				St Dev	0.000203273	0	0.00502375	85.0496	0.000271651	2.71651	0.163133	869.683	32130.3	1.13945	#DIV/0!	0.0458691	4.48385	0.130977	2.24815	4.54823	0.730348	23.6294	7.6121	86.4017	30.789	134.787	25.3996	215.049	40.6794	837.738	0.304768	123.476	147.449	0.15054	0.0201927	0.0023128
				Rel Difference	0.413157	0	0.254828	0.10726	0.361132	0.361132	0.326557	0.624257	0.0736271	0.500637	#DIV/0!	1.33831	0.353948	0.937037	0.941786	0.90392	0.773583	0.832132	0.773047	0.712414	0.655399	0.601977	0.549027	0.499701	0.465338	0.0838288	0.328414	0.631401	0.465345	0.195646	0.349284	0.403408
Z11	LL6	Zr_4	no18g16 16		0.00129	32.9	<0.012		0.00197	19.7	0.977	2901.17	494242	4.61	0.166	0.23633	36.317	0.418	5.889	10.089	3.422	60.411	20.827	258.298	99.305	470.7	93.992	872.22	178.293	9096.47	1.019	356.105	356.039	0.408199	0.0692612	0.00528536
Z20	LLMF6	Zr_7	ma25a12 12		0.0008	32.9	0.015	680.439	0.00065	6.5	0.49	911.622	385214	4.309	<0.070	0.2754	16.031	0.234	1.927	3.125	0.581	16.005	5.69	73.646	29.528	147.684	32.79	319.084	68.545	9632.41	1.339	163.899	316.899	0.993152	0.0501592	0.0135043
Z20	LLMF6	Zr_10 core	ma25a13 13		0.0007	32.9	0.043	877.858	0.00207	20.7	0.453	1705.42	467438	0.619	<0.073	0.0418	11.65	0.418	5.987	9.996	2.883	42.986	13.773	157.625	57.407	263.939	53.017	487.455	98.929	8235.13	0.347	136.686	142.922	0.2932	0.0881846	0.00126986
Z20	LLMF6	Zr_11	ma25a15 15		0.0002	32.9	0.017	873.859	0.00169	16.9	0.54	1929.59	427643	3.441	0.071	0.0122	26.777	0.141	2.682	5.224	1.575	32.928	12.083	155.132	63.081	309.501	65.241	624.005	128.022	8078.93	0.908	265.517	310.664	0.497855	0.0527688	0.00551438
Z20	LLMF6	Zr_12	ma25a16 16		<0.000	32.9	0.017	767.148	0.00081	8.1	0.429	1522.19	414275	3.51	<0.039	0.0069	20.421	0.119	2.097	4.938	1.023	29.06	10.338	127.825	50.888	238.534	49.672	461.115	93.133	9786.99	1.47	389.928	512.672	1.11181	0.0630212	0.00761198
Z20	LLMF6	Zr_20	ma25b03 03		<0.000	32.9	0.017	833.08	0.0007	7	0.403	1504.87	431291	4.549	<0.036	0.003	15.489	0.097	1.818	4.281	0.689	27.577	9.867	126.712	49.789	238.439	48.963	452.879	89.958	9579.63	1.395	269.649	419.772	0.926897	0.0608926	0.0100446
Z20	LLMF6	Zr_29	ma25b04 04		<0.000	32.9	0.017	795.883	0.00072	7.2	0.412	1298.73	426054	3.922	<0.027	0.003	15.704	0.066	1.277	3.45	0.591	21.556	7.915	104.456	42.171	209.001	44.896	428.705	87.316	9953.44	1.453	243.507	428.066	0.998509	0.0502817	0.00914848
Z20	LLMF6	Zr_34	ma25b05 05		0.0006	32.9	0.022	832.009	0.00114	11.4	0.419	1611.46	470601	0.807	<0.051	0.023	12.622	0.277	4.847	8.12	1.946	38.17	12.169	143.637	52.609	249.747	52.064	491.277	99.287	9177.68	0.555	165.307	202.536	0.412264	0.0776955	0.00164266
Z20	LLMF6	Zr_51	ma25b06 06		0.0025	32.9	0.081	894.682	0.00081	8.1	0.892	2231.13	480794	2.476	0.114	2.056	24.937	1.375	10.242	11.194	1.601	53.71	17.37	205.337	76.385	343.467	68.57	615.062	119.535	10687.8	1.053	326.254	452.466	0.735643	0.0873245	0.00402561
Z20	LLMF6	Zr_55	ma25b07 07		0.0004	32.9	0.022	823.904	0.00157	15.7	0.475	2099.47	456469	1.034	<0.042	0.041	13.481	0.375	5.742	11.366	2.861	54.442	17.069	198.533	72.138	328.042	65.89	596.608	117.101	8888.42	0.54	189.269	225.382	0.377772	0.0912525	0.00173313
				Average	0.000927143	32.9	0.0278889	819.874	0.001213	12.13	0.549	1771.57	445402	2.9277	0.117	0.269863	19.3429	0.352	4.2508	7.1783	1.7172	37.6845	12.7101	155.12	59.3301	279.905	57.5095	534.841	108.012	9311.68	1.0079	250.612	336.742	0.67553	0.0690842	0.00597804
				St Dev	0.000773191	7.48978e-15	0.0216763	66.1517	0.000559346	5.59346	0.208293	552.379	33930.2	1.58379	0.047571	0.6355	7.84303	0.383109	2.81728	3.30863	1.04127	14.9509	4.64757	53.6937	19.6094	88.6573	16.7921	151.341	30.2712	790.786	0.414206	87.1988	119.723	0.310826	0.0161414	0.00407419
				Rel Difference	0.83395	2.27653e-16	0.777237	0.0806852	0.461126	0.461126	0.379404	0.311803	0.0761788	0.540967	0.40659	2.3549	0.405473	1.08838	0.662765	0.460921	0.606376	0.396739	0.36566	0.346143	0.330513	0.31674	0.291989	0.282965	0.280258	0.084924	0.410959	0.347943	0.355533	0.460122	0.233648	0.681527
Z11	LMJMF3	Zr_3	no18g17 17		0.00153	32.9	<0.014		0.00029	2.9	0.781	1482.08	382650	46.228	1.747	0.1264	44.413	1.588	35.503	154.556	19.253	738.08	129.806	476.165	35.899	37.534	2.496	10.257	0.937	11650	6.163	6292.83	12210.5	1190.46	71.9587	4.50697
Z11	LMJMF3	Zr_4	no18h03 03		0.00052	32.9	<0.011		8.6e-05	0.86	0.422	1932.08	448824	10.206	<0.063	0.0251	11.427	0.576	14.923	84.661	11.216	472.707	97.205	433.769	43.448	57.86	4.56	19.614	2.029	12950.9	4.137	1102.75	9202.04	469.157	24.1005	0.520343
Z11	LMJMF3	Zr_5	no18h04 04		0.00092	32.9	<0.014		0.000761	7.61	0.544	871.694	434451	2.657	<0.077	0.0288	12.17	0.04	0.648	1.687	0.362	10.849	4.479	62.081	26.561	142.904	32.623	336.533	76.506	10562.2	1.119	184.353	420.551	1.24966	0.0322376	0.00789521
Z11	LMJMF3	zr11	no18h06 06		0.00056	32.9	<0.011		0.000101	1.01	0.367	1784.05	393157	34.494	<0.081	0.0201	23.566	0.749	19.135	115.922	10.676	668.34	127.392	500.964	41.918	47.973	3.356	13.307	1.122	13465.9	7.381	4738.84	14214.2	1068.17	50.2247	2.59217
Z11	LMJMF3	zr11	no18h07 07		0.00073	32.9	<0.013		<0.000	#VALUE!	0.408	1398.87	402804	8.553	<0.083	0.0302	9.032	0.242	6.42	50.371	7.278	357.004	76.953	344.275	32.161	39.418	2.927	12.347	1.168	11815.7	2.455	874.406	5814.73	470.943	28.9142	0.692719
Z11	LMJMF3	zr15	no18h08 08		0.00117	32.9	<0.014		<0.000	#VALUE!	0.775	2776.29	451873	17.333	0.551	0.0528	13.447	0.377	10.722	108.429	7.396	838.108	177.826	759.487	65.416	74.747	5.14	20.406	1.757	16385.2	6.413	1877.96	14137.6	692.814	41.0716	0.849407
Z11	LMJMF3	zr23	no18h13 13		0.00158	32.9	<0.013		0.000107	1.07	0.62	1500.24	422804	8.725	0.396	0.1195	10.934	0.491	10.587	63.107	8.827	380.954	78.718	351.304	34.993	45.85	3.553	16.303	1.587	11833.5	3.057	967.899	6935.11	425.389	23.3671	0.535178
				Average	0.00100143	32.9	#DIV/0!		0.000269	#VALUE!	0.559571	1677.9	419509	18.3137	0.898	0.0575571	17.8556	0.580429	13.9911	82.6761	9.28686	495.149	98.9113	418.292	40.0566	63.7551	7.80786	61.2524	12.158	12666.2	4.38929	2291.29	8990.67	616.883	34.2384	1.38638
				St Dev	0.0004377	0	#DIV/0!		0.000287429	#VALUE!	0.172394	588.794	27303.8	16.0211	0.739329	0.0458817	12.6277	0.499936	11.1634	49.8748	5.66349	281.012	54.4724	209.638	12.553	37.1251	10.9804	121.445	28.3774	1889.77	2.32618	2301.61	5032.34	407.679	22.8927	1.59877
				Rel Difference	0.437075	0	#DIV/0!		1.06851	#VALUE!	0.308082	0.350911	0.065085	0.874814	0.823306	0.79715	0.707215	0.861322	0.797888	0.603255	0.609839	0.56753	0.55072	0.501177	0.313381	0.582307	1.40633	1.98269	2.33405	0.149198	0.529968	1.0045	0.559729	0.660869	0.668625	1.15319
Z21	DMMF3	Zr_1	ma25b16 16		0.00017	32.9	0.016	726.824	0.00076	7.6	0.367	918.491	415263	1.022	<0.032	0.007	11.61	0.093	1.444	2.914	0.917	15.068	5.332	67.57	27.952	146.885	34.096	355.383	81.54	8792.58	0.686	267.7	387.827	1.09129	0.0423993	0.00287577
Z21	DMMF3	Zr_3	ma25b17 17		0.00013	32.9	0.016	766.099	0.00065	6.5	0.317	846.963	437701	1.229	<0.040	0.008	10.512	0.061	1.221	2.362	0.676	12.946	4.613	60.382	25.813	138.397	32.349	343.697	79.667	9502.35	0.805	184.443	333.908	0.971519	0.0376669	0.00357582
Z21	DMMF3	Zr_4	ma25c03 03		<0.000	32.9	0.016	777.777	0.00086	8.6	0.378	1141.07	411031	2.632	<0.046	0.004	15.336	0.059	1.14	2.579	0.828	14.625	5.576	76.773	34.202	185.984	43.804	459.903	104.215	8309.39	1.143	229.942	425.45	0.925086	0.0318002	0.00572295
Z21	DMMF3	Zr_6	ma25c04 04		0.00056	32.9	0.021	764.204	0.00082	8.2	0.371	1454.66	429755	0.983	0.05	0.038	10.843	0.168	2.724	5.289	1.42	28.795	9.92	118.962	47.213	235.086	50.034	487.848	101.916	9205.37	0.506	190.698	261.607	0.536247	0.0590245	0.00201497
Z21	DMMF3	Zr_7	ma25c05 05		0.0012	32.9	0.014	781.563	0.00139	13.9	0.356	767.729	435192	1.386	0.147	0.085	9.909	0.129	1.504	2.53	0.83	12.655	4.448	56.472	23.32	122.676	28.52	298.427	67.875	8365.55	0.623	150.584	255.295	0.855469	0.0424057	0.00464435
Z21	DMMF3	Zr_8	ma25c06 06		0.00212	32.9	0.012	805.664	0.00222	22.2	0.286	537.675	449698	0.308	<0.033	0.015	6.702	0.052	0.792	1.855	0.874	9.113	3.1	40.276	16.937	90.052	20.976	220.36	51.27	7820.45	0.285	36.344	54.927	0.24926	0.0413551	0.00139771
Z21	DMMF3	Zr_9	ma25c07 07		0.00021	32.9	0.026	798.737	0.00089	8.9	0.416	1051.36	434393	2.435	<0.028	0.097	17.694	0.074	1.045	2.124	0.675	14.108	5.365	72.428	31.93	172.959	40.516	425.745	95.246	9182.35	1.067	146.841	259.96	0.6106	0.0331372	0.00571939
Z21	DMMF3	Zr_11	ma25c09 09		0.00219	32.9	0.014	770.087	0.00126	12.6	0.436	1579.43	428460	3.389	0.206	0.017	55.169	0.103	2.068	4.792	2.252	28.753	9.877	122.853	49.525	250.686	55.844	558.21	119.542	7744.02	1.237	615.307	487.991	0.874207	0.0515093	0.00607119
Z21	DMMF3	Zr_14	ma25c10 10		0.00019	32.9	0.011	762.292	0.00084	8.4	0.243	530.544	440540	0.779	<0.039	0.004	8.907	0.032	0.474	1.154	0.415	6.92	2.69	36.097	16.094	90.615	21.848	242.971	57.302	9311.84	0.654	163.897	297.285	1.22354	0.0284808	0.00320614
Z21	DMMF3	Zr_21	ma25c12 12		0.00046	32.9	0.016	784.178	0.00151	15.1	0.317	832.35	433588	1.595	<0.029	0.045	9.653	0.051	0.848	1.87	0.557	12.037	4.54	60.999	26.068	136.296	30.818	309.316	67.165	8715.27	0.674	122.563	197.49	0.638473	0.0389149	0.00515654
Z21	DMMF3	Zr_26	ma25c13 13		<0.000	32.9	0.071	947.944	0.00093	9.3	0.942	1259.06	492971	3.329	<0.076	1.726	20.593	0.564	3.192	2.944	0.741	17.863	6.518	89.342	39.13	209.399	48.5	499.707	110.663	9883.23	1.352	221.871	430.917	0.862339	0.0357469	0.0066619
Z21	DMMF3	Zr_27	ma25c14 14		<0.000	32.9	0.018	788.723	0.00066	6.6	0.224	580.694	455280	1.062	<0.028	0.003	10.195	0.03	0.582	1.351	0.374	8.8	3.299	43.051	18.539	96.362	22.007	227.467	49.486	10002.1	0.676	125.915	250.854	1.10281	0.0386869	0.00466881
Z21	DMMF3	Zr_33	ma25c15 15		0.00089	32.9	0.02	760.483	0.00061	6.1	0.344	734.199	433332	2.071	0.177	0.076	13.697	0.044	0.636	1.425	0.405	9.407	3.65	49.857	22.145	122.472	29.361	321.409	73.693	10055.4	1.167	223.556	409.36	1.27364	0.029268	0.0064435
Z21	DMMF3	Zr_34	ma25c16 16		0.00019	32.9	0.015	831.337	0.00087	8.7	0.348	863.205	467054	1.447	<0.055	0.006	10.779	0.046	0.761	1.892	0.606	10.984	4.297	59.077	25.873	140.607	33.578	358.137	82.2	9574.52	0.826	182.557	352.456	0.984137	0.0306698	0.00404035
				Average	0.000755455	32.9	0.0204286	790.422	0.00101929	10.1929	0.381786	935.531	440304	1.6905	0.145	0.152214	15.1142	0.107571	1.3165	2.50579	0.826429	14.4339	5.23036	68.1528	28.9101	152.748	35.1608	364.899	81.5557	9033.18	0.835786	204.444	314.666	0.871331	0.0386475	0.00444281
				St Dev	0.0007702	7.37365e-15	0.0150523	51.5108	0.00044048	4.4048	0.171702	326.444	20937.6	0.945181	0.0677594	0.454151	12.1022	0.13705	0.820143	1.21013	0.48995	6.7276	2.23522	26.6249	10.457	51.5483	11.059	106.705	22.1873	765.123	0.310165	131.321	113.289	0.282206	0.00858378	0.00165283
				Rel Difference	1.01952	2.24123e-16	0.736825	0.0651688	0.432146	0.432146	0.449734	0.34894	0.0475526	0.559113	0.467306	2.98363	0.800717	1.27404	0.622973	0.482936	0.592853	0.466099	0.427354	0.390665	0.361708	0.337472	0.314527	0.292424	0.272051	0.0847015	0.371105	0.642334	0.36003	0.323879	0.222104	0.372022
